# Supplementary material for: Stochastic Constitutive Model of Isotropic Thin Fiber Networks Based on Stochastic Volume Elements
Source: Materials (Basel). 2019 Feb 11;12(3):538. doi: 10.3390/ma12030538 (PMC6384688; doi:10.3390/ma12030538)
Supplement: Supplementary file 1 [file materials-12-00538-s001.zip]

Archive with 13 entries (12 files):
- Suppli/
- Suppli/Borodulina_et_al_effect_of_fiber_and_bond_variations_AK.pdf
- Suppli/file1_L24.0_W24.0_g27.0.dat
- Suppli/file1_L24.0_W24.0_g27.0.mat
- Suppli/file1_L24.0_W24.0_g27.0.nod
- Suppli/file1_L24.0_W24.0_g27.0.seed
- Suppli/file1_L24.0_W24.0_g27.0.typ
- Suppli/file1_L24.0_W24.0_g27.0.xyz
- Suppli/ModelingData.txt
- Suppli/MyPacking.exe
- Suppli/ReadMe.docx
- Suppli/Stora32_clean.txt
- Suppli/to_comp.txt
