# Supplementary material for: Stochastic Constitutive Model of Isotropic Thin Fiber Networks Based on Stochastic Volume Elements
Source: Materials (Basel). 2019 Feb 11;12(3):538. doi: 10.3390/ma12030538 (PMC6384688; doi:10.3390/ma12030538)
Supplement: Supplementary file 1 [file materials-12-00538-s001.zip › Suppli/file1_L24.0_W24.0_g27.0.dat]

 Note: Nothing is averaged                               
            24.00000     : Network Length (mm)
            24.00000     : Network Width  (mm)
            27.00000     : Network Grammage (gr/m^2)
               33610     : Number of Fibers and Fines
               33610     : Number of Fibers
                   0     : Number of Fines
            14.41178     : Volume of Fibers (mm^3)
             0.00000     : Volume of Fines (mm^3)
             4721986     : Number of Segments
          1430.00000     : Density of Fibers
             0.06800     : Thickness [Using Bi-Folding Method Mean of Avg-Avg & Avg-Avg2] (mm)
             0.05527     : Thickness [Using Bi-Folding Method Vol-Avg-Avg] (mm)
             0.05558     : Thickness [Using Bi-Folding Method Avg-Avg    ] (mm)
             0.08042     : Thickness [Using Bi-Folding Method Avg-Avg2   ] (mm)
             0.09440     : Thickness [Using Bi-Folding Method Avg2-Avg2  ] (mm)
             0.12920     : Maximum Height of Network [Zmax] (mm)
             2.90000     : Mean W-H Ratio of Fiber Cross-Sections
             1.09000     : Maximum Allowed Curvature (Lc/Lp) of Fibers
             5.00000     : Maximum Allowed Interface Angle
                7447     : Number of Fibers       in Input Data
                 336     : Number of Fines        in Input Data
                7783     : Number of Records      in Input Data
             2.33311     : Length Weighted average Length    of Fibers in Input Data (mm)
            11.92304     : Length Weighted average Radius    of Fibers in Input Data (After Applying Shrinkage Factor) (micron)
             3.96383     : Length Weighted average WallThk   of Fibers in Input Data (After Applying Shrinkage Factor) (micron)
             0.94549     : Length Weighted average Curvature of Fibers in Input Data
          1414.35938     : CPU  Runtime
          1415.89844     : Wall Runtime
