# Supplementary material for: Stochastic Constitutive Model of Isotropic Thin Fiber Networks Based on Stochastic Volume Elements
Source: Materials (Basel). 2019 Feb 11;12(3):538. doi: 10.3390/ma12030538 (PMC6384688; doi:10.3390/ma12030538)
Supplement: Supplementary file 1 [file materials-12-00538-s001.zip › Suppli/file1_L24.0_W24.0_g27.0.seed]

 SeedLength=      1.000000000000000000000000000000000E-0002
 SeedRadius=      2.000000000000000000000000000000000E-0002
 SeedWallThk=     3.000000000000000000000000000000000E-0002
 SeedAngle=       4.000000000000000000000000000000000E-0002
 SeedShape=       5.000000000000000000000000000000000E-0002
 SeedCoeffs=      6.000000000000000000000000000000000E-0002
 SeedX=           7.000000000000000000000000000000001E-0002
 SeedY=           8.000000000000000000000000000000000E-0002
 SeedMaterial=    9.000000000000000000000000000000000E-0002
 SeedR=           0.100000000000000000000000000000000      
 SeedPickData=    0.110000000000000000000000000000000      
