# Supplementary material for: Stochastic Constitutive Model of Isotropic Thin Fiber Networks Based on Stochastic Volume Elements
Source: Materials (Basel). 2019 Feb 11;12(3):538. doi: 10.3390/ma12030538 (PMC6384688; doi:10.3390/ma12030538)
Supplement: Supplementary file 1 [file materials-12-00538-s001.zip › Suppli/file1_L24.0_W24.0_g27.0.typ]

           1 2  0.2813850006E-04  0.9702930583E-05  0.8183999967E-06
           2 2  0.1973166036E-04  0.6804020813E-05  0.8183999967E-06
           3 2  0.2468622006E-04  0.8512489330E-05  0.1636799993E-05
           4 1  0.1590341890E-04  0.6547199973E-05  0.0000000000E+00
           5 2  0.3438396016E-04  0.1185653764E-04  0.4910400094E-05
           6 1  0.1415856059E-04  0.6547199973E-05  0.0000000000E+00
           7 2  0.2841149944E-04  0.9797068742E-05  0.2048639999E-05
           8 1  0.1468505889E-04  0.8183999853E-05  0.0000000000E+00
           9 1  0.3043481956E-04  0.1554431947E-04  0.0000000000E+00
          10 2  0.2115437928E-04  0.7294613170E-05  0.8183999967E-06
          11 2  0.2475174006E-04  0.8535082088E-05  0.1636799993E-05
          12 2  0.3175536040E-04  0.1095012431E-04  0.2048639999E-05
          13 2  0.2598569699E-04  0.8960584637E-05  0.3680160034E-05
          14 1  0.1892046021E-04  0.8183999853E-05  0.0000000000E+00
          15 2  0.2725631930E-04  0.9398730072E-05  0.8183999967E-06
          16 2  0.6608783588E-04  0.2278890861E-04  0.9408959158E-05
          17 2  0.3349319741E-04  0.1154937763E-04  0.4910400094E-05
          18 2  0.2616977690E-04  0.9024061001E-05  0.4065599910E-06
          19 1  0.2072225834E-04  0.9820800187E-05  0.0000000000E+00
          20 1  0.3349241888E-04  0.1228127985E-04  0.0000000000E+00
          21 2  0.2398265860E-04  0.8269881619E-05  0.1636799993E-05
          22 2  0.3314609785E-04  0.1142968813E-04  0.4065599910E-06
          23 2  0.2399591904E-04  0.8274454558E-05  0.2861759867E-05
          24 1  0.2337972001E-04  0.9820800187E-05  0.0000000000E+00
          25 2  0.1431611963E-04  0.4936592632E-05  0.2048639999E-05
          26 2  0.2445143764E-04  0.8431529750E-05  0.3680160034E-05
          27 1  0.2214107917E-04  0.1309439995E-04  0.0000000000E+00
          28 1  0.1198703922E-04  0.4097279998E-05  0.0000000000E+00
          29 1  0.2326271897E-04  0.1063392028E-04  0.0000000000E+00
          30 2  0.3119141547E-04  0.1075565979E-04  0.4065599910E-06
          31 2  0.3319367897E-04  0.1144609541E-04  0.2048639999E-05
          32 2  0.3024761827E-04  0.1043021257E-04  0.3273599987E-05
          33 1  0.2882646004E-04  0.1228127985E-04  0.0000000000E+00
          34 2  0.2709953878E-04  0.9344667887E-05  0.8183999967E-06
          35 1  0.2206619865E-04  0.8997120858E-05  0.0000000000E+00
          36 1  0.2361372026E-04  0.1063392028E-04  0.0000000000E+00
          37 1  0.2252717968E-04  0.1145760052E-04  0.0000000000E+00
          38 1  0.2038295861E-04  0.1145760052E-04  0.0000000000E+00
          39 2  0.2739359843E-04  0.9446068361E-05  0.4091999926E-05
          40 2  0.2268707976E-04  0.7823130545E-05  0.1636799993E-05
          41 1  0.2086499990E-04  0.7360320069E-05  0.0000000000E+00
          42 1  0.2186261736E-04  0.1390752004E-04  0.0000000000E+00
          43 1  0.2147105806E-04  0.1228127985E-04  0.0000000000E+00
          44 2  0.3189263953E-04  0.1099746169E-04  0.4065599910E-06
          45 1  0.1673801853E-04  0.9820800187E-05  0.0000000000E+00
          46 1  0.2756909998E-04  0.1063392028E-04  0.0000000000E+00
          47 1  0.1706795956E-04  0.1063392028E-04  0.0000000000E+00
          48 2  0.3991962149E-04  0.1376538603E-04  0.4065599910E-06
          49 2  0.3435665712E-04  0.1184712255E-04  0.2048639999E-05
          50 1  0.3823871884E-04  0.1309439995E-04  0.0000000000E+00
          51 1  0.1189733939E-04  0.6547199973E-05  0.0000000000E+00
          52 1  0.1399085977E-04  0.4910400094E-05  0.0000000000E+00
          53 2  0.2399591904E-04  0.8274454558E-05  0.2861759867E-05
          54 2  0.2259504072E-04  0.7791392818E-05  0.3273599987E-05
          55 2  0.2316443897E-04  0.7987737263E-05  0.1636799993E-05
          56 1  0.2609645890E-04  0.1390752004E-04  0.0000000000E+00
          57 1  0.1793141928E-04  0.9820800187E-05  0.0000000000E+00
          58 2  0.3232241579E-04  0.1114566021E-04  0.2455200047E-05
          59 1  0.1586831968E-04  0.1063392028E-04  0.0000000000E+00
          60 2  0.3108845704E-04  0.1072015766E-04  0.4091999926E-05
          61 1  0.1359149974E-04  0.8183999853E-05  0.0000000000E+00
          62 2  0.2197182039E-04  0.7576489679E-05  0.3273599987E-05
          63 2  0.2321202010E-04  0.8004144547E-05  0.1636799993E-05
          64 1  0.2859713641E-04  0.1145760052E-04  0.0000000000E+00
          65 1  0.1958969915E-04  0.9820800187E-05  0.0000000000E+00
          66 1  0.2975387906E-04  0.1309439995E-04  0.0000000000E+00
          67 1  0.1771379902E-04  0.8183999853E-05  0.0000000000E+00
          68 2  0.1413047903E-04  0.4872578756E-05  0.8183999967E-06
          69 1  0.2257787855E-04  0.1145760052E-04  0.0000000000E+00
          70 1  0.1899066046E-04  0.7360320069E-05  0.0000000000E+00
          71 2  0.3335201836E-04  0.1150069602E-04  0.1224959988E-05
          72 2  0.1403141869E-04  0.4838419954E-05  0.8183999967E-06
          73 2  0.3967859811E-04  0.1368227458E-04  0.4065599910E-06
          74 1  0.2882879744E-04  0.1145760052E-04  0.0000000000E+00
          75 1  0.1947659803E-04  0.8183999853E-05  0.0000000000E+00
          76 2  0.2307161958E-04  0.7955730325E-05  0.2861759867E-05
          77 1  0.2800433685E-04  0.9820800187E-05  0.0000000000E+00
          78 1  0.1119456010E-04  0.5723519735E-05  0.0000000000E+00
          79 2  0.3015635775E-04  0.1039874405E-04  0.3273599987E-05
          80 1  0.2368157948E-04  0.8183999853E-05  0.0000000000E+00
          81 1  0.1697747939E-04  0.8183999853E-05  0.0000000000E+00
          82 2  0.2471039807E-04  0.8520826668E-05  0.4065599910E-06
          83 1  0.3161885616E-04  0.1390752004E-04  0.0000000000E+00
          84 2  0.2302794019E-04  0.7940669093E-05  0.4065599910E-06
          85 2  0.2927573951E-04  0.1009508196E-04  0.2048639999E-05
          86 2  0.2456999937E-04  0.8472413356E-05  0.1224959988E-05
          87 2  0.2376269913E-04  0.8194034308E-05  0.2861759867E-05
          88 1  0.1802969928E-04  0.1145760052E-04  0.0000000000E+00
          89 1  0.2862053952E-04  0.1636799971E-04  0.0000000000E+00
          90 2  0.2910491821E-04  0.1003617854E-04  0.4065599910E-06
          91 2  0.3040439879E-04  0.1048427475E-04  0.3273599987E-05
          92 1  0.5001203317E-04  0.1800479913E-04  0.0000000000E+00
          93 2  0.1959984002E-04  0.6758565178E-05  0.2455200047E-05
          94 1  0.1530125883E-04  0.8183999853E-05  0.0000000000E+00
          95 1  0.1037321908E-04  0.4910400094E-05  0.0000000000E+00
          96 1  0.1872623761E-04  0.9820800187E-05  0.0000000000E+00
          97 1  0.1648139914E-04  0.8183999853E-05  0.0000000000E+00
          98 2  0.2433131704E-04  0.8390108633E-05  0.3273599987E-05
          99 2  0.2656134166E-04  0.9159082765E-05  0.1636799993E-05
         100 2  0.3093713894E-04  0.1066797904E-04  0.8183999967E-06
         101 1  0.1553448055E-04  0.8183999853E-05  0.0000000000E+00
         102 2  0.3293393820E-04  0.1135653019E-04  0.4091999926E-05
         103 1  0.1983071888E-04  0.9820800187E-05  0.0000000000E+00
         104 1  0.3587375977E-04  0.1228127985E-04  0.0000000000E+00
         105 2  0.2496623893E-04  0.8609047654E-05  0.3680160034E-05
         106 2  0.1447679915E-04  0.4991999504E-05  0.2048639999E-05
         107 2  0.2350451905E-04  0.8105006600E-05  0.1636799993E-05
         108 1  0.1505244018E-04  0.8183999853E-05  0.0000000000E+00
         109 1  0.2729063817E-04  0.1063392028E-04  0.0000000000E+00
         110 2  0.2805113763E-04  0.9672805390E-05  0.4091999926E-05
         111 2  0.3367337922E-04  0.1161150976E-04  0.3273599987E-05
         112 1  0.2605589725E-04  0.1309439995E-04  0.0000000000E+00
         113 1  0.1622945820E-04  0.1063392028E-04  0.0000000000E+00
         114 2  0.2044925895E-04  0.7051468401E-05  0.3273599987E-05
         115 1  0.2505983866E-04  0.9820800187E-05  0.0000000000E+00
         116 1  0.1225613960E-04  0.7360320069E-05  0.0000000000E+00
         117 1  0.2767049773E-04  0.1145760052E-04  0.0000000000E+00
         118 2  0.2511833918E-04  0.8661496395E-05  0.2455200047E-05
         119 2  0.2577353735E-04  0.8887426702E-05  0.2048639999E-05
         120 2  0.1739009895E-04  0.5996585514E-05  0.4065599910E-06
         121 1  0.2579694228E-04  0.1473119937E-04  0.0000000000E+00
         122 2  0.2860181849E-04  0.9862696061E-05  0.2861759867E-05
         123 2  0.3030533844E-04  0.1045011595E-04  0.4065599910E-06
         124 1  0.2384771869E-04  0.8183999853E-05  0.0000000000E+00
         125 2  0.2058185783E-04  0.7097192338E-05  0.3273599987E-05
         126 2  0.2819621841E-04  0.9722833965E-05  0.3680160034E-05
         127 2  0.4100381921E-04  0.1413924747E-04  0.4498560429E-05
         128 2  0.2314649828E-04  0.7981550880E-05  0.2455200047E-05
         129 2  0.1590029933E-04  0.5482861525E-05  0.2455200047E-05
         130 2  0.3743453635E-04  0.1290846012E-04  0.6140639925E-05
         131 1  0.1367417917E-04  0.4910400094E-05  0.0000000000E+00
         132 2  0.3899765943E-04  0.1344746852E-04  0.3273599987E-05
         133 1  0.1984865958E-04  0.1063392028E-04  0.0000000000E+00
         134 2  0.1797510049E-04  0.6198310530E-05  0.1636799993E-05
         135 2  0.2967431828E-04  0.1023252298E-04  0.2048639999E-05
         136 1  0.3184974048E-04  0.1063392028E-04  0.0000000000E+00
         137 2  0.2078699799E-04  0.7167930107E-05  0.2861759867E-05
         138 1  0.2323931949E-04  0.1473119937E-04  0.0000000000E+00
         139 2  0.1733237877E-04  0.5976682132E-05  0.2455200047E-05
         140 1  0.2714790025E-04  0.9820800187E-05  0.0000000000E+00
         141 2  0.2659878010E-04  0.9171993042E-05  0.3680160034E-05
         142 1  0.2319407940E-04  0.9820800187E-05  0.0000000000E+00
         143 1  0.1586597864E-04  0.8997120858E-05  0.0000000000E+00
         144 2  0.1705547766E-04  0.5881198831E-05  0.2048639999E-05
         145 1  0.3046211896E-04  0.1063392028E-04  0.0000000000E+00
         146 1  0.1522013918E-04  0.8183999853E-05  0.0000000000E+00
         147 2  0.2010137905E-04  0.6931509688E-05  0.2048639999E-05
         148 2  0.3027569983E-04  0.1043989596E-04  0.2048639999E-05
         149 1  0.2036033948E-04  0.1228127985E-04  0.0000000000E+00
         150 1  0.1690727913E-04  0.9820800187E-05  0.0000000000E+00
         151 2  0.2831789789E-04  0.9764791685E-05  0.1636799993E-05
         152 1  0.9998820133E-05  0.4910400094E-05  0.0000000000E+00
         153 2  0.1943447933E-04  0.6701544407E-05  0.2455200047E-05
         154 2  0.3489798110E-04  0.1203378633E-04  0.4091999926E-05
         155 2  0.2032367775E-04  0.7008164630E-05  0.2048639999E-05
         156 1  0.2837016109E-04  0.1473119937E-04  0.0000000000E+00
         157 2  0.3153149737E-04  0.1087293003E-04  0.8183999967E-06
         158 2  0.2331341784E-04  0.8039109161E-05  0.3680160034E-05
         159 1  0.1574429916E-04  0.5723519735E-05  0.0000000000E+00
         160 1  0.1807181980E-04  0.8997120858E-05  0.0000000000E+00
         161 2  0.2446157850E-04  0.8435026757E-05  0.2861759867E-05
         162 2  0.7516860023E-05  0.2592020564E-05  0.8183999967E-06
         163 2  0.1663817966E-04  0.5737303127E-05  0.1224959988E-05
         164 1  0.1738074025E-04  0.9820800187E-05  0.0000000000E+00
         165 1  0.9716459317E-05  0.4097279998E-05  0.0000000000E+00
         166 1  0.2673371819E-04  0.1228127985E-04  0.0000000000E+00
         167 2  0.3778476093E-04  0.1302922738E-04  0.4091999926E-05
         168 1  0.2655899698E-04  0.1636799971E-04  0.0000000000E+00
         169 1  0.1692209844E-04  0.1063392028E-04  0.0000000000E+00
         170 2  0.2696381853E-04  0.9297868019E-05  0.1636799993E-05
         171 2  0.2163407953E-04  0.7460027064E-05  0.2455200047E-05
         172 2  0.3314609785E-04  0.1142968813E-04  0.3273599987E-05
         173 1  0.1157597944E-04  0.4910400094E-05  0.0000000000E+00
         174 1  0.2515422057E-04  0.1309439995E-04  0.0000000000E+00
         175 1  0.3043091965E-04  0.1309439995E-04  0.0000000000E+00
         176 1  0.2457623850E-04  0.1063392028E-04  0.0000000000E+00
         177 2  0.2905187830E-04  0.1001788860E-04  0.2861759867E-05
         178 2  0.2103659790E-04  0.7253999229E-05  0.3273599987E-05
         179 1  0.1850004082E-04  0.1063392028E-04  0.0000000000E+00
         180 2  0.1959984002E-04  0.6758565178E-05  0.2455200047E-05
         181 1  0.3420299981E-04  0.1309439995E-04  0.0000000000E+00
         182 2  0.2529149788E-04  0.8721205631E-05  0.2455200047E-05
         183 1  0.1558517943E-04  0.8997120858E-05  0.0000000000E+00
         184 2  0.8289059224E-05  0.2858296284E-05  0.8183999967E-06
         185 1  0.2315741949E-04  0.1145760052E-04  0.0000000000E+00
         186 1  0.2217851943E-04  0.1063392028E-04  0.0000000000E+00
         187 2  0.4068792259E-04  0.1403031729E-04  0.4065599910E-06
         188 2  0.3562025813E-04  0.1228284691E-04  0.5316960141E-05
         189 1  0.1098083976E-04  0.6547199973E-05  0.0000000000E+00
         190 2  0.3017898234E-04  0.1040654570E-04  0.1224959988E-05
         191 2  0.2244839925E-04  0.7740826732E-05  0.3273599987E-05
         192 1  0.1590341890E-04  0.9820800187E-05  0.0000000000E+00
         193 2  0.2262702037E-04  0.7802420441E-05  0.8183999967E-06
         194 1  0.1511717983E-04  0.8997120858E-05  0.0000000000E+00
         195 2  0.1867007995E-04  0.6437958291E-05  0.1224959988E-05
         196 2  0.1776683894E-04  0.6126495919E-05  0.1636799993E-05
         197 2  0.1879175943E-04  0.6479916919E-05  0.1636799993E-05
         198 2  0.3580589691E-04  0.1234686079E-04  0.1636799993E-05
         199 2  0.1867007995E-04  0.6437958291E-05  0.1224959988E-05
         200 1  0.1444091959E-04  0.4910400094E-05  0.0000000000E+00
         201 1  0.1606254045E-04  0.6547199973E-05  0.0000000000E+00
         202 1  0.1943135976E-04  0.8183999853E-05  0.0000000000E+00
         203 2  0.4419713514E-04  0.1524039089E-04  0.1224959988E-05
         204 1  0.1232477825E-04  0.4097279998E-05  0.0000000000E+00
         205 1  0.1170624000E-04  0.5723519735E-05  0.0000000000E+00
         206 1  0.2197103822E-04  0.1145760052E-04  0.0000000000E+00
         207 2  0.2850899727E-04  0.9830688214E-05  0.8183999967E-06
         208 2  0.1861625969E-04  0.6419399597E-05  0.2861759867E-05
         209 1  0.3768335591E-04  0.1636799971E-04  0.0000000000E+00
         210 1  0.3163835936E-04  0.1554431947E-04  0.0000000000E+00
         211 1  0.3998513785E-04  0.2372832023E-04  0.0000000000E+00
         212 2  0.1573416012E-04  0.5425572454E-05  0.2455200047E-05
         213 2  0.1684565905E-04  0.5808847618E-05  0.1636799993E-05
         214 1  0.1756403799E-04  0.9820800187E-05  0.0000000000E+00
         215 2  0.1968875949E-04  0.6789226973E-05  0.2455200047E-05
         216 2  0.1952105958E-04  0.6731399480E-05  0.8183999967E-06
         217 1  0.2391947964E-04  0.8183999853E-05  0.0000000000E+00
         218 2  0.2930459959E-04  0.1010503365E-04  0.1224959988E-05
         219 2  0.3018053940E-04  0.1040708230E-04  0.4498560429E-05
         220 2  0.3048942017E-04  0.1051359322E-04  0.4091999926E-05
         221 1  0.1819116005E-04  0.8997120858E-05  0.0000000000E+00
         222 2  0.2784989920E-04  0.9603412764E-05  0.2455200047E-05
         223 1  0.1339337905E-04  0.5723519735E-05  0.0000000000E+00
         224 2  0.2472755841E-04  0.8526743841E-05  0.3273599987E-05
         225 1  0.2123159902E-04  0.1309439995E-04  0.0000000000E+00
         226 2  0.2509259866E-04  0.8652619726E-05  0.2455200047E-05
         227 1  0.1323035940E-04  0.7360320069E-05  0.0000000000E+00
         228 1  0.2518463589E-04  0.1390752004E-04  0.0000000000E+00
         229 1  0.2494985711E-04  0.1145760052E-04  0.0000000000E+00
         230 1  0.1085603981E-04  0.4097279998E-05  0.0000000000E+00
         231 1  0.1237469951E-04  0.4097279998E-05  0.0000000000E+00
         232 1  0.1360475926E-04  0.7360320069E-05  0.0000000000E+00
         233 1  0.2558087908E-04  0.9820800187E-05  0.0000000000E+00
         234 2  0.6074640169E-05  0.2094703405E-05  0.4065599910E-06
         235 2  0.1995629827E-04  0.6881482022E-05  0.2455200047E-05
         236 2  0.2335475801E-04  0.8053364581E-05  0.2455200047E-05
         237 2  0.2269487959E-04  0.7825819921E-05  0.2861759867E-05
         238 1  0.2000387940E-04  0.8183999853E-05  0.0000000000E+00
         239 1  0.1709057869E-04  0.8183999853E-05  0.0000000000E+00
         240 1  0.2747237886E-04  0.1390752004E-04  0.0000000000E+00
         241 2  0.2179943840E-04  0.7517047379E-05  0.1636799993E-05
         242 2  0.2511209823E-04  0.8659343621E-05  0.1224959988E-05
         243 2  0.2606916132E-04  0.8989365597E-05  0.2048639999E-05
         244 2  0.2846376083E-04  0.9815089470E-05  0.2455200047E-05
         245 1  0.1581371907E-04  0.8183999853E-05  0.0000000000E+00
         246 2  0.2902145752E-04  0.1000739849E-04  0.3680160034E-05
         247 2  0.2128776032E-04  0.7340606771E-05  0.1224959988E-05
         248 1  0.1483014057E-04  0.8997120858E-05  0.0000000000E+00
         249 2  0.2743571713E-04  0.9460592082E-05  0.1224959988E-05
         250 1  0.2701685844E-04  0.1473119937E-04  0.0000000000E+00
         251 1  0.1701491965E-04  0.1063392028E-04  0.0000000000E+00
         252 2  0.1035761943E-04  0.3571592742E-05  0.8183999967E-06
         253 2  0.4292885569E-04  0.1480305309E-04  0.2048639999E-05
         254 2  0.3862013909E-04  0.1331728890E-04  0.8183999967E-06
         255 1  0.2029325879E-04  0.1145760052E-04  0.0000000000E+00
         256 2  0.2268396020E-04  0.7822054613E-05  0.3680160034E-05
         257 2  0.1281774075E-04  0.4419910510E-05  0.2048639999E-05
         258 2  0.3299009768E-04  0.1137589516E-04  0.4910400094E-05
         259 1  0.1769663868E-04  0.9820800187E-05  0.0000000000E+00
         260 2  0.2714399852E-04  0.9359999240E-05  0.8183999967E-06
         261 2  0.2956745993E-04  0.1019567571E-04  0.1636799993E-05
         262 2  0.2747628059E-04  0.9474579201E-05  0.4065599910E-06
         263 2  0.2836547901E-04  0.9781198969E-05  0.1224959988E-05
         264 1  0.1676843931E-04  0.1063392028E-04  0.0000000000E+00
         265 2  0.2431337816E-04  0.8383923159E-05  0.2861759867E-05
         266 1  0.1705547766E-04  0.7360320069E-05  0.0000000000E+00
         267 2  0.3502199979E-04  0.1207655168E-04  0.3273599987E-05
         268 1  0.2627976028E-04  0.1228127985E-04  0.0000000000E+00
         269 1  0.2029013922E-04  0.8183999853E-05  0.0000000000E+00
         270 1  0.1789320049E-04  0.1063392028E-04  0.0000000000E+00
         271 2  0.4438277756E-04  0.1530440568E-04  0.6953760021E-05
         272 2  0.3047772043E-04  0.1050955871E-04  0.1224959988E-05
         273 2  0.3367805766E-04  0.1161312321E-04  0.3273599987E-05
         274 1  0.2698643948E-04  0.9820800187E-05  0.0000000000E+00
         275 2  0.1840955883E-04  0.6348123406E-05  0.2861759867E-05
         276 2  0.3346355879E-04  0.1153915764E-04  0.3273599987E-05
         277 1  0.2073474025E-04  0.1390752004E-04  0.0000000000E+00
         278 2  0.2082833817E-04  0.7182185527E-05  0.2048639999E-05
         279 2  0.3664985707E-04  0.1263788090E-04  0.2861759867E-05
         280 1  0.1784639971E-04  0.7360320069E-05  0.0000000000E+00
         281 1  0.1264301955E-04  0.4910400094E-05  0.0000000000E+00
         282 2  0.3476693746E-04  0.1198859900E-04  0.4091999926E-05
         283 1  0.2069651964E-04  0.9820800187E-05  0.0000000000E+00
         284 2  0.3901404125E-04  0.1345311739E-04  0.1636799993E-05
         285 1  0.2197103822E-04  0.1145760052E-04  0.0000000000E+00
         286 2  0.2768141894E-04  0.9545316971E-05  0.8183999967E-06
         287 1  0.1225613960E-04  0.7360320069E-05  0.0000000000E+00
         288 1  0.1611090011E-04  0.1063392028E-04  0.0000000000E+00
         289 2  0.1767947833E-04  0.6096371635E-05  0.2048639999E-05
         290 2  0.2586713890E-04  0.8919702850E-05  0.2048639999E-05
         291 1  0.2901599873E-04  0.1145760052E-04  0.0000000000E+00
         292 1  0.1963025898E-04  0.7360320069E-05  0.0000000000E+00
         293 1  0.1393625917E-04  0.6547199973E-05  0.0000000000E+00
         294 2  0.3026243940E-04  0.1043532393E-04  0.4091999926E-05
         295 1  0.2813693936E-04  0.1390752004E-04  0.0000000000E+00
         296 1  0.2203733857E-04  0.8183999853E-05  0.0000000000E+00
         297 2  0.2609957664E-04  0.8999853890E-05  0.3273599987E-05
         298 2  0.2647632027E-04  0.9129765203E-05  0.1224959988E-05
         299 2  0.3012203888E-04  0.1038690971E-04  0.2455200047E-05
         300 1  0.2089073860E-04  0.1145760052E-04  0.0000000000E+00
         301 2  0.2483207936E-04  0.8562785297E-05  0.3273599987E-05
         302 2  0.2511833918E-04  0.8661496395E-05  0.2455200047E-05
         303 2  0.1294722006E-04  0.4464558515E-05  0.1636799993E-05
         304 1  0.1373657960E-04  0.8183999853E-05  0.0000000000E+00
         305 1  0.2441867946E-04  0.1390752004E-04  0.0000000000E+00
         306 1  0.1845245970E-04  0.8997120858E-05  0.0000000000E+00
         307 1  0.2139617936E-04  0.1228127985E-04  0.0000000000E+00
         308 2  0.2247023986E-04  0.7748358257E-05  0.1636799993E-05
         309 2  0.1852343848E-04  0.6387392204E-05  0.1224959988E-05
         310 2  0.1906943908E-04  0.6575668522E-05  0.2455200047E-05
         311 1  0.3499781815E-04  0.1390752004E-04  0.0000000000E+00
         312 1  0.1222961873E-04  0.7360320069E-05  0.0000000000E+00
         313 2  0.1482467906E-04  0.5111958217E-05  0.8183999967E-06
         314 1  0.2580161890E-04  0.9820800187E-05  0.0000000000E+00
         315 1  0.2460510041E-04  0.1390752004E-04  0.0000000000E+00
         316 2  0.2800823859E-04  0.9658013369E-05  0.2455200047E-05
         317 1  0.2837873944E-04  0.9820800187E-05  0.0000000000E+00
         318 1  0.1555554081E-04  0.9820800187E-05  0.0000000000E+00
         319 2  0.2566901821E-04  0.8851385246E-05  0.2861759867E-05
         320 2  0.3749069583E-04  0.1292782599E-04  0.3680160034E-05
         321 1  0.1872623761E-04  0.9820800187E-05  0.0000000000E+00
         322 1  0.1244879968E-04  0.7360320069E-05  0.0000000000E+00
         323 1  0.2371901974E-04  0.8183999853E-05  0.0000000000E+00
         324 1  0.1896023969E-04  0.6547199973E-05  0.0000000000E+00
         325 1  0.2706677878E-04  0.1636799971E-04  0.0000000000E+00
         326 1  0.3768335591E-04  0.1636799971E-04  0.0000000000E+00
         327 2  0.1590029933E-04  0.5482861525E-05  0.2455200047E-05
         328 1  0.1224132029E-04  0.7360320069E-05  0.0000000000E+00
         329 1  0.1170624000E-04  0.5723519735E-05  0.0000000000E+00
         330 1  0.2606916132E-04  0.1228127985E-04  0.0000000000E+00
         331 2  0.1250340028E-04  0.4311517387E-05  0.8183999967E-06
         332 1  0.1395263916E-04  0.7360320069E-05  0.0000000000E+00
         333 1  0.1812174014E-04  0.9820800187E-05  0.0000000000E+00
         334 2  0.2354040043E-04  0.8117379366E-05  0.1224959988E-05
         335 1  0.2579694228E-04  0.1473119937E-04  0.0000000000E+00
         336 2  0.1091531976E-04  0.3763903351E-05  0.8183999967E-06
         337 2  0.1482467906E-04  0.5111958217E-05  0.8183999967E-06
         338 1  0.2059277904E-04  0.1063392028E-04  0.0000000000E+00
         339 1  0.1560623969E-04  0.9820800187E-05  0.0000000000E+00
         340 1  0.2716349809E-04  0.1228127985E-04  0.0000000000E+00
         341 2  0.3561635822E-04  0.1228150268E-04  0.8183999967E-06
         342 2  0.2260985821E-04  0.7796502359E-05  0.2048639999E-05
         343 2  0.2952611794E-04  0.1018141938E-04  0.2048639999E-05
         344 1  0.1187315956E-04  0.7360320069E-05  0.0000000000E+00
         345 1  0.2528447840E-04  0.9820800187E-05  0.0000000000E+00
         346 2  0.2928977847E-04  0.1009992320E-04  0.1224959988E-05
         347 1  0.2315975871E-04  0.1063392028E-04  0.0000000000E+00
         348 1  0.2744117955E-04  0.1309439995E-04  0.0000000000E+00
         349 1  0.2704961844E-04  0.1063392028E-04  0.0000000000E+00
         350 2  0.2475174006E-04  0.8535082088E-05  0.2455200047E-05
         351 1  0.1785263885E-04  0.1063392028E-04  0.0000000000E+00
         352 2  0.2416985990E-04  0.8334433915E-05  0.1636799993E-05
         353 1  0.1616861846E-04  0.5723519735E-05  0.0000000000E+00
         354 1  0.2690375914E-04  0.1145760052E-04  0.0000000000E+00
         355 2  0.2113253868E-04  0.7287082099E-05  0.3273599987E-05
         356 1  0.2433755799E-04  0.1309439995E-04  0.0000000000E+00
         357 2  0.1457352028E-04  0.5025351584E-05  0.1636799993E-05
         358 2  0.2995278010E-04  0.1032854470E-04  0.1636799993E-05
         359 1  0.1886352038E-04  0.9820800187E-05  0.0000000000E+00
         360 1  0.2932331881E-04  0.1800479913E-04  0.0000000000E+00
         361 2  0.3694859697E-04  0.1274089482E-04  0.4091999926E-05
         362 2  0.2241876064E-04  0.7730606740E-05  0.8183999967E-06
         363 2  0.3687761637E-04  0.1271641941E-04  0.2861759867E-05
         364 2  0.2544593917E-04  0.8774461094E-05  0.8183999967E-06
         365 1  0.2264885916E-04  0.1063392028E-04  0.0000000000E+00
         366 2  0.2536871943E-04  0.8747833817E-05  0.2455200047E-05
         367 2  0.2338595914E-04  0.8064123904E-05  0.1636799993E-05
         368 1  0.1650245758E-04  0.9820800187E-05  0.0000000000E+00
         369 1  0.1874807822E-04  0.9820800187E-05  0.0000000000E+00
         370 2  0.2362698069E-04  0.8147234439E-05  0.2861759867E-05
         371 2  0.1950702062E-04  0.6726558695E-05  0.4065599910E-06
         372 1  0.2094533920E-04  0.1063392028E-04  0.0000000000E+00
         373 2  0.2081585990E-04  0.7177882708E-05  0.8183999967E-06
         374 2  0.2955497621E-04  0.1019137108E-04  0.2455200047E-05
         375 1  0.2113487972E-04  0.1309439995E-04  0.0000000000E+00
         376 1  0.1093325955E-04  0.6547199973E-05  0.0000000000E+00
         377 2  0.1824653918E-04  0.6291909813E-05  0.8183999967E-06
         378 1  0.1354626056E-04  0.5723519735E-05  0.0000000000E+00
         379 2  0.2569553908E-04  0.8860530215E-05  0.2048639999E-05
         380 1  0.1701881956E-04  0.5723519735E-05  0.0000000000E+00
         381 1  0.1548689761E-04  0.9820800187E-05  0.0000000000E+00
         382 2  0.3031080087E-04  0.1045199951E-04  0.2861759867E-05
         383 2  0.2321202010E-04  0.8004144547E-05  0.1636799993E-05
         384 2  0.1205334047E-04  0.4156323939E-05  0.4065599910E-06
         385 1  0.2201472125E-04  0.8997120858E-05  0.0000000000E+00
         386 1  0.2018639861E-04  0.8997120858E-05  0.0000000000E+00
         387 1  0.1783469997E-04  0.9820800187E-05  0.0000000000E+00
         388 2  0.2978586053E-04  0.1027098642E-04  0.2048639999E-05
         389 1  0.2414489973E-04  0.1145760052E-04  0.0000000000E+00
         390 1  0.1404935847E-04  0.4910400094E-05  0.0000000000E+00
         391 1  0.1849691944E-04  0.8997120858E-05  0.0000000000E+00
         392 2  0.1769195842E-04  0.6100674909E-05  0.2861759867E-05
         393 2  0.2869229866E-04  0.9893895367E-05  0.4065599910E-06
         394 2  0.1787291876E-04  0.6163075341E-05  0.2455200047E-05
         395 1  0.3007289888E-04  0.1554431947E-04  0.0000000000E+00
         396 1  0.2412851791E-04  0.1228127985E-04  0.0000000000E+00
         397 2  0.2377127930E-04  0.8196992894E-05  0.1636799993E-05
         398 2  0.3429581920E-04  0.1182614415E-04  0.4498560429E-05
         399 2  0.3344405923E-04  0.1153243375E-04  0.2861759867E-05
         400 1  0.1147379953E-04  0.5723519735E-05  0.0000000000E+00
         401 2  0.2103815859E-04  0.7254537195E-05  0.1224959988E-05
         402 2  0.2687333836E-04  0.9266667803E-05  0.4091999926E-05
         403 1  0.1612337837E-04  0.7360320069E-05  0.0000000000E+00
         404 2  0.2330405914E-04  0.8035882274E-05  0.3680160034E-05
         405 2  0.2926092020E-04  0.1008997242E-04  0.4065599910E-06
         406 1  0.2286491872E-04  0.9820800187E-05  0.0000000000E+00
         407 2  0.2864861926E-04  0.9878834135E-05  0.4065599910E-06
         408 1  0.2612063872E-04  0.8997120858E-05  0.0000000000E+00
         409 2  0.2388125904E-04  0.8234917004E-05  0.3680160034E-05
         410 2  0.2294214028E-04  0.7911082321E-05  0.1636799993E-05
         411 2  0.3654222019E-04  0.1260076533E-04  0.2455200047E-05
         412 2  0.1726841947E-04  0.5954627341E-05  0.1636799993E-05
         413 2  0.2223779848E-04  0.7668206308E-05  0.3273599987E-05
         414 2  0.2591159864E-04  0.8935033293E-05  0.2861759867E-05
         415 1  0.2154749927E-04  0.1228127985E-04  0.0000000000E+00
         416 1  0.1792439798E-04  0.8997120858E-05  0.0000000000E+00
         417 2  0.6662448141E-04  0.2297395804E-04  0.3680160034E-05
         418 1  0.2208335900E-04  0.1063392028E-04  0.0000000000E+00
         419 2  0.1650090053E-04  0.5689965292E-05  0.2048639999E-05
         420 2  0.2453099842E-04  0.8458964658E-05  0.4065599910E-06
         421 1  0.1669824087E-04  0.9820800187E-05  0.0000000000E+00
         422 1  0.1644629810E-04  0.8183999853E-05  0.0000000000E+00
         423 1  0.3124836076E-04  0.1390752004E-04  0.0000000000E+00
         424 1  0.2612220123E-04  0.9820800187E-05  0.0000000000E+00
         425 2  0.2362151827E-04  0.8145350876E-05  0.3680160034E-05
         426 1  0.9511320059E-05  0.4910400094E-05  0.0000000000E+00
         427 2  0.1603991950E-04  0.5531006536E-05  0.8183999967E-06
         428 1  0.3054246190E-04  0.1800479913E-04  0.0000000000E+00
         429 2  0.2009669879E-04  0.6929895790E-05  0.8183999967E-06
         430 2  0.2073474025E-04  0.7149910289E-05  0.3273599987E-05
         431 1  0.1920671821E-04  0.6547199973E-05  0.0000000000E+00
         432 2  0.3094416024E-04  0.1067040012E-04  0.1224959988E-05
         433 2  0.3235674012E-04  0.1115749637E-04  0.2861759867E-05
         434 2  0.3967859811E-04  0.1368227458E-04  0.4065599910E-06
         435 1  0.2328065966E-04  0.1228127985E-04  0.0000000000E+00
         436 2  0.3403296068E-04  0.1173550299E-04  0.3273599987E-05
         437 1  0.1727933886E-04  0.9820800187E-05  0.0000000000E+00
         438 1  0.2006003888E-04  0.1145760052E-04  0.0000000000E+00
         439 1  0.2616588063E-04  0.1473119937E-04  0.0000000000E+00
         440 2  0.3521154213E-04  0.1214191070E-04  0.1636799993E-05
         441 1  0.1883231926E-04  0.1063392028E-04  0.0000000000E+00
         442 2  0.2837717875E-04  0.9785233487E-05  0.2048639999E-05
         443 1  0.2587025665E-04  0.8997120858E-05  0.0000000000E+00
         444 1  0.1974959923E-04  0.1145760052E-04  0.0000000000E+00
         445 1  0.1157285988E-04  0.5723519735E-05  0.0000000000E+00
         446 1  0.2090399721E-04  0.1145760052E-04  0.0000000000E+00
         447 1  0.2078543912E-04  0.1063392028E-04  0.0000000000E+00
         448 1  0.2169569962E-04  0.1390752004E-04  0.0000000000E+00
         449 2  0.2415659947E-04  0.8329861885E-05  0.1636799993E-05
         450 2  0.1781597894E-04  0.6143440714E-05  0.1224959988E-05
         451 2  0.3272879985E-04  0.1128579243E-04  0.4498560429E-05
         452 1  0.1673957922E-04  0.8997120858E-05  0.0000000000E+00
         453 2  0.2249675890E-04  0.7757503226E-05  0.1636799993E-05
         454 1  0.2159351970E-04  0.1228127985E-04  0.0000000000E+00
         455 2  0.1037165930E-04  0.3576434210E-05  0.4065599910E-06
         456 1  0.1690649879E-04  0.9820800187E-05  0.0000000000E+00
         457 2  0.2081741877E-04  0.7178420219E-05  0.8183999967E-06
         458 2  0.3133259816E-04  0.1080434413E-04  0.4065599910E-06
         459 1  0.1589406020E-04  0.9820800187E-05  0.0000000000E+00
         460 1  0.3043481956E-04  0.1554431947E-04  0.0000000000E+00
         461 2  0.2414489973E-04  0.8325827366E-05  0.3680160034E-05
         462 1  0.2139149910E-04  0.8997120858E-05  0.0000000000E+00
         463 1  0.2827031858E-04  0.1473119937E-04  0.0000000000E+00
         464 2  0.2268629760E-04  0.7822861335E-05  0.2455200047E-05
         465 1  0.2075580051E-04  0.1145760052E-04  0.0000000000E+00
         466 2  0.1769195842E-04  0.6100674909E-05  0.2861759867E-05
         467 2  0.2261531881E-04  0.7798385923E-05  0.3680160034E-05
         468 2  0.2559491804E-04  0.8825833902E-05  0.2455200047E-05
         469 2  0.1839005927E-04  0.6341399512E-05  0.2048639999E-05
         470 2  0.1099097972E-04  0.3789992888E-05  0.1636799993E-05
         471 1  0.1819116005E-04  0.8997120858E-05  0.0000000000E+00
         472 1  0.2227445839E-04  0.9820800187E-05  0.0000000000E+00
         473 2  0.1783781772E-04  0.6150971330E-05  0.1636799993E-05
         474 2  0.1764125955E-04  0.6083192602E-05  0.2455200047E-05
         475 2  0.3181775901E-04  0.1097164022E-04  0.2861759867E-05
         476 2  0.1421861998E-04  0.4902972250E-05  0.4065599910E-06
         477 2  0.3295187707E-04  0.1136271567E-04  0.1224959988E-05
         478 2  0.1033265926E-04  0.3562985739E-05  0.1636799993E-05
         479 2  0.1163837896E-04  0.4013234047E-05  0.4065599910E-06
         480 1  0.1569593951E-04  0.5723519735E-05  0.0000000000E+00
         481 1  0.2772431799E-04  0.1145760052E-04  0.0000000000E+00
         482 1  0.1920437899E-04  0.8997120858E-05  0.0000000000E+00
         483 2  0.1856166091E-04  0.6400572602E-05  0.2048639999E-05
         484 1  0.2145233884E-04  0.8997120858E-05  0.0000000000E+00
         485 1  0.2335787758E-04  0.8183999853E-05  0.0000000000E+00
         486 2  0.2134313945E-04  0.7359702977E-05  0.1224959988E-05
         487 1  0.1958034045E-04  0.9820800187E-05  0.0000000000E+00
         488 2  0.4104047912E-04  0.1415188854E-04  0.4091999926E-05
         489 2  0.2963609950E-04  0.1021934440E-04  0.4498560429E-05
         490 2  0.3187626135E-04  0.1099181372E-04  0.4498560429E-05
         491 1  0.2618304097E-04  0.1309439995E-04  0.0000000000E+00
         492 1  0.1804217936E-04  0.1063392028E-04  0.0000000000E+00
         493 2  0.2462459815E-04  0.8491240806E-05  0.3273599987E-05
         494 1  0.1961622002E-04  0.8183999853E-05  0.0000000000E+00
         495 1  0.1445105954E-04  0.7360320069E-05  0.0000000000E+00
         496 2  0.2211534047E-04  0.7625979379E-05  0.4065599910E-06
         497 1  0.2852459875E-04  0.1473119937E-04  0.0000000000E+00
         498 2  0.3042935896E-04  0.1049288221E-04  0.8183999967E-06
         499 2  0.4710341818E-04  0.1624255674E-04  0.2861759867E-05
         500 2  0.3083729825E-04  0.1063355103E-04  0.4910400094E-05
         501 2  0.3187626135E-04  0.1099181372E-04  0.4498560429E-05
         502 2  0.4279625864E-04  0.1475733006E-04  0.8183999967E-06
         503 2  0.2771495929E-04  0.9556882105E-05  0.1636799993E-05
         504 1  0.2081039929E-04  0.8183999853E-05  0.0000000000E+00
         505 2  0.2962752114E-04  0.1021638582E-04  0.8183999967E-06
         506 2  0.2669316018E-04  0.9204537491E-05  0.2048639999E-05
         507 2  0.3040128104E-04  0.1048319973E-04  0.3680160034E-05
         508 2  0.2799497997E-04  0.9653441339E-05  0.8183999967E-06
         509 2  0.3573725917E-04  0.1232319210E-04  0.8183999967E-06
         510 2  0.1827383858E-04  0.6301323538E-05  0.1224959988E-05
         511 2  0.2616977690E-04  0.9024061001E-05  0.4065599910E-06
         512 1  0.2049059913E-04  0.1063392028E-04  0.0000000000E+00
         513 1  0.2098511868E-04  0.1390752004E-04  0.0000000000E+00
         514 2  0.1842983875E-04  0.6355116511E-05  0.2861759867E-05
         515 1  0.1519127909E-04  0.6547199973E-05  0.0000000000E+00
         516 2  0.2960333768E-04  0.1020804757E-04  0.2455200047E-05
         517 1  0.2444753773E-04  0.1145760052E-04  0.0000000000E+00
         518 1  0.1898909977E-04  0.1228127985E-04  0.0000000000E+00
         519 1  0.1938065907E-04  0.8997120858E-05  0.0000000000E+00
         520 1  0.2335085992E-04  0.1390752004E-04  0.0000000000E+00
         521 1  0.3026945888E-04  0.1309439995E-04  0.0000000000E+00
         522 2  0.2589833821E-04  0.8930461263E-05  0.3273599987E-05
         523 1  0.1958579924E-04  0.8997120858E-05  0.0000000000E+00
         524 2  0.2974140079E-04  0.1025565507E-04  0.1636799993E-05
         525 1  0.1720601904E-04  0.7360320069E-05  0.0000000000E+00
         526 2  0.2931942072E-04  0.1011014501E-04  0.1224959988E-05
         527 1  0.1795014032E-04  0.1063392028E-04  0.0000000000E+00
         528 1  0.1784718006E-04  0.1063392028E-04  0.0000000000E+00
         529 1  0.1777229954E-04  0.9820800187E-05  0.0000000000E+00
         530 1  0.2317536018E-04  0.1554431947E-04  0.0000000000E+00
         531 2  0.3395495878E-04  0.1170860651E-04  0.3273599987E-05
         532 2  0.2035097896E-04  0.7017578810E-05  0.3273599987E-05
         533 1  0.2042741835E-04  0.1063392028E-04  0.0000000000E+00
         534 2  0.3332394044E-04  0.1149101354E-04  0.1636799993E-05
         535 1  0.2132675945E-04  0.8997120858E-05  0.0000000000E+00
         536 2  0.2928041977E-04  0.1009669631E-04  0.8183999967E-06
         537 1  0.2730155757E-04  0.1145760052E-04  0.0000000000E+00
         538 2  0.3886115883E-04  0.1340039944E-04  0.3680160034E-05
         539 2  0.1838927892E-04  0.6341130302E-05  0.2048639999E-05
         540 1  0.2675945871E-04  0.1145760052E-04  0.0000000000E+00
         541 2  0.3829019624E-04  0.1320351566E-04  0.3273599987E-05
         542 1  0.2492723797E-04  0.1228127985E-04  0.0000000000E+00
         543 2  0.2457779919E-04  0.8475102732E-05  0.2861759867E-05
         544 2  0.2338751801E-04  0.8064661415E-05  0.2861759867E-05
         545 1  0.2127059997E-04  0.7360320069E-05  0.0000000000E+00
         546 2  0.3270383968E-04  0.1127718588E-04  0.1224959988E-05
         547 2  0.2216993926E-04  0.7644806828E-05  0.1224959988E-05
         548 1  0.1842983875E-04  0.6547199973E-05  0.0000000000E+00
         549 1  0.2658083758E-04  0.9820800187E-05  0.0000000000E+00
         550 1  0.2319564010E-04  0.1309439995E-04  0.0000000000E+00
         551 1  0.1520531987E-04  0.7360320069E-05  0.0000000000E+00
         552 1  0.2180645970E-04  0.1063392028E-04  0.0000000000E+00
         553 1  0.2937792124E-04  0.1309439995E-04  0.0000000000E+00
         554 1  0.1283489928E-04  0.4910400094E-05  0.0000000000E+00
         555 1  0.1287701980E-04  0.4910400094E-05  0.0000000000E+00
         556 1  0.1940249967E-04  0.9820800187E-05  0.0000000000E+00
         557 2  0.3024761827E-04  0.1043021257E-04  0.3273599987E-05
         558 1  0.2863223926E-04  0.1063392028E-04  0.0000000000E+00
         559 2  0.1115477880E-04  0.3846475465E-05  0.1636799993E-05
         560 2  0.3738384112E-04  0.1289097963E-04  0.4065599910E-06
         561 1  0.2448887972E-04  0.8183999853E-05  0.0000000000E+00
         562 1  0.1971449819E-04  0.1063392028E-04  0.0000000000E+00
         563 1  0.1363751835E-04  0.8183999853E-05  0.0000000000E+00
         564 2  0.2591940029E-04  0.8937723578E-05  0.1636799993E-05
         565 1  0.1148939918E-04  0.6547199973E-05  0.0000000000E+00
         566 2  0.3245189873E-04  0.1119030912E-04  0.2455200047E-05
         567 2  0.3310398097E-04  0.1141516532E-04  0.4091999926E-05
         568 2  0.8282039744E-05  0.2855875664E-05  0.8183999967E-06
         569 1  0.1639403854E-04  0.9820800187E-05  0.0000000000E+00
         570 2  0.3195269892E-04  0.1101817179E-04  0.3680160034E-05
         571 1  0.1436370076E-04  0.8997120858E-05  0.0000000000E+00
         572 1  0.1461173997E-04  0.7360320069E-05  0.0000000000E+00
         573 2  0.2377829878E-04  0.8199413060E-05  0.3273599987E-05
         574 2  0.2772198059E-04  0.9559303180E-05  0.4091999926E-05
         575 1  0.8741460078E-05  0.3273599987E-05  0.0000000000E+00
         576 2  0.1274207989E-04  0.4393820291E-05  0.8183999967E-06
         577 1  0.1845947918E-04  0.8997120858E-05  0.0000000000E+00
         578 1  0.2501850031E-04  0.1145760052E-04  0.0000000000E+00
         579 1  0.2296241837E-04  0.8183999853E-05  0.0000000000E+00
         580 2  0.1538939978E-04  0.5306689218E-05  0.4065599910E-06
         581 2  0.2416673851E-04  0.8333357982E-05  0.2048639999E-05
         582 2  0.1689011879E-04  0.5824178515E-05  0.8183999967E-06
         583 1  0.3112355989E-04  0.1718111889E-04  0.0000000000E+00
         584 1  0.1793141928E-04  0.9820800187E-05  0.0000000000E+00
         585 1  0.2181893797E-04  0.1063392028E-04  0.0000000000E+00
         586 2  0.3907253995E-04  0.1347328907E-04  0.5316960141E-05
         587 1  0.1264301955E-04  0.4910400094E-05  0.0000000000E+00
         588 1  0.1464684010E-04  0.5723519735E-05  0.0000000000E+00
         589 1  0.1351427909E-04  0.8183999853E-05  0.0000000000E+00
         590 2  0.2585387847E-04  0.8915129911E-05  0.2861759867E-05
         591 2  0.2117777876E-04  0.7302682207E-05  0.2048639999E-05
         592 2  0.2760887764E-04  0.9520302228E-05  0.1224959988E-05
         593 1  0.1958423854E-04  0.1145760052E-04  0.0000000000E+00
         594 1  0.2045705878E-04  0.7360320069E-05  0.0000000000E+00
         595 1  0.1542683822E-04  0.8997120858E-05  0.0000000000E+00
         596 2  0.2050775947E-04  0.7071640994E-05  0.1224959988E-05
         597 1  0.1344095926E-04  0.7360320069E-05  0.0000000000E+00
         598 1  0.1064388016E-04  0.5723519735E-05  0.0000000000E+00
         599 1  0.1866071943E-04  0.9820800187E-05  0.0000000000E+00
         600 1  0.1127333962E-04  0.5723519735E-05  0.0000000000E+00
         601 2  0.2655665958E-04  0.9157468412E-05  0.3680160034E-05
         602 1  0.2311217941E-04  0.1390752004E-04  0.0000000000E+00
         603 2  0.3519905658E-04  0.1213760515E-04  0.1224959988E-05
         604 1  0.3545490108E-04  0.1390752004E-04  0.0000000000E+00
         605 1  0.1868645995E-04  0.1228127985E-04  0.0000000000E+00
         606 1  0.1663896001E-04  0.1063392028E-04  0.0000000000E+00
         607 2  0.3270227899E-04  0.1127664746E-04  0.4910400094E-05
         608 1  0.1679964043E-04  0.1063392028E-04  0.0000000000E+00
         609 2  0.3597515752E-04  0.1240522670E-04  0.2048639999E-05
         610 1  0.1999217966E-04  0.1228127985E-04  0.0000000000E+00
         611 1  0.1310478001E-04  0.4910400094E-05  0.0000000000E+00
         612 2  0.3238715726E-04  0.1116798467E-04  0.3680160034E-05
         613 1  0.2519165901E-04  0.1309439995E-04  0.0000000000E+00
         614 2  0.2984513776E-04  0.1029142641E-04  0.1224959988E-05
         615 1  0.1701179826E-04  0.5723519735E-05  0.0000000000E+00
         616 1  0.1535507909E-04  0.8997120858E-05  0.0000000000E+00
         617 1  0.2644356027E-04  0.1145760052E-04  0.0000000000E+00
         618 2  0.2949725967E-04  0.1017146860E-04  0.1224959988E-05
         619 1  0.1237469951E-04  0.4097279998E-05  0.0000000000E+00
         620 2  0.2383835999E-04  0.8220124073E-05  0.4065599910E-06
         621 1  0.1988219992E-04  0.8997120858E-05  0.0000000000E+00
         622 1  0.2515344022E-04  0.9820800187E-05  0.0000000000E+00
         623 1  0.2252951890E-04  0.1228127985E-04  0.0000000000E+00
         624 2  0.2446859980E-04  0.8437447832E-05  0.1636799993E-05
         625 2  0.2663154009E-04  0.9183288967E-05  0.2048639999E-05
         626 2  0.3493151962E-04  0.1204535147E-04  0.1224959988E-05
         627 1  0.2198897892E-04  0.8997120858E-05  0.0000000000E+00
         628 2  0.3167034083E-04  0.1092080674E-04  0.4498560429E-05
         629 1  0.2149367901E-04  0.1063392028E-04  0.0000000000E+00
         630 2  0.3627312253E-04  0.1250797322E-04  0.3680160034E-05
         631 1  0.1638311915E-04  0.8183999853E-05  0.0000000000E+00
         632 1  0.2736474016E-04  0.9820800187E-05  0.0000000000E+00
         633 2  0.4028387775E-04  0.1389099180E-04  0.2048639999E-05
         634 1  0.1191137926E-04  0.7360320069E-05  0.0000000000E+00
         635 1  0.1407744003E-04  0.5723519735E-05  0.0000000000E+00
         636 2  0.1859129770E-04  0.6410792139E-05  0.2861759867E-05
         637 1  0.2062865860E-04  0.8183999853E-05  0.0000000000E+00
         638 2  0.2591549855E-04  0.8936378435E-05  0.2861759867E-05
         639 2  0.3446664050E-04  0.1188504848E-04  0.3273599987E-05
         640 1  0.2032133852E-04  0.1145760052E-04  0.0000000000E+00
         641 1  0.1024763878E-04  0.5723519735E-05  0.0000000000E+00
         642 2  0.3433871461E-04  0.1184093526E-04  0.8183999967E-06
         643 1  0.2127059997E-04  0.7360320069E-05  0.0000000000E+00
         644 1  0.2064581895E-04  0.7360320069E-05  0.0000000000E+00
         645 1  0.1324205914E-04  0.8183999853E-05  0.0000000000E+00
         646 2  0.1740725929E-04  0.6002503142E-05  0.2048639999E-05
         647 1  0.2094143929E-04  0.1390752004E-04  0.0000000000E+00
         648 1  0.1996955871E-04  0.1228127985E-04  0.0000000000E+00
         649 2  0.2473224049E-04  0.8528358194E-05  0.3680160034E-05
         650 1  0.1852421883E-04  0.8997120858E-05  0.0000000000E+00
         651 2  0.2529149788E-04  0.8721205631E-05  0.2455200047E-05
         652 2  0.2001479879E-04  0.6901654615E-05  0.2861759867E-05
         653 1  0.2714790025E-04  0.1063392028E-04  0.0000000000E+00
         654 1  0.1919657916E-04  0.9820800187E-05  0.0000000000E+00
         655 1  0.1550874003E-04  0.8997120858E-05  0.0000000000E+00
         656 2  0.3018521784E-04  0.1040869574E-04  0.3273599987E-05
         657 1  0.1671462087E-04  0.7360320069E-05  0.0000000000E+00
         658 1  0.1554695882E-04  0.9820800187E-05  0.0000000000E+00
         659 1  0.2012400000E-04  0.8183999853E-05  0.0000000000E+00
         660 2  0.3652818123E-04  0.1259592409E-04  0.4065599910E-06
         661 2  0.2508479702E-04  0.8649929441E-05  0.3273599987E-05
         662 2  0.1591511864E-04  0.5487971976E-05  0.2048639999E-05
         663 2  0.2773835877E-04  0.9564951142E-05  0.4065599910E-06
         664 1  0.2391947964E-04  0.8183999853E-05  0.0000000000E+00
         665 1  0.3191448195E-04  0.1063392028E-04  0.0000000000E+00
         666 1  0.2407235843E-04  0.1473119937E-04  0.0000000000E+00
         667 2  0.1702583722E-04  0.5870978384E-05  0.1636799993E-05
         668 2  0.1791503928E-04  0.6177599516E-05  0.2048639999E-05
         669 2  0.2587884046E-04  0.8923737369E-05  0.1224959988E-05
         670 1  0.1677156069E-04  0.8997120858E-05  0.0000000000E+00
         671 1  0.2201549978E-04  0.1063392028E-04  0.0000000000E+00
         672 1  0.1228421934E-04  0.6547199973E-05  0.0000000000E+00
         673 1  0.2433521877E-04  0.1145760052E-04  0.0000000000E+00
         674 2  0.1497131962E-04  0.5162523848E-05  0.2048639999E-05
         675 1  0.1810067806E-04  0.8183999853E-05  0.0000000000E+00
         676 2  0.2915562072E-04  0.1005366175E-04  0.2455200047E-05
         677 1  0.2051790034E-04  0.1228127985E-04  0.0000000000E+00
         678 1  0.1455323945E-04  0.8183999853E-05  0.0000000000E+00
         679 2  0.2030106043E-04  0.7000365258E-05  0.2048639999E-05
         680 2  0.2677895827E-04  0.9234123354E-05  0.2048639999E-05
         681 2  0.3764747817E-04  0.1298188818E-04  0.5316960141E-05
         682 2  0.2586167648E-04  0.8917819287E-05  0.2861759867E-05
         683 2  0.1666313983E-04  0.5745910130E-05  0.4065599910E-06
         684 2  0.3229433787E-04  0.1113597864E-04  0.1636799993E-05
         685 2  0.3446819755E-04  0.1188558508E-04  0.2861759867E-05
         686 1  0.2625948036E-04  0.1228127985E-04  0.0000000000E+00
         687 2  0.3995861698E-04  0.1377883291E-04  0.1636799993E-05
         688 1  0.2050463991E-04  0.1309439995E-04  0.0000000000E+00
         689 2  0.3476615893E-04  0.1198833070E-04  0.1224959988E-05
         690 1  0.1613741915E-04  0.6547199973E-05  0.0000000000E+00
         691 1  0.1556021925E-04  0.8183999853E-05  0.0000000000E+00
         692 1  0.2438357842E-04  0.9820800187E-05  0.0000000000E+00
         693 2  0.2611985838E-04  0.9006846994E-05  0.3273599987E-05
         694 2  0.2847077849E-04  0.9817509635E-05  0.8183999967E-06
         695 2  0.2298113759E-04  0.7924530109E-05  0.3680160034E-05
         696 1  0.9895859876E-05  0.5723519735E-05  0.0000000000E+00
         697 1  0.1412735946E-04  0.7360320069E-05  0.0000000000E+00
         698 1  0.2194841909E-04  0.1063392028E-04  0.0000000000E+00
         699 1  0.1282320045E-04  0.6547199973E-05  0.0000000000E+00
         700 2  0.2691779810E-04  0.9281999155E-05  0.4065599910E-06
         701 2  0.2648333793E-04  0.9132185369E-05  0.2861759867E-05
         702 2  0.3310398097E-04  0.1141516532E-04  0.4091999926E-05
         703 2  0.2773913911E-04  0.9565220353E-05  0.3273599987E-05
         704 2  0.1501577935E-04  0.5177854746E-05  0.1636799993E-05
         705 1  0.2475563997E-04  0.1390752004E-04  0.0000000000E+00
         706 2  0.2742947981E-04  0.9458441127E-05  0.4065599910E-06
         707 1  0.2844971641E-04  0.1473119937E-04  0.0000000000E+00
         708 2  0.4789979721E-04  0.1651717139E-04  0.6140639925E-05
         709 2  0.2344757922E-04  0.8085371519E-05  0.3680160034E-05
         710 2  0.2401307756E-04  0.8280371731E-05  0.3680160034E-05
         711 2  0.2559881978E-04  0.8827179045E-05  0.4065599910E-06
         712 2  0.1876212082E-04  0.6469696473E-05  0.2455200047E-05
         713 1  0.2070899791E-04  0.1145760052E-04  0.0000000000E+00
         714 1  0.1866149796E-04  0.8183999853E-05  0.0000000000E+00
         715 2  0.3504617780E-04  0.1208488811E-04  0.1636799993E-05
         716 1  0.1996409992E-04  0.1228127985E-04  0.0000000000E+00
         717 2  0.2732963912E-04  0.9424013115E-05  0.8183999967E-06
         718 1  0.1949453872E-04  0.9820800187E-05  0.0000000000E+00
         719 2  0.2220972056E-04  0.7658523828E-05  0.1636799993E-05
         720 2  0.1380053982E-04  0.4758806881E-05  0.1636799993E-05
         721 1  0.1775903911E-04  0.7360320069E-05  0.0000000000E+00
         722 2  0.2637179932E-04  0.9093723747E-05  0.4065599910E-06
         723 2  0.3885023762E-04  0.1339663322E-04  0.2455200047E-05
         724 1  0.2145233884E-04  0.8997120858E-05  0.0000000000E+00
         725 1  0.2844971641E-04  0.1473119937E-04  0.0000000000E+00
         726 2  0.2813304127E-04  0.9701048839E-05  0.2455200047E-05
         727 2  0.2754648085E-04  0.9498786312E-05  0.1224959988E-05
         728 1  0.1719587817E-04  0.1063392028E-04  0.0000000000E+00
         729 1  0.1534962030E-04  0.7360320069E-05  0.0000000000E+00
         730 2  0.2002883775E-04  0.6906495400E-05  0.2861759867E-05
         731 2  0.3036384078E-04  0.1047028945E-04  0.4091999926E-05
         732 1  0.2001479879E-04  0.8183999853E-05  0.0000000000E+00
         733 1  0.2109431989E-04  0.1063392028E-04  0.0000000000E+00
         734 1  0.3051594103E-04  0.1881791832E-04  0.0000000000E+00
         735 1  0.2161301927E-04  0.8183999853E-05  0.0000000000E+00
         736 2  0.2922191925E-04  0.1007652372E-04  0.3680160034E-05
         737 2  0.3323189958E-04  0.1145927490E-04  0.5316960141E-05
         738 1  0.2126825893E-04  0.1145760052E-04  0.0000000000E+00
         739 2  0.3361098061E-04  0.1158999294E-04  0.2048639999E-05
         740 2  0.3168125841E-04  0.1092457114E-04  0.4498560429E-05
         741 2  0.1963416071E-04  0.6770399978E-05  0.4065599910E-06
         742 1  0.3184974048E-04  0.1063392028E-04  0.0000000000E+00
         743 2  0.3094883868E-04  0.1067201265E-04  0.8183999967E-06
         744 1  0.2263169881E-04  0.8183999853E-05  0.0000000000E+00
         745 2  0.2990519897E-04  0.1031213742E-04  0.8183999967E-06
         746 2  0.2797470188E-04  0.9646448234E-05  0.3273599987E-05
         747 1  0.2063256034E-04  0.9820800187E-05  0.0000000000E+00
         748 2  0.7855380318E-05  0.2708751708E-05  0.4065599910E-06
         749 1  0.1967472053E-04  0.8183999853E-05  0.0000000000E+00
         750 1  0.2084940024E-04  0.1063392028E-04  0.0000000000E+00
         751 1  0.2007329931E-04  0.8183999853E-05  0.0000000000E+00
         752 1  0.3429191929E-04  0.1145760052E-04  0.0000000000E+00
         753 1  0.1943993993E-04  0.6547199973E-05  0.0000000000E+00
         754 2  0.3181775901E-04  0.1097164022E-04  0.2861759867E-05
         755 1  0.1359852013E-04  0.8183999853E-05  0.0000000000E+00
         756 1  0.1073045951E-04  0.5723519735E-05  0.0000000000E+00
         757 1  0.3263675899E-04  0.1228127985E-04  0.0000000000E+00
         758 1  0.1906866055E-04  0.1145760052E-04  0.0000000000E+00
         759 1  0.2132519876E-04  0.9820800187E-05  0.0000000000E+00
         760 1  0.2228069934E-04  0.1145760052E-04  0.0000000000E+00
         761 2  0.1195038021E-04  0.4120820449E-05  0.8183999967E-06
         762 2  0.3005963663E-04  0.1036539197E-04  0.4065599910E-06
         763 2  0.2193593900E-04  0.7564116459E-05  0.2048639999E-05
         764 1  0.3038489922E-04  0.1063392028E-04  0.0000000000E+00
         765 2  0.1570373752E-04  0.5415081887E-05  0.8183999967E-06
         766 1  0.1871688073E-04  0.9820800187E-05  0.0000000000E+00
         767 2  0.3557501987E-04  0.1226724817E-04  0.2861759867E-05
         768 2  0.2162004057E-04  0.7455186278E-05  0.2455200047E-05
         769 2  0.3212975935E-04  0.1107922708E-04  0.2455200047E-05
         770 2  0.1987127871E-04  0.6852164915E-05  0.1224959988E-05
         771 1  0.3250181908E-04  0.1881791832E-04  0.0000000000E+00
         772 2  0.2282591959E-04  0.7871006346E-05  0.1636799993E-05
         773 1  0.1285985945E-04  0.8183999853E-05  0.0000000000E+00
         774 1  0.1481922027E-04  0.4910400094E-05  0.0000000000E+00
         775 2  0.1583711855E-04  0.5461075034E-05  0.2455200047E-05
         776 1  0.1258061911E-04  0.4910400094E-05  0.0000000000E+00
         777 1  0.1670448000E-04  0.5723519735E-05  0.0000000000E+00
         778 1  0.1339337905E-04  0.5723519735E-05  0.0000000000E+00
         779 2  0.1545101986E-04  0.5327937743E-05  0.1636799993E-05
         780 1  0.1110486028E-04  0.4910400094E-05  0.0000000000E+00
         781 1  0.1744547808E-04  0.8183999853E-05  0.0000000000E+00
         782 1  0.1716545921E-04  0.8997120858E-05  0.0000000000E+00
         783 2  0.2208725891E-04  0.7616295989E-05  0.2861759867E-05
         784 2  0.3451343946E-04  0.1190118564E-04  0.4065599910E-06
         785 1  0.2425488128E-04  0.9820800187E-05  0.0000000000E+00
         786 2  0.2650361785E-04  0.9139178474E-05  0.1224959988E-05
         787 1  0.2613155812E-04  0.9820800187E-05  0.0000000000E+00
         788 2  0.3031313827E-04  0.1045280624E-04  0.2455200047E-05
         789 1  0.1463981789E-04  0.5723519735E-05  0.0000000000E+00
         790 1  0.1955303924E-04  0.7360320069E-05  0.0000000000E+00
         791 1  0.1765373963E-04  0.1145760052E-04  0.0000000000E+00
         792 1  0.2558399865E-04  0.1145760052E-04  0.0000000000E+00
         793 2  0.2212781874E-04  0.7630282198E-05  0.2048639999E-05
         794 1  0.1415856059E-04  0.6547199973E-05  0.0000000000E+00
         795 2  0.2955575656E-04  0.1019164029E-04  0.2861759867E-05
         796 1  0.1611948028E-04  0.5723519735E-05  0.0000000000E+00
         797 2  0.3241913873E-04  0.1117901320E-04  0.2861759867E-05
         798 2  0.1772705946E-04  0.6112778919E-05  0.2455200047E-05
         799 1  0.2017703810E-04  0.1228127985E-04  0.0000000000E+00
         800 1  0.1811081893E-04  0.8997120858E-05  0.0000000000E+00
         801 1  0.1153854009E-04  0.6547199973E-05  0.0000000000E+00
         802 1  0.1958034045E-04  0.9820800187E-05  0.0000000000E+00
         803 1  0.2015442078E-04  0.1228127985E-04  0.0000000000E+00
         804 2  0.4198505849E-04  0.1447760587E-04  0.4498560429E-05
         805 2  0.3005496001E-04  0.1036377853E-04  0.2861759867E-05
         806 1  0.1827773849E-04  0.6547199973E-05  0.0000000000E+00
         807 2  0.2700671939E-04  0.9312661859E-05  0.4065599910E-06
         808 2  0.2682810009E-04  0.9251069059E-05  0.4091999926E-05
         809 1  0.2188289909E-04  0.7360320069E-05  0.0000000000E+00
         810 2  0.1865603917E-04  0.6433116596E-05  0.1636799993E-05
         811 1  0.1705547766E-04  0.7360320069E-05  0.0000000000E+00
         812 2  0.3195269892E-04  0.1101817179E-04  0.3680160034E-05
         813 2  0.2523065996E-04  0.8700227227E-05  0.2048639999E-05
         814 1  0.1279589924E-04  0.6547199973E-05  0.0000000000E+00
         815 2  0.2845283780E-04  0.9811323253E-05  0.4065599910E-06
         816 2  0.3193865632E-04  0.1101332964E-04  0.1224959988E-05
         817 1  0.2323775880E-04  0.1473119937E-04  0.0000000000E+00
         818 1  0.1436370076E-04  0.8997120858E-05  0.0000000000E+00
         819 1  0.1747667920E-04  0.7360320069E-05  0.0000000000E+00
         820 1  0.2059979852E-04  0.9820800187E-05  0.0000000000E+00
         821 1  0.1047773912E-04  0.5723519735E-05  0.0000000000E+00
         822 1  0.2522597788E-04  0.1063392028E-04  0.0000000000E+00
         823 1  0.1168517974E-04  0.6547199973E-05  0.0000000000E+00
         824 1  0.1797197910E-04  0.1145760052E-04  0.0000000000E+00
         825 2  0.2541395952E-04  0.8763434380E-05  0.3273599987E-05
         826 2  0.2865486022E-04  0.9880985999E-05  0.2048639999E-05
         827 2  0.2894267709E-04  0.9980232790E-05  0.1636799993E-05
         828 1  0.2031977965E-04  0.1145760052E-04  0.0000000000E+00
         829 1  0.2144297832E-04  0.1145760052E-04  0.0000000000E+00
         830 2  0.1514603900E-04  0.5222771961E-05  0.2455200047E-05
         831 1  0.2319407940E-04  0.9820800187E-05  0.0000000000E+00
         832 2  0.3617951734E-04  0.1247569526E-04  0.3273599987E-05
         833 1  0.1642523966E-04  0.9820800187E-05  0.0000000000E+00
         834 1  0.2898713683E-04  0.1554431947E-04  0.0000000000E+00
         835 1  0.1283489928E-04  0.4910400094E-05  0.0000000000E+00
         836 1  0.1611948028E-04  0.5723519735E-05  0.0000000000E+00
         837 1  0.1324751884E-04  0.5723519735E-05  0.0000000000E+00
         838 1  0.1655472079E-04  0.5723519735E-05  0.0000000000E+00
         839 2  0.1545101986E-04  0.5327937743E-05  0.1636799993E-05
         840 1  0.2625948036E-04  0.1228127985E-04  0.0000000000E+00
         841 1  0.1947659803E-04  0.8183999853E-05  0.0000000000E+00
         842 1  0.2144921928E-04  0.1145760052E-04  0.0000000000E+00
         843 1  0.2375567965E-04  0.1145760052E-04  0.0000000000E+00
         844 1  0.2314728044E-04  0.1390752004E-04  0.0000000000E+00
         845 2  0.2359421887E-04  0.8135937605E-05  0.3680160034E-05
         846 2  0.1907801925E-04  0.6578627108E-05  0.8183999967E-06
         847 1  0.2021837827E-04  0.1063392028E-04  0.0000000000E+00
         848 2  0.2555513856E-04  0.8812116903E-05  0.2455200047E-05
         849 2  0.3557501987E-04  0.1226724817E-04  0.2861759867E-05
         850 1  0.1170624000E-04  0.5723519735E-05  0.0000000000E+00
         851 2  0.2964935811E-04  0.1022391643E-04  0.8183999967E-06
         852 1  0.2103191946E-04  0.8997120858E-05  0.0000000000E+00
         853 1  0.3058847869E-04  0.1309439995E-04  0.0000000000E+00
         854 1  0.1189733939E-04  0.6547199973E-05  0.0000000000E+00
         855 1  0.3038022078E-04  0.1228127985E-04  0.0000000000E+00
         856 1  0.2947931716E-04  0.1309439995E-04  0.0000000000E+00
         857 1  0.1713347956E-04  0.8997120858E-05  0.0000000000E+00
         858 2  0.2016611870E-04  0.6953833690E-05  0.1224959988E-05
         859 1  0.1508831883E-04  0.8183999853E-05  0.0000000000E+00
         860 2  0.2281031993E-04  0.7865627595E-05  0.3680160034E-05
         861 2  0.2298581967E-04  0.7926144463E-05  0.2455200047E-05
         862 1  0.1168517974E-04  0.6547199973E-05  0.0000000000E+00
         863 1  0.2833037797E-04  0.1390752004E-04  0.0000000000E+00
         864 1  0.1947659803E-04  0.8183999853E-05  0.0000000000E+00
         865 1  0.2844971641E-04  0.1473119937E-04  0.0000000000E+00
         866 2  0.2986931759E-04  0.1029976465E-04  0.2861759867E-05
         867 2  0.1818647979E-04  0.6271199709E-05  0.2861759867E-05
         868 1  0.2893487908E-04  0.1309439995E-04  0.0000000000E+00
         869 1  0.5115941531E-04  0.2864927956E-04  0.0000000000E+00
         870 1  0.1573493864E-04  0.8997120858E-05  0.0000000000E+00
         871 1  0.1053701908E-04  0.6547199973E-05  0.0000000000E+00
         872 2  0.2463629789E-04  0.8495274415E-05  0.1636799993E-05
         873 1  0.2755505921E-04  0.1390752004E-04  0.0000000000E+00
         874 1  0.1353221978E-04  0.8183999853E-05  0.0000000000E+00
         875 1  0.3523805935E-04  0.1636799971E-04  0.0000000000E+00
         876 1  0.1451891967E-04  0.7360320069E-05  0.0000000000E+00
         877 1  0.2144921928E-04  0.7360320069E-05  0.0000000000E+00
         878 1  0.2635697820E-04  0.9820800187E-05  0.0000000000E+00
         879 2  0.1978001819E-04  0.6820695489E-05  0.2861759867E-05
         880 1  0.2033070086E-04  0.9820800187E-05  0.0000000000E+00
         881 2  0.2134313945E-04  0.7359702977E-05  0.1224959988E-05
         882 2  0.1486679867E-04  0.5126481938E-05  0.1636799993E-05
         883 1  0.1649310070E-04  0.9820800187E-05  0.0000000000E+00
         884 1  0.2623062210E-04  0.1554431947E-04  0.0000000000E+00
         885 2  0.2544749987E-04  0.8774999515E-05  0.3273599987E-05
         886 1  0.2460510041E-04  0.1390752004E-04  0.0000000000E+00
         887 2  0.3573179856E-04  0.1232130944E-04  0.1636799993E-05
         888 1  0.2162784040E-04  0.9820800187E-05  0.0000000000E+00
         889 1  0.2698799653E-04  0.8997120858E-05  0.0000000000E+00
         890 1  0.2672279879E-04  0.8997120858E-05  0.0000000000E+00
         891 2  0.4023551810E-04  0.1387431621E-04  0.2861759867E-05
         892 2  0.2356067853E-04  0.8124371561E-05  0.1636799993E-05
         893 2  0.3203460074E-04  0.1104641342E-04  0.8183999967E-06
         894 1  0.1563119986E-04  0.5723519735E-05  0.0000000000E+00
         895 2  0.1177721970E-04  0.4061110303E-05  0.1636799993E-05
         896 2  0.3157986066E-04  0.1088960653E-04  0.4910400094E-05
         897 1  0.1642523966E-04  0.9820800187E-05  0.0000000000E+00
         898 2  0.2020667853E-04  0.6967819900E-05  0.1636799993E-05
         899 1  0.1572714064E-04  0.6547199973E-05  0.0000000000E+00
         900 1  0.1894151865E-04  0.8183999853E-05  0.0000000000E+00
         901 1  0.1400178007E-04  0.8183999853E-05  0.0000000000E+00
         902 2  0.4321199958E-04  0.1490068917E-04  0.6953760021E-05
         903 1  0.1957175846E-04  0.7360320069E-05  0.0000000000E+00
         904 1  0.2898089770E-04  0.1309439995E-04  0.0000000000E+00
         905 1  0.1436370076E-04  0.8997120858E-05  0.0000000000E+00
         906 1  0.2274090002E-04  0.8997120858E-05  0.0000000000E+00
         907 2  0.2527511788E-04  0.8715557669E-05  0.4091999926E-05
         908 1  0.2635853889E-04  0.9820800187E-05  0.0000000000E+00
         909 1  0.2030183896E-04  0.8997120858E-05  0.0000000000E+00
         910 2  0.1088177942E-04  0.3752337534E-05  0.8183999967E-06
         911 1  0.1879877891E-04  0.1063392028E-04  0.0000000000E+00
         912 2  0.2712215792E-04  0.9352467714E-05  0.4065599910E-06
         913 2  0.2910491821E-04  0.1003617854E-04  0.4065599910E-06
         914 2  0.2539134039E-04  0.8755634553E-05  0.2455200047E-05
         915 2  0.2601455890E-04  0.8970537237E-05  0.1636799993E-05
         916 1  0.2619161751E-04  0.1145760052E-04  0.0000000000E+00
         917 1  0.2280095941E-04  0.1309439995E-04  0.0000000000E+00
         918 1  0.1971215897E-04  0.8997120858E-05  0.0000000000E+00
         919 2  0.1512731887E-04  0.5216316822E-05  0.1636799993E-05
         920 1  0.2579147986E-04  0.1145760052E-04  0.0000000000E+00
         921 2  0.4183451529E-04  0.1442569464E-04  0.1224959988E-05
         922 2  0.2854253762E-04  0.9842254258E-05  0.4498560429E-05
         923 2  0.3301973629E-04  0.1138611515E-04  0.1224959988E-05
         924 2  0.1689791861E-04  0.5826868346E-05  0.1224959988E-05
         925 2  0.1926755976E-04  0.6643986126E-05  0.2048639999E-05
         926 2  0.2779997703E-04  0.9586198757E-05  0.4091999926E-05
         927 2  0.2106701868E-04  0.7264488886E-05  0.2455200047E-05
         928 1  0.2391167800E-04  0.1145760052E-04  0.0000000000E+00
         929 2  0.3405167445E-04  0.1174195677E-04  0.3273599987E-05
         930 2  0.2842709728E-04  0.9802446584E-05  0.4091999926E-05
         931 1  0.1803905980E-04  0.1063392028E-04  0.0000000000E+00
         932 2  0.2766971920E-04  0.9541282452E-05  0.4065599910E-06
         933 2  0.1627547863E-04  0.5612233963E-05  0.2455200047E-05
         934 1  0.2057952042E-04  0.8183999853E-05  0.0000000000E+00
         935 1  0.2026673792E-04  0.9820800187E-05  0.0000000000E+00
         936 1  0.2004443922E-04  0.1309439995E-04  0.0000000000E+00
         937 2  0.4710341818E-04  0.1624255674E-04  0.2861759867E-05
         938 2  0.1681991853E-04  0.5799971859E-05  0.2455200047E-05
         939 2  0.4524701581E-04  0.1560241799E-04  0.2455200047E-05
         940 1  0.2637257967E-04  0.9820800187E-05  0.0000000000E+00
         941 1  0.2308019975E-04  0.1473119937E-04  0.0000000000E+00
         942 2  0.4710341818E-04  0.1624255674E-04  0.2861759867E-05
         943 1  0.2303807742E-04  0.1228127985E-04  0.0000000000E+00
         944 2  0.3686045966E-04  0.1271050314E-04  0.4091999926E-05
         945 1  0.2279159708E-04  0.9820800187E-05  0.0000000000E+00
         946 2  0.1282553967E-04  0.4422599886E-05  0.8183999967E-06
         947 2  0.3417881817E-04  0.1178579896E-04  0.2861759867E-05
         948 1  0.2809169928E-04  0.1473119937E-04  0.0000000000E+00
         949 2  0.2526185926E-04  0.8710985639E-05  0.8183999967E-06
         950 1  0.2899103856E-04  0.1881791832E-04  0.0000000000E+00
         951 2  0.3114071660E-04  0.1073817748E-04  0.3680160034E-05
         952 1  0.2182362005E-04  0.1309439995E-04  0.0000000000E+00
         953 2  0.2797470188E-04  0.9646448234E-05  0.3273599987E-05
         954 1  0.1616861846E-04  0.5723519735E-05  0.0000000000E+00
         955 1  0.2625948036E-04  0.1228127985E-04  0.0000000000E+00
         956 2  0.3764747817E-04  0.1298188818E-04  0.5316960141E-05
         957 1  0.3140123954E-04  0.1228127985E-04  0.0000000000E+00
         958 1  0.2786628102E-04  0.1145760052E-04  0.0000000000E+00
         959 2  0.3778476093E-04  0.1302922738E-04  0.4091999926E-05
         960 2  0.3438005660E-04  0.1185519159E-04  0.1636799993E-05
         961 1  0.2353571836E-04  0.8183999853E-05  0.0000000000E+00
         962 2  0.2896763908E-04  0.9988841157E-05  0.2861759867E-05
         963 1  0.1776996032E-04  0.1063392028E-04  0.0000000000E+00
         964 1  0.1278185846E-04  0.6547199973E-05  0.0000000000E+00
         965 2  0.1941653863E-04  0.6695358024E-05  0.2861759867E-05
         966 1  0.1443857946E-04  0.6547199973E-05  0.0000000000E+00
         967 2  0.2127527841E-04  0.7336302588E-05  0.1636799993E-05
         968 1  0.1982681897E-04  0.1063392028E-04  0.0000000000E+00
         969 1  0.2178695831E-04  0.1390752004E-04  0.0000000000E+00
         970 2  0.2029793905E-04  0.6999288871E-05  0.2861759867E-05
         971 2  0.5329193300E-04  0.1837652781E-04  0.8183999853E-05
         972 1  0.2680157922E-04  0.9820800187E-05  0.0000000000E+00
         973 1  0.2778827729E-04  0.9820800187E-05  0.0000000000E+00
         974 1  0.2159663927E-04  0.9820800187E-05  0.0000000000E+00
         975 1  0.1929720020E-04  0.8997120858E-05  0.0000000000E+00
         976 1  0.2250923899E-04  0.1145760052E-04  0.0000000000E+00
         977 1  0.1680276000E-04  0.6547199973E-05  0.0000000000E+00
         978 1  0.2552003752E-04  0.1145760052E-04  0.0000000000E+00
         979 1  0.2124563980E-04  0.9820800187E-05  0.0000000000E+00
         980 1  0.2724462138E-04  0.1145760052E-04  0.0000000000E+00
         981 1  0.1347605939E-04  0.7360320069E-05  0.0000000000E+00
         982 1  0.1775903911E-04  0.7360320069E-05  0.0000000000E+00
         983 1  0.2277131898E-04  0.1473119937E-04  0.0000000000E+00
         984 2  0.3999137698E-04  0.1379012974E-04  0.8183999967E-06
         985 1  0.3434261816E-04  0.2291520104E-04  0.0000000000E+00
         986 1  0.2329001836E-04  0.8183999853E-05  0.0000000000E+00
         987 2  0.2990519897E-04  0.1031213742E-04  0.8183999967E-06
         988 2  0.2912364107E-04  0.1004263413E-04  0.8183999967E-06
         989 1  0.2584217873E-04  0.1063392028E-04  0.0000000000E+00
         990 2  0.2709953878E-04  0.9344667887E-05  0.8183999967E-06
         991 2  0.2860181849E-04  0.9862696061E-05  0.2861759867E-05
         992 2  0.3336761802E-04  0.1150607477E-04  0.3680160034E-05
         993 2  0.3177797771E-04  0.1095792322E-04  0.1636799993E-05
         994 2  0.3118284076E-04  0.1075270302E-04  0.1224959988E-05
         995 2  0.2665025750E-04  0.9189743650E-05  0.1224959988E-05
         996 1  0.1973244071E-04  0.1063392028E-04  0.0000000000E+00
         997 2  0.2320733984E-04  0.8002531104E-05  0.8183999967E-06
         998 1  0.2365115870E-04  0.8183999853E-05  0.0000000000E+00
         999 2  0.2403413964E-04  0.8287634046E-05  0.4065599910E-06
        1000 1  0.1824185892E-04  0.7360320069E-05  0.0000000000E+00
        1001 2  0.2747861981E-04  0.9475385923E-05  0.2455200047E-05
        1002 2  0.2275181942E-04  0.7845455002E-05  0.2861759867E-05
        1003 2  0.2492333624E-04  0.8594253813E-05  0.2048639999E-05
        1004 2  0.1776683894E-04  0.6126495919E-05  0.1636799993E-05
        1005 2  0.3386447861E-04  0.1167740629E-04  0.4065599910E-06
        1006 2  0.3015011680E-04  0.1039659128E-04  0.4065599910E-06
        1007 1  0.1404233990E-04  0.8183999853E-05  0.0000000000E+00
        1008 2  0.2427984145E-04  0.8372358934E-05  0.1636799993E-05
        1009 1  0.1335593879E-04  0.5723519735E-05  0.0000000000E+00
        1010 1  0.2369717913E-04  0.1228127985E-04  0.0000000000E+00
        1011 1  0.1527863787E-04  0.6547199973E-05  0.0000000000E+00
        1012 2  0.3336761802E-04  0.1150607477E-04  0.3680160034E-05
        1013 2  0.3349319741E-04  0.1154937763E-04  0.4065599910E-06
        1014 2  0.1705547766E-04  0.5881198831E-05  0.2048639999E-05
        1015 1  0.1522013918E-04  0.8183999853E-05  0.0000000000E+00
        1016 2  0.2613233846E-04  0.9011150723E-05  0.3680160034E-05
        1017 2  0.2818919711E-04  0.9720412891E-05  0.2861759867E-05
        1018 1  0.2162861892E-04  0.1145760052E-04  0.0000000000E+00
        1019 1  0.1354626056E-04  0.5723519735E-05  0.0000000000E+00
        1020 2  0.2656680044E-04  0.9160965419E-05  0.4091999926E-05
        1021 2  0.3203304004E-04  0.1104587591E-04  0.3680160034E-05
        1022 2  0.3123977876E-04  0.1077233719E-04  0.4065599910E-06
        1023 1  0.2155217953E-04  0.8997120858E-05  0.0000000000E+00
        1024 2  0.2243591916E-04  0.7736523912E-05  0.3273599987E-05
        1025 1  0.2561988003E-04  0.1309439995E-04  0.0000000000E+00
        1026 2  0.2784911703E-04  0.9603143553E-05  0.3273599987E-05
        1027 1  0.2137511910E-04  0.1145760052E-04  0.0000000000E+00
        1028 1  0.1917005829E-04  0.1145760052E-04  0.0000000000E+00
        1029 2  0.2905187830E-04  0.1001788860E-04  0.2861759867E-05
        1030 2  0.4321199958E-04  0.1490068917E-04  0.6953760021E-05
        1031 1  0.1896023969E-04  0.6547199973E-05  0.0000000000E+00
        1032 2  0.6128459790E-04  0.2113261871E-04  0.4091999926E-05
        1033 2  0.3998123793E-04  0.1378663364E-04  0.8183999967E-06
        1034 1  0.2297022002E-04  0.1309439995E-04  0.0000000000E+00
        1035 1  0.2201472125E-04  0.8997120858E-05  0.0000000000E+00
        1036 2  0.2156154005E-04  0.7435013686E-05  0.1636799993E-05
        1037 2  0.2349125862E-04  0.8100433661E-05  0.2861759867E-05
        1038 2  0.2280719855E-04  0.7864550753E-05  0.3680160034E-05
        1039 1  0.2531333666E-04  0.1309439995E-04  0.0000000000E+00
        1040 1  0.1590341890E-04  0.9820800187E-05  0.0000000000E+00
        1041 1  0.2059590042E-04  0.1228127985E-04  0.0000000000E+00
        1042 2  0.4112160241E-04  0.1417986277E-04  0.2455200047E-05
        1043 1  0.2769701678E-04  0.9820800187E-05  0.0000000000E+00
        1044 1  0.2264027898E-04  0.1473119937E-04  0.0000000000E+00
        1045 2  0.2870477692E-04  0.9898198186E-05  0.2455200047E-05
        1046 2  0.1791503928E-04  0.6177599516E-05  0.2455200047E-05
        1047 1  0.1075931959E-04  0.5723519735E-05  0.0000000000E+00
        1048 2  0.3249791916E-04  0.1120617890E-04  0.2048639999E-05
        1049 2  0.3050970008E-04  0.1052058633E-04  0.1224959988E-05
        1050 2  0.1867709943E-04  0.6440378911E-05  0.2048639999E-05
        1051 2  0.2107793989E-04  0.7268255104E-05  0.3273599987E-05
        1052 1  0.1861625969E-04  0.1145760052E-04  0.0000000000E+00
        1053 1  0.2420183955E-04  0.8997120858E-05  0.0000000000E+00
        1054 2  0.1909595994E-04  0.6584813491E-05  0.1224959988E-05
        1055 2  0.3108845704E-04  0.1072015766E-04  0.4091999926E-05
        1056 2  0.3119765825E-04  0.1075781256E-04  0.1224959988E-05
        1057 2  0.3080609895E-04  0.1062279262E-04  0.2048639999E-05
        1058 1  0.2901911648E-04  0.1390752004E-04  0.0000000000E+00
        1059 2  0.2198663969E-04  0.7581599675E-05  0.2455200047E-05
        1060 2  0.3080609895E-04  0.1062279262E-04  0.2048639999E-05
        1061 2  0.2090009912E-04  0.7206930604E-05  0.3273599987E-05
        1062 2  0.2351699914E-04  0.8109309420E-05  0.1636799993E-05
        1063 1  0.2118713928E-04  0.1063392028E-04  0.0000000000E+00
        1064 1  0.1673723818E-04  0.8183999853E-05  0.0000000000E+00
        1065 2  0.1641353811E-04  0.5659840554E-05  0.1224959988E-05
        1066 2  0.3489174196E-04  0.1203163447E-04  0.4065599910E-06
        1067 1  0.2389529982E-04  0.8997120858E-05  0.0000000000E+00
        1068 2  0.3031937922E-04  0.1045495810E-04  0.2455200047E-05
        1069 1  0.1450799937E-04  0.8997120858E-05  0.0000000000E+00
        1070 2  0.2841696005E-04  0.9798951396E-05  0.1224959988E-05
        1071 1  0.1701179826E-04  0.5723519735E-05  0.0000000000E+00
        1072 2  0.3153149737E-04  0.1087293003E-04  0.8183999967E-06
        1073 2  0.1541202073E-04  0.5314489954E-05  0.1636799993E-05
        1074 2  0.3025230035E-04  0.1043182692E-04  0.4498560429E-05
        1075 2  0.1996019819E-04  0.6882826710E-05  0.4065599910E-06
        1076 1  0.2550365934E-04  0.1063392028E-04  0.0000000000E+00
        1077 1  0.1514681935E-04  0.6547199973E-05  0.0000000000E+00
        1078 2  0.2780700015E-04  0.9588620742E-05  0.4498560429E-05
        1079 2  0.3069924060E-04  0.1058594444E-04  0.1636799993E-05
        1080 2  0.2417142059E-04  0.8334972335E-05  0.4065599910E-06
        1081 2  0.2664323983E-04  0.9187323485E-05  0.3273599987E-05
        1082 1  0.2937792124E-04  0.1309439995E-04  0.0000000000E+00
        1083 2  0.2660345672E-04  0.9173605577E-05  0.1224959988E-05
        1084 2  0.2524079900E-04  0.8703723324E-05  0.1224959988E-05
        1085 1  0.1797197910E-04  0.1145760052E-04  0.0000000000E+00
        1086 1  0.1273349972E-04  0.6547199973E-05  0.0000000000E+00
        1087 1  0.1686438009E-04  0.9820800187E-05  0.0000000000E+00
        1088 1  0.2625948036E-04  0.1228127985E-04  0.0000000000E+00
        1089 2  0.3841811849E-04  0.1324762707E-04  0.4065599910E-06
        1090 2  0.2995589966E-04  0.1032962064E-04  0.2048639999E-05
        1091 1  0.1225613960E-04  0.7360320069E-05  0.0000000000E+00
        1092 1  0.1724891990E-04  0.1063392028E-04  0.0000000000E+00
        1093 2  0.3502199979E-04  0.1207655168E-04  0.3273599987E-05
        1094 1  0.2537184082E-04  0.8997120858E-05  0.0000000000E+00
        1095 2  0.1905461977E-04  0.6570558526E-05  0.2861759867E-05
        1096 1  0.1589406020E-04  0.9820800187E-05  0.0000000000E+00
        1097 2  0.2081897946E-04  0.7178958185E-05  0.8183999967E-06
        1098 2  0.2389139809E-04  0.8238413102E-05  0.1224959988E-05
        1099 1  0.2924609907E-04  0.9820800187E-05  0.0000000000E+00
        1100 1  0.2114814015E-04  0.1228127985E-04  0.0000000000E+00
        1101 1  0.2259113899E-04  0.1063392028E-04  0.0000000000E+00
        1102 2  0.2915562072E-04  0.1005366175E-04  0.2455200047E-05
        1103 1  0.1477631940E-04  0.6547199973E-05  0.0000000000E+00
        1104 1  0.1995863749E-04  0.1145760052E-04  0.0000000000E+00
        1105 2  0.3153384023E-04  0.1087373766E-04  0.3680160034E-05
        1106 2  0.3884711623E-04  0.1339555729E-04  0.3680160034E-05
        1107 1  0.2384460095E-04  0.8183999853E-05  0.0000000000E+00
        1108 1  0.2247569864E-04  0.8997120858E-05  0.0000000000E+00
        1109 1  0.2523299736E-04  0.1309439995E-04  0.0000000000E+00
        1110 1  0.1171793974E-04  0.4097279998E-05  0.0000000000E+00
        1111 1  0.1381223956E-04  0.5723519735E-05  0.0000000000E+00
        1112 1  0.2330015741E-04  0.8997120858E-05  0.0000000000E+00
        1113 2  0.2828825927E-04  0.9754571693E-05  0.4091999926E-05
        1114 2  0.2402555765E-04  0.8284674550E-05  0.3680160034E-05
        1115 2  0.3241991726E-04  0.1117928150E-04  0.1636799993E-05
        1116 2  0.2457389746E-04  0.8473757589E-05  0.1636799993E-05
        1117 1  0.2461055919E-04  0.8997120858E-05  0.0000000000E+00
        1118 2  0.3663660027E-04  0.1263330978E-04  0.4065599910E-06
        1119 2  0.2114345989E-04  0.7290847861E-05  0.1636799993E-05
        1120 2  0.4727189662E-04  0.1630065344E-04  0.5316960141E-05
        1121 1  0.1800785867E-04  0.8997120858E-05  0.0000000000E+00
        1122 1  0.2081039929E-04  0.7360320069E-05  0.0000000000E+00
        1123 2  0.2685384061E-04  0.9259944818E-05  0.8183999967E-06
        1124 2  0.2510819650E-04  0.8657998478E-05  0.2048639999E-05
        1125 1  0.1807181980E-04  0.8997120858E-05  0.0000000000E+00
        1126 2  0.3569123874E-04  0.1230732323E-04  0.3273599987E-05
        1127 1  0.1210559913E-04  0.4910400094E-05  0.0000000000E+00
        1128 1  0.1819116005E-04  0.8997120858E-05  0.0000000000E+00
        1129 2  0.3251585804E-04  0.1121236437E-04  0.1224959988E-05
        1130 2  0.1650090053E-04  0.5689965292E-05  0.2048639999E-05
        1131 1  0.1534962030E-04  0.7360320069E-05  0.0000000000E+00
        1132 1  0.2152175875E-04  0.1145760052E-04  0.0000000000E+00
        1133 1  0.3043091965E-04  0.1881791832E-04  0.0000000000E+00
        1134 2  0.4441865894E-04  0.1531677844E-04  0.8183999967E-06
        1135 1  0.2428763764E-04  0.9820800187E-05  0.0000000000E+00
        1136 1  0.3033185931E-04  0.1881791832E-04  0.0000000000E+00
        1137 2  0.3320459655E-04  0.1144986072E-04  0.4065599910E-06
        1138 2  0.3063683835E-04  0.1056442670E-04  0.4498560429E-05
        1139 2  0.1859831900E-04  0.6413213214E-05  0.1224959988E-05
        1140 1  0.1958814028E-04  0.1228127985E-04  0.0000000000E+00
        1141 1  0.3587531683E-04  0.1554431947E-04  0.0000000000E+00
        1142 2  0.1965599949E-04  0.6777930594E-05  0.4065599910E-06
        1143 2  0.2388984103E-04  0.8237875591E-05  0.8183999967E-06
        1144 2  0.1194257948E-04  0.4118130619E-05  0.1636799993E-05
        1145 1  0.2283761933E-04  0.1390752004E-04  0.0000000000E+00
        1146 2  0.3743765774E-04  0.1290953696E-04  0.3680160034E-05
        1147 1  0.2299985863E-04  0.9820800187E-05  0.0000000000E+00
        1148 1  0.2749811938E-04  0.1473119937E-04  0.0000000000E+00
        1149 2  0.3379349801E-04  0.1165292997E-04  0.4091999926E-05
        1150 2  0.3635579924E-04  0.1253648225E-04  0.2455200047E-05
        1151 1  0.2379857870E-04  0.1063392028E-04  0.0000000000E+00
        1152 2  0.2515265987E-04  0.8673330740E-05  0.1224959988E-05
        1153 2  0.2527511788E-04  0.8715557669E-05  0.4091999926E-05
        1154 1  0.2389451947E-04  0.1390752004E-04  0.0000000000E+00
        1155 1  0.2091023998E-04  0.8997120858E-05  0.0000000000E+00
        1156 2  0.2392883835E-04  0.8251323379E-05  0.2861759867E-05
        1157 2  0.2803085772E-04  0.9665812286E-05  0.2861759867E-05
        1158 1  0.3802421998E-04  0.1554431947E-04  0.0000000000E+00
        1159 1  0.2558399865E-04  0.1309439995E-04  0.0000000000E+00
        1160 1  0.2333057819E-04  0.1390752004E-04  0.0000000000E+00
        1161 1  0.2015442078E-04  0.1228127985E-04  0.0000000000E+00
        1162 1  0.1374203930E-04  0.6547199973E-05  0.0000000000E+00
        1163 2  0.3316637594E-04  0.1143668123E-04  0.1224959988E-05
        1164 2  0.1466399863E-04  0.5056550890E-05  0.1636799993E-05
        1165 2  0.2072069947E-04  0.7145068594E-05  0.8183999967E-06
        1166 1  0.2767361912E-04  0.1228127985E-04  0.0000000000E+00
        1167 2  0.2107793989E-04  0.7268255104E-05  0.1224959988E-05
        1168 2  0.2799497997E-04  0.9653441339E-05  0.8183999967E-06
        1169 1  0.1426463859E-04  0.6547199973E-05  0.0000000000E+00
        1170 2  0.2984669845E-04  0.1029196483E-04  0.2455200047E-05
        1171 2  0.1529501787E-04  0.5274143859E-05  0.4065599910E-06
        1172 1  0.2070197843E-04  0.8183999853E-05  0.0000000000E+00
        1173 1  0.2012243931E-04  0.1228127985E-04  0.0000000000E+00
        1174 2  0.2589911855E-04  0.8930730473E-05  0.1636799993E-05
        1175 2  0.2609411786E-04  0.8997971236E-05  0.2048639999E-05
        1176 1  0.1048085960E-04  0.5723519735E-05  0.0000000000E+00
        1177 1  0.1667249853E-04  0.8183999853E-05  0.0000000000E+00
        1178 2  0.1919501847E-04  0.6618971838E-05  0.2861759867E-05
        1179 1  0.2164889884E-04  0.1309439995E-04  0.0000000000E+00
        1180 1  0.2090399721E-04  0.1145760052E-04  0.0000000000E+00
        1181 2  0.3565925726E-04  0.1229629561E-04  0.8183999967E-06
        1182 2  0.2665961983E-04  0.9192972357E-05  0.4065599910E-06
        1183 2  0.1610387881E-04  0.5553061328E-05  0.2048639999E-05
        1184 2  0.5329193300E-04  0.1837652781E-04  0.8183999853E-05
        1185 2  0.5034275819E-04  0.1735957085E-04  0.4065599910E-06
        1186 2  0.2534375926E-04  0.8739227269E-05  0.3680160034E-05
        1187 2  0.2401697930E-04  0.8281716873E-05  0.3680160034E-05
        1188 1  0.2172144013E-04  0.1309439995E-04  0.0000000000E+00
        1189 1  0.9715679880E-05  0.4910400094E-05  0.0000000000E+00
        1190 1  0.2125577885E-04  0.9820800187E-05  0.0000000000E+00
        1191 2  0.2397876051E-04  0.8268537385E-05  0.1224959988E-05
        1192 1  0.2139071876E-04  0.1145760052E-04  0.0000000000E+00
        1193 2  0.2034785939E-04  0.7016502877E-05  0.1636799993E-05
        1194 2  0.1943447933E-04  0.6701544407E-05  0.2455200047E-05
        1195 1  0.1777229954E-04  0.9820800187E-05  0.0000000000E+00
        1196 2  0.1574585986E-04  0.5429606517E-05  0.1636799993E-05
        1197 2  0.2884206151E-04  0.9945538295E-05  0.3273599987E-05
        1198 2  0.3233957614E-04  0.1115157738E-04  0.4091999926E-05
        1199 2  0.3148001997E-04  0.1085517852E-04  0.8183999967E-06
        1200 2  0.3485585694E-04  0.1201926079E-04  0.2048639999E-05
        1201 1  0.2358641905E-04  0.1145760052E-04  0.0000000000E+00
        1202 1  0.2512068022E-04  0.9820800187E-05  0.0000000000E+00
        1203 1  0.1463747958E-04  0.8183999853E-05  0.0000000000E+00
        1204 1  0.2338907871E-04  0.1228127985E-04  0.0000000000E+00
        1205 1  0.1748525938E-04  0.1063392028E-04  0.0000000000E+00
        1206 1  0.2255370055E-04  0.1390752004E-04  0.0000000000E+00
        1207 2  0.1792049989E-04  0.6179482625E-05  0.2048639999E-05
        1208 2  0.3005963663E-04  0.1036539197E-04  0.4065599910E-06
        1209 1  0.2314181984E-04  0.8183999853E-05  0.0000000000E+00
        1210 1  0.2249520003E-04  0.1309439995E-04  0.0000000000E+00
        1211 1  0.2398733886E-04  0.1309439995E-04  0.0000000000E+00
        1212 2  0.2020667853E-04  0.6967819900E-05  0.8183999967E-06
        1213 2  0.1941264054E-04  0.6694013791E-05  0.4065599910E-06
        1214 1  0.2445923747E-04  0.1309439995E-04  0.0000000000E+00
        1215 2  0.1271633937E-04  0.4384944532E-05  0.1224959988E-05
        1216 2  0.2453255911E-04  0.8459503078E-05  0.2455200047E-05
        1217 2  0.1755857920E-04  0.6054682217E-05  0.2861759867E-05
        1218 2  0.4133609764E-04  0.1425382652E-04  0.4091999926E-05
        1219 2  0.2848091935E-04  0.9821006643E-05  0.4498560429E-05
        1220 1  0.1807181980E-04  0.8997120858E-05  0.0000000000E+00
        1221 1  0.3043950164E-04  0.1390752004E-04  0.0000000000E+00
        1222 2  0.3384107913E-04  0.1166933725E-04  0.1224959988E-05
        1223 1  0.1995863749E-04  0.1145760052E-04  0.0000000000E+00
        1224 2  0.2277366002E-04  0.7852985618E-05  0.3680160034E-05
        1225 2  0.2848404074E-04  0.9822082575E-05  0.4091999926E-05
        1226 1  0.1853903996E-04  0.9820800187E-05  0.0000000000E+00
        1227 2  0.7673640539E-05  0.2646082748E-05  0.8183999967E-06
        1228 2  0.1489175793E-04  0.5135088941E-05  0.8183999967E-06
        1229 1  0.1693067861E-04  0.9820800187E-05  0.0000000000E+00
        1230 2  0.3832451694E-04  0.1321535001E-04  0.2455200047E-05
        1231 1  0.1971215897E-04  0.8997120858E-05  0.0000000000E+00
        1232 1  0.2318393854E-04  0.8997120858E-05  0.0000000000E+00
        1233 1  0.1984554001E-04  0.1228127985E-04  0.0000000000E+00
        1234 1  0.2616977690E-04  0.1390752004E-04  0.0000000000E+00
        1235 2  0.2611517812E-04  0.9005233551E-05  0.4091999926E-05
        1236 1  0.1680353853E-04  0.8183999853E-05  0.0000000000E+00
        1237 2  0.3652818123E-04  0.1259592409E-04  0.4065599910E-06
        1238 1  0.2624387889E-04  0.1309439995E-04  0.0000000000E+00
        1239 2  0.2314961966E-04  0.7982626812E-05  0.2455200047E-05
        1240 2  0.1685501957E-04  0.5812075415E-05  0.1224959988E-05
        1241 2  0.3426929834E-04  0.1181699918E-04  0.2455200047E-05
        1242 1  0.2053739991E-04  0.1228127985E-04  0.0000000000E+00
        1243 1  0.3089345773E-04  0.1390752004E-04  0.0000000000E+00
        1244 1  0.1390974012E-04  0.8183999853E-05  0.0000000000E+00
        1245 2  0.3678089706E-04  0.1268306733E-04  0.2861759867E-05
        1246 1  0.1695173887E-04  0.5723519735E-05  0.0000000000E+00
        1247 2  0.2088215842E-04  0.7200744221E-05  0.2455200047E-05
        1248 2  0.1612571941E-04  0.5560592854E-05  0.2455200047E-05
        1249 1  0.2207399848E-04  0.8183999853E-05  0.0000000000E+00
        1250 2  0.3251585804E-04  0.1121236437E-04  0.1224959988E-05
        1251 1  0.1438943946E-04  0.8183999853E-05  0.0000000000E+00
        1252 2  0.3651257794E-04  0.1259054352E-04  0.5316960141E-05
        1253 1  0.1913730011E-04  0.1145760052E-04  0.0000000000E+00
        1254 1  0.1976208114E-04  0.6547199973E-05  0.0000000000E+00
        1255 2  0.2165045953E-04  0.7465675480E-05  0.2048639999E-05
        1256 2  0.3187626135E-04  0.1099181372E-04  0.4498560429E-05
        1257 2  0.1675362000E-04  0.5777110346E-05  0.1224959988E-05
        1258 2  0.1008696017E-04  0.3478261988E-05  0.1636799993E-05
        1259 1  0.2162784040E-04  0.1063392028E-04  0.0000000000E+00
        1260 2  0.2740529817E-04  0.9450102880E-05  0.3273599987E-05
        1261 1  0.1526849883E-04  0.9820800187E-05  0.0000000000E+00
        1262 2  0.2059355938E-04  0.7101227311E-05  0.2455200047E-05
        1263 1  0.1721771878E-04  0.5723519735E-05  0.0000000000E+00
        1264 1  0.1795014032E-04  0.1063392028E-04  0.0000000000E+00
        1265 1  0.1552901995E-04  0.9820800187E-05  0.0000000000E+00
        1266 1  0.1996253923E-04  0.1145760052E-04  0.0000000000E+00
        1267 2  0.3319367897E-04  0.1144609541E-04  0.2048639999E-05
        1268 1  0.1930811959E-04  0.8183999853E-05  0.0000000000E+00
        1269 1  0.1457195958E-04  0.8997120858E-05  0.0000000000E+00
        1270 2  0.3521387771E-04  0.1214271560E-04  0.4498560429E-05
        1271 2  0.2348501766E-04  0.8098281796E-05  0.3273599987E-05
        1272 2  0.3081389877E-04  0.1062548199E-04  0.2048639999E-05
        1273 1  0.2136263902E-04  0.1063392028E-04  0.0000000000E+00
        1274 2  0.3819113772E-04  0.1316935777E-04  0.5728800261E-05
        1275 1  0.3101358016E-04  0.1473119937E-04  0.0000000000E+00
        1276 1  0.2652936018E-04  0.8997120858E-05  0.0000000000E+00
        1277 2  0.2947073881E-04  0.1016232363E-04  0.2048639999E-05
        1278 2  0.2874767779E-04  0.9912992027E-05  0.1224959988E-05
        1279 2  0.2033693818E-04  0.7012737115E-05  0.2861759867E-05
        1280 1  0.1373034047E-04  0.5723519735E-05  0.0000000000E+00
        1281 2  0.2514953849E-04  0.8672254808E-05  0.8183999967E-06
        1282 1  0.3226548142E-04  0.1309439995E-04  0.0000000000E+00
        1283 1  0.1772003998E-04  0.9820800187E-05  0.0000000000E+00
        1284 2  0.3287933941E-04  0.1133770274E-04  0.8183999967E-06
        1285 2  0.2463006058E-04  0.8493124369E-05  0.2861759867E-05
        1286 2  0.2191488056E-04  0.7556855053E-05  0.4065599910E-06
        1287 2  0.2528447840E-04  0.8718785466E-05  0.3680160034E-05
        1288 1  0.1391988098E-04  0.8183999853E-05  0.0000000000E+00
        1289 1  0.1954601976E-04  0.1228127985E-04  0.0000000000E+00
        1290 2  0.2827421849E-04  0.9749730452E-05  0.4498560429E-05
        1291 2  0.3105023643E-04  0.1070697817E-04  0.1224959988E-05
        1292 1  0.1727465860E-04  0.9820800187E-05  0.0000000000E+00
        1293 2  0.1784093911E-04  0.6152047717E-05  0.2048639999E-05
        1294 2  0.1550327943E-04  0.5345958471E-05  0.1636799993E-05
        1295 2  0.3320927863E-04  0.1145147507E-04  0.1636799993E-05
        1296 2  0.2411760033E-04  0.8316413187E-05  0.1636799993E-05
        1297 2  0.3573648064E-04  0.1232292379E-04  0.4910400094E-05
        1298 1  0.2651999966E-04  0.1473119937E-04  0.0000000000E+00
        1299 1  0.2058575956E-04  0.7360320069E-05  0.0000000000E+00
        1300 2  0.1635347871E-04  0.5639130450E-05  0.2455200047E-05
        1301 2  0.3227172056E-04  0.1112817881E-04  0.4910400094E-05
        1302 2  0.2694743853E-04  0.9292220057E-05  0.8183999967E-06
        1303 1  0.2132519876E-04  0.9820800187E-05  0.0000000000E+00
        1304 2  0.1320929823E-04  0.4554930456E-05  0.1224959988E-05
        1305 2  0.2910336116E-04  0.1003564103E-04  0.4065599910E-06
        1306 1  0.2391557791E-04  0.1145760052E-04  0.0000000000E+00
        1307 1  0.2558087908E-04  0.1145760052E-04  0.0000000000E+00
        1308 2  0.3426773765E-04  0.1181646076E-04  0.4065599910E-06
        1309 2  0.2744741687E-04  0.9464626601E-05  0.8183999967E-06
        1310 2  0.2969069828E-04  0.1023817185E-04  0.8183999967E-06
        1311 1  0.2592485907E-04  0.1390752004E-04  0.0000000000E+00
        1312 2  0.1468739993E-04  0.5064620382E-05  0.2048639999E-05
        1313 2  0.1037165930E-04  0.3576434210E-05  0.4065599910E-06
        1314 1  0.1162745866E-04  0.5723519735E-05  0.0000000000E+00
        1315 1  0.1655939923E-04  0.8997120858E-05  0.0000000000E+00
        1316 1  0.1989156044E-04  0.9820800187E-05  0.0000000000E+00
        1317 2  0.3684486001E-04  0.1270512348E-04  0.4065599910E-06
        1318 2  0.2213639709E-04  0.7633239875E-05  0.3273599987E-05
        1319 2  0.2371199844E-04  0.8176551091E-05  0.2455200047E-05
        1320 1  0.2197883805E-04  0.1063392028E-04  0.0000000000E+00
        1321 1  0.1764515946E-04  0.8183999853E-05  0.0000000000E+00
        1322 2  0.2262077942E-04  0.7800268577E-05  0.4065599910E-06
        1323 1  0.2619395855E-04  0.9820800187E-05  0.0000000000E+00
        1324 1  0.1527552013E-04  0.8997120858E-05  0.0000000000E+00
        1325 1  0.1157285988E-04  0.5723519735E-05  0.0000000000E+00
        1326 1  0.1110486028E-04  0.4910400094E-05  0.0000000000E+00
        1327 1  0.2411603964E-04  0.1063392028E-04  0.0000000000E+00
        1328 1  0.3587531683E-04  0.1554431947E-04  0.0000000000E+00
        1329 1  0.2106701868E-04  0.7360320069E-05  0.0000000000E+00
        1330 1  0.1675985914E-04  0.9820800187E-05  0.0000000000E+00
        1331 1  0.2139149910E-04  0.8997120858E-05  0.0000000000E+00
        1332 2  0.2841149944E-04  0.9797068742E-05  0.8183999967E-06
        1333 2  0.3612803994E-04  0.1245794465E-04  0.8183999967E-06
        1334 2  0.1929407881E-04  0.6653130185E-05  0.1224959988E-05
        1335 1  0.1585193968E-04  0.8997120858E-05  0.0000000000E+00
        1336 1  0.5115941531E-04  0.2864927956E-04  0.0000000000E+00
        1337 1  0.2162861892E-04  0.8997120858E-05  0.0000000000E+00
        1338 1  0.2439059790E-04  0.8183999853E-05  0.0000000000E+00
        1339 1  0.1709136086E-04  0.7360320069E-05  0.0000000000E+00
        1340 2  0.2584685899E-04  0.8912709745E-05  0.2861759867E-05
        1341 2  0.2985683750E-04  0.1029546092E-04  0.2455200047E-05
        1342 1  0.2018639861E-04  0.8997120858E-05  0.0000000000E+00
        1343 1  0.1270463963E-04  0.6547199973E-05  0.0000000000E+00
        1344 1  0.1287623945E-04  0.6547199973E-05  0.0000000000E+00
        1345 1  0.1709213939E-04  0.9820800187E-05  0.0000000000E+00
        1346 1  0.1349478043E-04  0.8183999853E-05  0.0000000000E+00
        1347 1  0.3049955922E-04  0.1636799971E-04  0.0000000000E+00
        1348 1  0.2422212128E-04  0.1473119937E-04  0.0000000000E+00
        1349 2  0.2611985838E-04  0.9006846994E-05  0.3273599987E-05
        1350 1  0.2818997746E-04  0.1228127985E-04  0.0000000000E+00
        1351 1  0.1764515946E-04  0.8183999853E-05  0.0000000000E+00
        1352 1  0.2066297930E-04  0.9820800187E-05  0.0000000000E+00
        1353 2  0.4182827615E-04  0.1442354278E-04  0.1224959988E-05
        1354 1  0.2572361700E-04  0.9820800187E-05  0.0000000000E+00
        1355 1  0.2812134153E-04  0.1145760052E-04  0.0000000000E+00
        1356 2  0.2328923983E-04  0.8030771824E-05  0.3680160034E-05
        1357 2  0.2782727825E-04  0.9595612937E-05  0.8183999967E-06
        1358 2  0.3567407839E-04  0.1230140606E-04  0.8183999967E-06
        1359 2  0.1545413943E-04  0.5329013220E-05  0.1636799993E-05
        1360 2  0.1126943971E-04  0.3886013474E-05  0.8183999967E-06
        1361 2  0.1862327736E-04  0.6421819762E-05  0.2455200047E-05
        1362 2  0.3416009713E-04  0.1177934337E-04  0.3273599987E-05
        1363 1  0.1840175901E-04  0.9820800187E-05  0.0000000000E+00
        1364 2  0.2818919711E-04  0.9720412891E-05  0.2861759867E-05
        1365 1  0.1533947943E-04  0.8997120858E-05  0.0000000000E+00
        1366 1  0.1947659803E-04  0.8183999853E-05  0.0000000000E+00
        1367 2  0.3270071829E-04  0.1127610903E-04  0.4498560429E-05
        1368 1  0.2184701953E-04  0.1390752004E-04  0.0000000000E+00
        1369 2  0.2051321826E-04  0.7073523193E-05  0.2455200047E-05
        1370 2  0.2312621837E-04  0.7974557775E-05  0.3680160034E-05
        1371 1  0.2924609907E-04  0.9820800187E-05  0.0000000000E+00
        1372 1  0.2277131898E-04  0.1473119937E-04  0.0000000000E+00
        1373 1  0.3826445754E-04  0.1554431947E-04  0.0000000000E+00
        1374 2  0.4292885569E-04  0.1480305309E-04  0.2048639999E-05
        1375 1  0.2433755799E-04  0.1309439995E-04  0.0000000000E+00
        1376 2  0.2516592031E-04  0.8677903679E-05  0.2861759867E-05
        1377 1  0.1807025910E-04  0.7360320069E-05  0.0000000000E+00
        1378 1  0.1634879845E-04  0.9820800187E-05  0.0000000000E+00
        1379 1  0.2125031824E-04  0.1145760052E-04  0.0000000000E+00
        1380 2  0.2692013913E-04  0.9282805877E-05  0.2048639999E-05
        1381 2  0.2450993998E-04  0.8451703252E-05  0.3680160034E-05
        1382 2  0.1665144009E-04  0.5741875611E-05  0.2048639999E-05
        1383 2  0.2555513856E-04  0.8812116903E-05  0.2455200047E-05
        1384 2  0.3074525739E-04  0.1060181239E-04  0.4091999926E-05
        1385 2  0.2953157855E-04  0.1018330295E-04  0.1636799993E-05
        1386 1  0.1314612018E-04  0.8183999853E-05  0.0000000000E+00
        1387 2  0.2143829988E-04  0.7392517091E-05  0.1224959988E-05
        1388 1  0.1696110121E-04  0.9820800187E-05  0.0000000000E+00
        1389 2  0.1999217966E-04  0.6893854788E-05  0.1224959988E-05
        1390 2  0.1813656127E-04  0.6253986612E-05  0.2048639999E-05
        1391 1  0.1574117960E-04  0.9820800187E-05  0.0000000000E+00
        1392 2  0.2360202052E-04  0.8138627891E-05  0.2455200047E-05
        1393 2  0.1986503958E-04  0.6850013506E-05  0.8183999967E-06
        1394 1  0.2618615872E-04  0.9820800187E-05  0.0000000000E+00
        1395 1  0.1295501897E-04  0.7360320069E-05  0.0000000000E+00
        1396 2  0.1965365846E-04  0.6777123417E-05  0.8183999967E-06
        1397 1  0.1257359963E-04  0.7360320069E-05  0.0000000000E+00
        1398 1  0.1217813860E-04  0.7360320069E-05  0.0000000000E+00
        1399 1  0.2734913869E-04  0.1063392028E-04  0.0000000000E+00
        1400 1  0.2432975634E-04  0.8183999853E-05  0.0000000000E+00
        1401 1  0.1336373862E-04  0.8183999853E-05  0.0000000000E+00
        1402 2  0.2215589848E-04  0.7639964679E-05  0.2048639999E-05
        1403 2  0.2461055919E-04  0.8486399565E-05  0.2861759867E-05
        1404 1  0.1663896001E-04  0.1063392028E-04  0.0000000000E+00
        1405 2  0.2623529872E-04  0.9046654668E-05  0.1636799993E-05
        1406 1  0.2619240149E-04  0.1309439995E-04  0.0000000000E+00
        1407 1  0.2162861892E-04  0.8997120858E-05  0.0000000000E+00
        1408 2  0.2913923890E-04  0.1004801288E-04  0.1224959988E-05
        1409 2  0.1005030026E-04  0.3465620694E-05  0.1224959988E-05
        1410 1  0.3479891529E-04  0.1228127985E-04  0.0000000000E+00
        1411 2  0.2854097693E-04  0.9841715837E-05  0.4498560429E-05
        1412 2  0.2862522160E-04  0.9870766007E-05  0.8183999967E-06
        1413 1  0.1435121885E-04  0.5723519735E-05  0.0000000000E+00
        1414 2  0.2993250018E-04  0.1032155160E-04  0.2048639999E-05
        1415 2  0.2473067980E-04  0.8527820683E-05  0.4065599910E-06
        1416 2  0.3849455970E-04  0.1327398604E-04  0.4091999926E-05
        1417 1  0.1424045968E-04  0.5723519735E-05  0.0000000000E+00
        1418 2  0.2561051770E-04  0.8831212654E-05  0.4091999926E-05
        1419 1  0.1737527782E-04  0.9820800187E-05  0.0000000000E+00
        1420 2  0.2962752114E-04  0.1021638582E-04  0.8183999967E-06
        1421 1  0.2062943895E-04  0.1228127985E-04  0.0000000000E+00
        1422 2  0.1957019958E-04  0.6748344276E-05  0.8183999967E-06
        1423 2  0.2017937913E-04  0.6958406175E-05  0.1636799993E-05
        1424 1  0.2879838030E-04  0.9820800187E-05  0.0000000000E+00
        1425 1  0.1574195812E-04  0.6547199973E-05  0.0000000000E+00
        1426 1  0.3043091965E-04  0.1881791832E-04  0.0000000000E+00
        1427 1  0.2257475899E-04  0.1309439995E-04  0.0000000000E+00
        1428 2  0.3295343777E-04  0.1136325409E-04  0.2048639999E-05
        1429 1  0.2701997801E-04  0.1390752004E-04  0.0000000000E+00
        1430 1  0.1896803951E-04  0.9820800187E-05  0.0000000000E+00
        1431 1  0.2605589725E-04  0.1309439995E-04  0.0000000000E+00
        1432 2  0.2502083771E-04  0.8627875104E-05  0.2048639999E-05
        1433 1  0.1346903900E-04  0.5723519735E-05  0.0000000000E+00
        1434 1  0.2088527799E-04  0.1063392028E-04  0.0000000000E+00
        1435 2  0.4183451529E-04  0.1442569464E-04  0.1224959988E-05
        1436 1  0.2403959843E-04  0.1145760052E-04  0.0000000000E+00
        1437 2  0.1857647840E-04  0.6405682143E-05  0.1636799993E-05
        1438 1  0.1563119986E-04  0.8183999853E-05  0.0000000000E+00
        1439 1  0.2401074016E-04  0.1228127985E-04  0.0000000000E+00
        1440 2  0.3212975935E-04  0.1107922708E-04  0.2455200047E-05
        1441 2  0.1540577978E-04  0.5312337635E-05  0.8183999967E-06
        1442 1  0.1807025910E-04  0.7360320069E-05  0.0000000000E+00
        1443 1  0.1879877891E-04  0.1063392028E-04  0.0000000000E+00
        1444 2  0.2213717926E-04  0.7633509995E-05  0.4065599910E-06
        1445 1  0.1459535997E-04  0.7360320069E-05  0.0000000000E+00
        1446 1  0.1786979919E-04  0.9820800187E-05  0.0000000000E+00
        1447 2  0.1831439840E-04  0.6315309747E-05  0.8183999967E-06
        1448 1  0.1523339961E-04  0.9820800187E-05  0.0000000000E+00
        1449 2  0.2800823859E-04  0.9658013369E-05  0.2455200047E-05
        1450 2  0.2131037763E-04  0.7348405688E-05  0.2455200047E-05
        1451 1  0.1842983875E-04  0.6547199973E-05  0.0000000000E+00
        1452 1  0.1804842032E-04  0.7360320069E-05  0.0000000000E+00
        1453 1  0.1312116092E-04  0.6547199973E-05  0.0000000000E+00
        1454 2  0.1783781772E-04  0.6150971330E-05  0.1636799993E-05
        1455 1  0.3221087900E-04  0.1309439995E-04  0.0000000000E+00
        1456 1  0.1785653876E-04  0.1145760052E-04  0.0000000000E+00
        1457 2  0.2962752114E-04  0.1021638582E-04  0.8183999967E-06
        1458 1  0.1082093968E-04  0.5723519735E-05  0.0000000000E+00
        1459 2  0.3139655746E-04  0.1082639847E-04  0.2455200047E-05
        1460 2  0.2266913907E-04  0.7816944162E-05  0.2048639999E-05
        1461 1  0.2522987961E-04  0.1554431947E-04  0.0000000000E+00
        1462 1  0.2844971641E-04  0.1473119937E-04  0.0000000000E+00
        1463 1  0.2042741835E-04  0.1063392028E-04  0.0000000000E+00
        1464 2  0.3449082215E-04  0.1189338673E-04  0.2455200047E-05
        1465 2  0.1856867857E-04  0.6402992312E-05  0.1224959988E-05
        1466 2  0.2625401976E-04  0.9053110261E-05  0.2861759867E-05
        1467 1  0.1782767868E-04  0.7360320069E-05  0.0000000000E+00
        1468 1  0.2210285857E-04  0.9820800187E-05  0.0000000000E+00
        1469 2  0.2361060069E-04  0.8141586477E-05  0.2455200047E-05
        1470 1  0.2116139876E-04  0.1063392028E-04  0.0000000000E+00
        1471 2  0.1551263995E-04  0.5349185813E-05  0.1636799993E-05
        1472 2  0.2642951949E-04  0.9113627129E-05  0.8183999967E-06
        1473 1  0.3263675899E-04  0.1228127985E-04  0.0000000000E+00
        1474 1  0.1803905980E-04  0.1063392028E-04  0.0000000000E+00
        1475 2  0.4300062210E-04  0.1482780044E-04  0.2455200047E-05
        1476 2  0.4385003922E-04  0.1512070230E-04  0.2455200047E-05
        1477 2  0.2642561958E-04  0.9112281987E-05  0.4091999926E-05
        1478 2  0.3864431710E-04  0.1332562624E-04  0.1224959988E-05
        1479 1  0.2213717926E-04  0.8183999853E-05  0.0000000000E+00
        1480 2  0.2591003795E-04  0.8934495781E-05  0.8183999967E-06
        1481 2  0.2283918002E-04  0.7875579286E-05  0.3273599987E-05
        1482 2  0.3435821782E-04  0.1184766097E-04  0.2861759867E-05
        1483 2  0.1150811931E-04  0.3968316832E-05  0.1224959988E-05
        1484 2  0.2454581954E-04  0.8464075108E-05  0.3273599987E-05
        1485 2  0.2908775969E-04  0.1003026136E-04  0.1224959988E-05
        1486 1  0.2128776032E-04  0.1145760052E-04  0.0000000000E+00
        1487 2  0.2134313945E-04  0.7359702977E-05  0.4065599910E-06
        1488 1  0.2397095886E-04  0.1063392028E-04  0.0000000000E+00
        1489 2  0.1486679867E-04  0.5126481938E-05  0.1636799993E-05
        1490 2  0.2583281821E-04  0.8907868505E-05  0.4091999926E-05
        1491 2  0.1670993879E-04  0.5762047749E-05  0.4065599910E-06
        1492 2  0.1791503928E-04  0.6177599516E-05  0.2048639999E-05
        1493 2  0.3018053940E-04  0.1040708230E-04  0.4498560429E-05
        1494 1  0.1289729880E-04  0.6547199973E-05  0.0000000000E+00
        1495 2  0.2017235965E-04  0.6955986009E-05  0.2455200047E-05
        1496 1  0.2011697870E-04  0.1063392028E-04  0.0000000000E+00
        1497 1  0.3793685755E-04  0.1390752004E-04  0.0000000000E+00
        1498 2  0.1769195842E-04  0.6100674909E-05  0.2861759867E-05
        1499 1  0.3001752157E-04  0.1390752004E-04  0.0000000000E+00
        1500 2  0.2597790080E-04  0.8957896171E-05  0.3273599987E-05
        1501 1  0.2235324064E-04  0.1145760052E-04  0.0000000000E+00
        1502 1  0.2453723937E-04  0.1554431947E-04  0.0000000000E+00
        1503 2  0.4090787479E-04  0.1410616369E-04  0.2455200047E-05
        1504 2  0.1005030026E-04  0.3465620694E-05  0.1224959988E-05
        1505 2  0.9186839634E-05  0.3167875548E-05  0.4065599910E-06
        1506 2  0.1389569934E-04  0.4791620086E-05  0.2048639999E-05
        1507 1  0.2059590042E-04  0.1228127985E-04  0.0000000000E+00
        1508 1  0.2120195859E-04  0.7360320069E-05  0.0000000000E+00
        1509 2  0.2786783989E-04  0.9609600056E-05  0.1224959988E-05
        1510 2  0.2466827937E-04  0.8506302947E-05  0.2861759867E-05
        1511 2  0.3409925921E-04  0.1175836496E-04  0.1636799993E-05
        1512 1  0.2799108006E-04  0.1718111889E-04  0.0000000000E+00
        1513 1  0.1066884033E-04  0.5723519735E-05  0.0000000000E+00
        1514 1  0.1696110121E-04  0.9820800187E-05  0.0000000000E+00
        1515 1  0.1595801950E-04  0.9820800187E-05  0.0000000000E+00
        1516 2  0.3453449972E-04  0.1190844796E-04  0.4091999926E-05
        1517 2  0.3573179856E-04  0.1232130944E-04  0.1636799993E-05
        1518 2  0.2532347935E-04  0.8732234164E-05  0.1636799993E-05
        1519 1  0.3250181908E-04  0.1881791832E-04  0.0000000000E+00
        1520 1  0.2090399721E-04  0.1145760052E-04  0.0000000000E+00
        1521 2  0.1996566061E-04  0.6884710274E-05  0.1636799993E-05
        1522 2  0.1692833939E-04  0.5837358003E-05  0.8183999967E-06
        1523 1  0.1701413930E-04  0.9820800187E-05  0.0000000000E+00
        1524 2  0.3572712012E-04  0.1231969600E-04  0.8183999967E-06
        1525 1  0.2461055919E-04  0.8997120858E-05  0.0000000000E+00
        1526 2  0.2107325963E-04  0.7266641205E-05  0.8183999967E-06
        1527 2  0.2292263889E-04  0.7904358426E-05  0.2048639999E-05
        1528 2  0.3203069718E-04  0.1104506737E-04  0.2048639999E-05
        1529 2  0.3487769936E-04  0.1202679232E-04  0.4910400094E-05
        1530 2  0.2396081800E-04  0.8262351002E-05  0.1636799993E-05
        1531 1  0.1198938025E-04  0.5723519735E-05  0.0000000000E+00
        1532 1  0.1979327863E-04  0.1145760052E-04  0.0000000000E+00
        1533 2  0.2609411786E-04  0.8997971236E-05  0.4091999926E-05
        1534 1  0.2909243813E-04  0.1636799971E-04  0.0000000000E+00
        1535 2  0.1879175943E-04  0.6479916919E-05  0.1636799993E-05
        1536 1  0.2427906111E-04  0.1473119937E-04  0.0000000000E+00
        1537 2  0.3562025813E-04  0.1228284691E-04  0.5316960141E-05
        1538 1  0.2172144013E-04  0.1309439995E-04  0.0000000000E+00
        1539 1  0.1459223949E-04  0.8997120858E-05  0.0000000000E+00
        1540 1  0.3545490108E-04  0.1390752004E-04  0.0000000000E+00
        1541 1  0.1291757962E-04  0.7360320069E-05  0.0000000000E+00
        1542 1  0.1980809975E-04  0.1228127985E-04  0.0000000000E+00
        1543 2  0.8268780221E-05  0.2851303407E-05  0.4065599910E-06
        1544 1  0.1421159959E-04  0.6547199973E-05  0.0000000000E+00
        1545 2  0.2944655716E-04  0.1015398448E-04  0.4498560429E-05
        1546 2  0.2366597982E-04  0.8160682228E-05  0.2861759867E-05
        1547 1  0.2054285869E-04  0.8997120858E-05  0.0000000000E+00
        1548 2  0.1682303991E-04  0.5801048246E-05  0.4065599910E-06
        1549 2  0.3489798110E-04  0.1203378633E-04  0.4091999926E-05
        1550 2  0.2388125904E-04  0.8234917004E-05  0.3680160034E-05
        1551 2  0.1517957935E-04  0.5234337550E-05  0.2455200047E-05
        1552 1  0.2205137935E-04  0.1228127985E-04  0.0000000000E+00
        1553 1  0.1566474020E-04  0.8997120858E-05  0.0000000000E+00
        1554 1  0.2587493873E-04  0.1228127985E-04  0.0000000000E+00
        1555 2  0.2223467891E-04  0.7667130376E-05  0.1224959988E-05
        1556 1  0.1583711855E-04  0.6547199973E-05  0.0000000000E+00
        1557 2  0.3213678065E-04  0.1108164815E-04  0.2455200047E-05
        1558 1  0.2027063965E-04  0.8183999853E-05  0.0000000000E+00
        1559 2  0.1868333857E-04  0.6442530321E-05  0.2048639999E-05
        1560 2  0.1698605956E-04  0.5857261840E-05  0.1636799993E-05
        1561 2  0.2502786083E-04  0.8630296179E-05  0.3273599987E-05
        1562 2  0.3029207801E-04  0.1044554392E-04  0.2048639999E-05
        1563 1  0.2360202052E-04  0.1063392028E-04  0.0000000000E+00
        1564 2  0.6074640169E-05  0.2094703405E-05  0.4065599910E-06
        1565 1  0.2691623922E-04  0.1228127985E-04  0.0000000000E+00
        1566 2  0.1080845959E-04  0.3727054946E-05  0.1636799993E-05
        1567 1  0.1973789949E-04  0.8997120858E-05  0.0000000000E+00
        1568 2  0.2745833990E-04  0.9468392818E-05  0.4498560429E-05
        1569 1  0.2882646004E-04  0.1228127985E-04  0.0000000000E+00
        1570 1  0.1693223930E-04  0.7360320069E-05  0.0000000000E+00
        1571 1  0.2297255924E-04  0.1063392028E-04  0.0000000000E+00
        1572 1  0.2692091948E-04  0.1473119937E-04  0.0000000000E+00
        1573 2  0.1172885914E-04  0.4044434263E-05  0.1224959988E-05
        1574 2  0.2411291825E-04  0.8314798833E-05  0.2455200047E-05
        1575 2  0.1735421938E-04  0.5984213203E-05  0.2455200047E-05
        1576 2  0.2650908027E-04  0.9141062037E-05  0.2861759867E-05
        1577 2  0.1049022012E-04  0.3617317134E-05  0.1636799993E-05
        1578 1  0.1304393845E-04  0.7360320069E-05  0.0000000000E+00
        1579 1  0.1237391916E-04  0.7360320069E-05  0.0000000000E+00
        1580 1  0.2322215914E-04  0.1063392028E-04  0.0000000000E+00
        1581 2  0.1158143914E-04  0.3993599421E-05  0.4065599910E-06
        1582 1  0.1995240018E-04  0.8997120858E-05  0.0000000000E+00
        1583 1  0.1701023939E-04  0.8183999853E-05  0.0000000000E+00
        1584 1  0.1622399759E-04  0.9820800187E-05  0.0000000000E+00
        1585 2  0.1987127871E-04  0.6852164915E-05  0.1224959988E-05
        1586 1  0.2031899749E-04  0.1063392028E-04  0.0000000000E+00
        1587 1  0.2558087908E-04  0.1145760052E-04  0.0000000000E+00
        1588 2  0.2601455890E-04  0.8970537237E-05  0.1636799993E-05
        1589 2  0.3533087875E-04  0.1218306079E-04  0.2455200047E-05
        1590 1  0.1411722042E-04  0.7360320069E-05  0.0000000000E+00
        1591 1  0.3498455771E-04  0.2209152080E-04  0.0000000000E+00
        1592 1  0.2457779919E-04  0.9820800187E-05  0.0000000000E+00
        1593 2  0.3605082020E-04  0.1243131646E-04  0.1224959988E-05
        1594 2  0.2711669731E-04  0.9350585060E-05  0.2048639999E-05
        1595 1  0.2954249976E-04  0.1063392028E-04  0.0000000000E+00
        1596 2  0.3107597877E-04  0.1071585484E-04  0.2861759867E-05
        1597 2  0.1005030026E-04  0.3465620694E-05  0.1224959988E-05
        1598 2  0.2824536023E-04  0.9739778761E-05  0.4091999926E-05
        1599 2  0.1265705851E-04  0.4364502729E-05  0.1636799993E-05
        1600 1  0.1717715895E-04  0.9820800187E-05  0.0000000000E+00
        1601 1  0.1935257933E-04  0.1145760052E-04  0.0000000000E+00
        1602 1  0.2823989962E-04  0.1636799971E-04  0.0000000000E+00
        1603 1  0.3328961975E-04  0.2209152080E-04  0.0000000000E+00
        1604 2  0.4026905663E-04  0.1388588134E-04  0.2048639999E-05
        1605 1  0.1777229954E-04  0.9820800187E-05  0.0000000000E+00
        1606 1  0.2135093746E-04  0.8997120858E-05  0.0000000000E+00
        1607 1  0.2909243813E-04  0.1636799971E-04  0.0000000000E+00
        1608 1  0.2558399865E-04  0.1063392028E-04  0.0000000000E+00
        1609 2  0.1514603900E-04  0.5222771961E-05  0.2455200047E-05
        1610 1  0.1819271893E-04  0.6547199973E-05  0.0000000000E+00
        1611 2  0.2712839705E-04  0.9354619579E-05  0.2048639999E-05
        1612 2  0.3030533844E-04  0.1045011595E-04  0.4065599910E-06
        1613 2  0.2317067811E-04  0.7989889127E-05  0.3680160034E-05
        1614 1  0.2024957939E-04  0.1228127985E-04  0.0000000000E+00
        1615 1  0.2097029937E-04  0.1309439995E-04  0.0000000000E+00
        1616 1  0.2208257865E-04  0.7360320069E-05  0.0000000000E+00
        1617 2  0.1073903968E-04  0.3703117045E-05  0.4065599910E-06
        1618 1  0.1624973993E-04  0.9820800187E-05  0.0000000000E+00
        1619 2  0.1958892062E-04  0.6754799870E-05  0.2861759867E-05
        1620 2  0.3318509698E-04  0.1144313683E-04  0.2048639999E-05
        1621 1  0.1999373853E-04  0.1145760052E-04  0.0000000000E+00
        1622 2  0.2234387830E-04  0.7704785276E-05  0.2861759867E-05
        1623 2  0.1789085945E-04  0.6169261724E-05  0.2861759867E-05
        1624 1  0.2414723895E-04  0.1309439995E-04  0.0000000000E+00
        1625 2  0.2528447840E-04  0.8718785466E-05  0.3680160034E-05
        1626 1  0.1922856063E-04  0.9820800187E-05  0.0000000000E+00
        1627 1  0.3040907905E-04  0.1063392028E-04  0.0000000000E+00
        1628 2  0.1125071867E-04  0.3879557880E-05  0.1224959988E-05
        1629 1  0.2611985838E-04  0.9820800187E-05  0.0000000000E+00
        1630 2  0.2216291796E-04  0.7642384844E-05  0.4065599910E-06
        1631 1  0.1977065949E-04  0.6547199973E-05  0.0000000000E+00
        1632 2  0.1746887938E-04  0.6023751212E-05  0.2048639999E-05
        1633 1  0.2120195859E-04  0.7360320069E-05  0.0000000000E+00
        1634 2  0.2917355960E-04  0.1005984814E-04  0.2455200047E-05
        1635 1  0.1913339838E-04  0.1063392028E-04  0.0000000000E+00
        1636 2  0.3771455886E-04  0.1300502026E-04  0.1224959988E-05
        1637 1  0.1481609979E-04  0.8997120858E-05  0.0000000000E+00
        1638 1  0.2196635978E-04  0.7360320069E-05  0.0000000000E+00
        1639 2  0.1389257977E-04  0.4790544608E-05  0.1636799993E-05
        1640 1  0.3194723831E-04  0.1473119937E-04  0.0000000000E+00
        1641 1  0.1766153946E-04  0.7360320069E-05  0.0000000000E+00
        1642 1  0.1474121927E-04  0.8997120858E-05  0.0000000000E+00
        1643 1  0.1521857848E-04  0.6547199973E-05  0.0000000000E+00
        1644 2  0.2637179932E-04  0.9093723747E-05  0.4065599910E-06
        1645 2  0.2052179843E-04  0.7076481779E-05  0.1636799993E-05
        1646 1  0.1862561840E-04  0.7360320069E-05  0.0000000000E+00
        1647 1  0.1790879833E-04  0.7360320069E-05  0.0000000000E+00
        1648 2  0.1620918010E-04  0.5589372449E-05  0.1224959988E-05
        1649 2  0.1548689761E-04  0.5340309144E-05  0.1224959988E-05
        1650 2  0.2344757922E-04  0.8085371519E-05  0.3680160034E-05
        1651 1  0.1634958062E-04  0.9820800187E-05  0.0000000000E+00
        1652 2  0.1867709943E-04  0.6440378911E-05  0.2048639999E-05
        1653 1  0.2616665915E-04  0.8997120858E-05  0.0000000000E+00
        1654 1  0.1334345961E-04  0.7360320069E-05  0.0000000000E+00
        1655 2  0.2777033842E-04  0.9575978765E-05  0.4091999926E-05
        1656 1  0.1929720020E-04  0.1228127985E-04  0.0000000000E+00
        1657 1  0.1945475924E-04  0.1145760052E-04  0.0000000000E+00
        1658 1  0.2573375968E-04  0.9820800187E-05  0.0000000000E+00
        1659 2  0.2950583803E-04  0.1017442628E-04  0.2048639999E-05
        1660 1  0.2055455843E-04  0.8997120858E-05  0.0000000000E+00
        1661 2  0.2226977995E-04  0.7679233931E-05  0.2455200047E-05
        1662 1  0.2915249934E-04  0.9820800187E-05  0.0000000000E+00
        1663 1  0.2080025843E-04  0.1228127985E-04  0.0000000000E+00
        1664 2  0.3128970275E-04  0.1078955211E-04  0.4065599910E-06
        1665 2  0.6598019354E-05  0.2275178986E-05  0.4065599910E-06
        1666 2  0.8610419172E-05  0.2969110028E-05  0.1224959988E-05
        1667 1  0.2891147960E-04  0.1228127985E-04  0.0000000000E+00
        1668 2  0.3342143827E-04  0.1152463392E-04  0.2861759867E-05
        1669 2  0.2694041905E-04  0.9289798982E-05  0.2048639999E-05
        1670 1  0.2202563883E-04  0.8997120858E-05  0.0000000000E+00
        1671 2  0.2260049951E-04  0.7793275472E-05  0.1224959988E-05
        1672 2  0.2819621841E-04  0.9722833965E-05  0.3680160034E-05
        1673 1  0.2487185884E-04  0.1554431947E-04  0.0000000000E+00
        1674 1  0.1843295831E-04  0.1145760052E-04  0.0000000000E+00
        1675 2  0.3430907964E-04  0.1183071709E-04  0.1224959988E-05
        1676 1  0.1359929865E-04  0.8183999853E-05  0.0000000000E+00
        1677 1  0.1411409903E-04  0.8997120858E-05  0.0000000000E+00
        1678 1  0.1376933869E-04  0.4910400094E-05  0.0000000000E+00
        1679 2  0.1195038021E-04  0.4120820449E-05  0.8183999967E-06
        1680 2  0.2536169814E-04  0.8745412742E-05  0.4091999926E-05
        1681 1  0.2036033948E-04  0.1228127985E-04  0.0000000000E+00
        1682 2  0.2932878124E-04  0.1011337281E-04  0.2455200047E-05
        1683 2  0.3415074025E-04  0.1177611739E-04  0.1636799993E-05
        1684 2  0.3489174196E-04  0.1203163447E-04  0.4065599910E-06
        1685 2  0.2428997868E-04  0.8375854122E-05  0.3680160034E-05
        1686 1  0.2026673792E-04  0.9820800187E-05  0.0000000000E+00
        1687 1  0.1705547766E-04  0.7360320069E-05  0.0000000000E+00
        1688 1  0.1752113894E-04  0.6547199973E-05  0.0000000000E+00
        1689 1  0.1821611841E-04  0.1145760052E-04  0.0000000000E+00
        1690 1  0.1969889854E-04  0.8997120858E-05  0.0000000000E+00
        1691 1  0.2397095886E-04  0.1063392028E-04  0.0000000000E+00
        1692 2  0.9737519576E-05  0.3357765308E-05  0.4065599910E-06
        1693 2  0.2577275882E-04  0.8887157492E-05  0.8183999967E-06
        1694 1  0.1167348000E-04  0.4910400094E-05  0.0000000000E+00
        1695 2  0.4789979721E-04  0.1651717139E-04  0.6140639925E-05
        1696 2  0.4563545735E-04  0.1573636473E-04  0.1636799993E-05
        1697 1  0.2422212128E-04  0.1473119937E-04  0.0000000000E+00
        1698 1  0.2212625805E-04  0.1228127985E-04  0.0000000000E+00
        1699 2  0.1550171874E-04  0.5345420050E-05  0.4065599910E-06
        1700 2  0.2552861952E-04  0.8802971934E-05  0.4091999926E-05
        1701 2  0.2390543887E-04  0.8243254342E-05  0.1224959988E-05
        1702 1  0.1548689761E-04  0.6547199973E-05  0.0000000000E+00
        1703 1  0.1307903858E-04  0.6547199973E-05  0.0000000000E+00
        1704 2  0.2103659790E-04  0.7253999229E-05  0.3273599987E-05
        1705 1  0.2882879744E-04  0.1145760052E-04  0.0000000000E+00
        1706 2  0.4620797699E-04  0.1593378511E-04  0.3680160034E-05
        1707 1  0.3184974048E-04  0.1881791832E-04  0.0000000000E+00
        1708 1  0.2934749864E-04  0.1390752004E-04  0.0000000000E+00
        1709 2  0.2243747986E-04  0.7737061424E-05  0.2455200047E-05
        1710 2  0.2192969987E-04  0.7561965049E-05  0.2048639999E-05
        1711 1  0.1097459881E-04  0.5723519735E-05  0.0000000000E+00
        1712 2  0.1849145883E-04  0.6376365036E-05  0.1224959988E-05
        1713 2  0.2034162026E-04  0.7014351468E-05  0.2455200047E-05
        1714 1  0.2981705984E-04  0.9820800187E-05  0.0000000000E+00
        1715 2  0.2407079774E-04  0.8300275113E-05  0.8183999967E-06
        1716 1  0.1170624000E-04  0.5723519735E-05  0.0000000000E+00
        1717 1  0.1778789920E-04  0.9820800187E-05  0.0000000000E+00
        1718 2  0.2997930096E-04  0.1033768967E-04  0.4065599910E-06
        1719 2  0.3960606045E-04  0.1365726166E-04  0.4091999926E-05
        1720 2  0.2858465632E-04  0.9856777979E-05  0.2048639999E-05
        1721 2  0.1035761943E-04  0.3571592742E-05  0.8183999967E-06
        1722 2  0.2249051977E-04  0.7755351362E-05  0.2455200047E-05
        1723 1  0.2155529910E-04  0.9820800187E-05  0.0000000000E+00
        1724 2  0.2838965884E-04  0.9789537216E-05  0.4498560429E-05
        1725 2  0.3086225843E-04  0.1064215758E-04  0.4065599910E-06
        1726 1  0.3178343832E-04  0.1390752004E-04  0.0000000000E+00
        1727 1  0.1831751797E-04  0.9820800187E-05  0.0000000000E+00
        1728 2  0.3069924060E-04  0.1058594444E-04  0.1636799993E-05
        1729 1  0.2930927803E-04  0.1390752004E-04  0.0000000000E+00
        1730 1  0.1053701908E-04  0.6547199973E-05  0.0000000000E+00
        1731 2  0.2488823884E-04  0.8582151168E-05  0.2861759867E-05
        1732 1  0.3671537706E-04  0.1309439995E-04  0.0000000000E+00
        1733 1  0.1696889922E-04  0.8997120858E-05  0.0000000000E+00
        1734 1  0.2508557736E-04  0.8997120858E-05  0.0000000000E+00
        1735 2  0.2662373663E-04  0.9180598681E-05  0.4065599910E-06
        1736 1  0.1245113981E-04  0.4910400094E-05  0.0000000000E+00
        1737 1  0.1426463859E-04  0.6547199973E-05  0.0000000000E+00
        1738 1  0.2207867874E-04  0.1145760052E-04  0.0000000000E+00
        1739 1  0.1832765884E-04  0.1063392028E-04  0.0000000000E+00
        1740 1  0.1778789920E-04  0.9820800187E-05  0.0000000000E+00
        1741 2  0.1564679769E-04  0.5395447261E-05  0.1636799993E-05
        1742 1  0.2031666008E-04  0.9820800187E-05  0.0000000000E+00
        1743 1  0.1717715895E-04  0.9820800187E-05  0.0000000000E+00
        1744 2  0.1706249896E-04  0.5883620361E-05  0.1224959988E-05
        1745 1  0.1690571844E-04  0.1063392028E-04  0.0000000000E+00
        1746 1  0.2205137935E-04  0.1228127985E-04  0.0000000000E+00
        1747 2  0.2836313797E-04  0.9780392247E-05  0.3273599987E-05
        1748 2  0.2634293742E-04  0.9083771147E-05  0.4065599910E-06
        1749 2  0.2494205910E-04  0.8600709407E-05  0.3680160034E-05
        1750 1  0.1766153946E-04  0.7360320069E-05  0.0000000000E+00
        1751 2  0.1295814036E-04  0.4468324278E-05  0.1636799993E-05
        1752 2  0.2322683940E-04  0.8009254998E-05  0.2861759867E-05
        1753 2  0.4172375702E-04  0.1438750223E-04  0.8183999967E-06
        1754 2  0.3401735739E-04  0.1173012242E-04  0.4065599910E-06
        1755 2  0.3235674012E-04  0.1115749637E-04  0.2861759867E-05
        1756 2  0.4205759615E-04  0.1450261880E-04  0.1224959988E-05
        1757 1  0.2405441955E-04  0.1390752004E-04  0.0000000000E+00
        1758 1  0.2143050006E-04  0.8997120858E-05  0.0000000000E+00
        1759 1  0.2755505921E-04  0.1390752004E-04  0.0000000000E+00
        1760 1  0.1559765951E-04  0.8997120858E-05  0.0000000000E+00
        1761 1  0.9690719708E-05  0.4097279998E-05  0.0000000000E+00
        1762 2  0.2463941928E-04  0.8496351256E-05  0.2455200047E-05
        1763 2  0.2505516204E-04  0.8639710359E-05  0.1224959988E-05
        1764 1  0.1407744003E-04  0.5723519735E-05  0.0000000000E+00
        1765 2  0.3026243940E-04  0.1043532393E-04  0.4091999926E-05
        1766 2  0.4202483615E-04  0.1449132196E-04  0.3680160034E-05
        1767 1  0.2540927926E-04  0.1063392028E-04  0.0000000000E+00
        1768 1  0.2558555934E-04  0.1309439995E-04  0.0000000000E+00
        1769 2  0.2383056017E-04  0.8217434697E-05  0.1636799993E-05
        1770 2  0.1836744013E-04  0.6333599686E-05  0.4065599910E-06
        1771 1  0.1474121927E-04  0.8997120858E-05  0.0000000000E+00
        1772 1  0.1792439798E-04  0.8997120858E-05  0.0000000000E+00
        1773 2  0.1972074097E-04  0.6800255505E-05  0.2861759867E-05
        1774 2  0.3738384112E-04  0.1289097963E-04  0.4065599910E-06
        1775 1  0.2361372026E-04  0.1063392028E-04  0.0000000000E+00
        1776 2  0.2020121974E-04  0.6965937700E-05  0.2048639999E-05
        1777 2  0.3139343971E-04  0.1082532344E-04  0.8183999967E-06
        1778 1  0.2200847848E-04  0.9820800187E-05  0.0000000000E+00
        1779 2  0.1635347871E-04  0.5639130450E-05  0.2455200047E-05
        1780 2  0.2745990059E-04  0.9468931239E-05  0.4091999926E-05
        1781 1  0.2433521877E-04  0.1145760052E-04  0.0000000000E+00
        1782 2  0.1590731881E-04  0.5485282145E-05  0.1636799993E-05
        1783 1  0.2181737909E-04  0.9820800187E-05  0.0000000000E+00
        1784 1  0.1806480032E-04  0.8183999853E-05  0.0000000000E+00
        1785 1  0.1939703907E-04  0.1145760052E-04  0.0000000000E+00
        1786 1  0.3774029756E-04  0.1964160037E-04  0.0000000000E+00
        1787 1  0.1410785899E-04  0.8183999853E-05  0.0000000000E+00
        1788 2  0.2865017814E-04  0.9879371646E-05  0.2455200047E-05
        1789 1  0.1257359963E-04  0.5723519735E-05  0.0000000000E+00
        1790 2  0.2140632023E-04  0.7381489468E-05  0.2455200047E-05
        1791 1  0.2152409797E-04  0.9820800187E-05  0.0000000000E+00
        1792 2  0.1072889972E-04  0.3699620493E-05  0.1636799993E-05
        1793 1  0.2414723895E-04  0.1309439995E-04  0.0000000000E+00
        1794 2  0.1824498031E-04  0.6291372301E-05  0.2861759867E-05
        1795 2  0.2625401976E-04  0.9053110261E-05  0.2861759867E-05
        1796 1  0.1694238017E-04  0.8183999853E-05  0.0000000000E+00
        1797 2  0.2708316060E-04  0.9339020835E-05  0.2861759867E-05
        1798 1  0.2612687786E-04  0.1473119937E-04  0.0000000000E+00
        1799 2  0.3367337922E-04  0.1161150976E-04  0.3273599987E-05
        1800 2  0.2777657937E-04  0.9578130630E-05  0.4498560429E-05
        1801 1  0.1834326031E-04  0.9820800187E-05  0.0000000000E+00
        1802 1  0.1684488052E-04  0.8183999853E-05  0.0000000000E+00
        1803 2  0.1273037833E-04  0.4389785317E-05  0.1224959988E-05
        1804 1  0.2053271965E-04  0.1309439995E-04  0.0000000000E+00
        1805 1  0.2474627763E-04  0.8997120858E-05  0.0000000000E+00
        1806 1  0.2368704008E-04  0.8997120858E-05  0.0000000000E+00
        1807 2  0.2612609751E-04  0.9008998859E-05  0.3680160034E-05
        1808 2  0.2936543751E-04  0.1012601297E-04  0.4498560429E-05
        1809 2  0.2471663902E-04  0.8522978533E-05  0.3680160034E-05
        1810 2  0.7418579571E-05  0.2558130745E-05  0.4065599910E-06
        1811 1  0.4328219802E-04  0.1881791832E-04  0.0000000000E+00
        1812 2  0.2264183968E-04  0.7807530892E-05  0.2861759867E-05
        1813 2  0.2338595914E-04  0.8064123904E-05  0.1636799993E-05
        1814 2  0.2468387902E-04  0.8511681699E-05  0.3680160034E-05
        1815 1  0.1871219865E-04  0.8997120858E-05  0.0000000000E+00
        1816 2  0.2726723869E-04  0.9402495380E-05  0.2861759867E-05
        1817 2  0.2644356027E-04  0.9118468370E-05  0.3273599987E-05
        1818 1  0.2129321911E-04  0.1390752004E-04  0.0000000000E+00
        1819 2  0.2719391887E-04  0.9377213246E-05  0.2861759867E-05
        1820 2  0.2445846076E-04  0.8433951734E-05  0.2048639999E-05
        1821 2  0.3267887951E-04  0.1126857842E-04  0.2455200047E-05
        1822 2  0.2866812065E-04  0.9885558939E-05  0.4091999926E-05
        1823 2  0.2938181569E-04  0.1013166002E-04  0.4498560429E-05
        1824 2  0.1315314057E-04  0.4535565495E-05  0.8183999967E-06
        1825 2  0.2169413892E-04  0.7480737167E-05  0.2048639999E-05
        1826 1  0.1777229954E-04  0.9820800187E-05  0.0000000000E+00
        1827 2  0.2955497621E-04  0.1019137108E-04  0.2455200047E-05
        1828 2  0.2587884046E-04  0.8923737369E-05  0.1224959988E-05
        1829 1  0.2748953921E-04  0.1390752004E-04  0.0000000000E+00
        1830 2  0.1825589970E-04  0.6295137609E-05  0.8183999967E-06
        1831 2  0.2955809759E-04  0.1019244701E-04  0.3273599987E-05
        1832 2  0.8610419172E-05  0.2969110028E-05  0.1224959988E-05
        1833 1  0.1754765799E-04  0.1063392028E-04  0.0000000000E+00
        1834 2  0.1886819882E-04  0.6506275440E-05  0.2861759867E-05
        1835 2  0.1036853973E-04  0.3575358505E-05  0.4065599910E-06
        1836 1  0.1590341890E-04  0.6547199973E-05  0.0000000000E+00
        1837 1  0.1619825889E-04  0.9820800187E-05  0.0000000000E+00
        1838 1  0.2799108006E-04  0.1718111889E-04  0.0000000000E+00
        1839 2  0.3843293962E-04  0.1325273752E-04  0.2861759867E-05
        1840 2  0.2695134026E-04  0.9293565199E-05  0.2048639999E-05
        1841 1  0.2186261736E-04  0.1390752004E-04  0.0000000000E+00
        1842 1  0.2306303941E-04  0.1228127985E-04  0.0000000000E+00
        1843 2  0.1126943971E-04  0.3886013474E-05  0.8183999967E-06
        1844 1  0.2851913996E-04  0.1228127985E-04  0.0000000000E+00
        1845 2  0.2416985990E-04  0.8334433915E-05  0.1636799993E-05
        1846 1  0.2146247971E-04  0.1228127985E-04  0.0000000000E+00
        1847 1  0.2398577817E-04  0.1554431947E-04  0.0000000000E+00
        1848 1  0.1428491851E-04  0.8183999853E-05  0.0000000000E+00
        1849 2  0.3327635932E-04  0.1147460625E-04  0.1636799993E-05
        1850 2  0.4885919770E-04  0.1684799827E-04  0.4910400094E-05
        1851 1  0.2070509981E-04  0.1145760052E-04  0.0000000000E+00
        1852 2  0.1281774075E-04  0.4419910510E-05  0.2048639999E-05
        1853 2  0.2751527973E-04  0.9488026990E-05  0.1224959988E-05
        1854 1  0.1701491965E-04  0.1063392028E-04  0.0000000000E+00
        1855 2  0.1503137901E-04  0.5183233952E-05  0.1224959988E-05
        1856 2  0.3649775681E-04  0.1258543307E-04  0.1636799993E-05
        1857 1  0.2448887972E-04  0.8183999853E-05  0.0000000000E+00
        1858 1  0.2955809759E-04  0.1390752004E-04  0.0000000000E+00
        1859 2  0.2641235915E-04  0.9107709957E-05  0.2048639999E-05
        1860 1  0.2572361700E-04  0.9820800187E-05  0.0000000000E+00
        1861 2  0.2685384061E-04  0.9259944818E-05  0.8183999967E-06
        1862 1  0.3101201582E-04  0.1145760052E-04  0.0000000000E+00
        1863 1  0.2778827729E-04  0.9820800187E-05  0.0000000000E+00
        1864 2  0.4563545735E-04  0.1573636473E-04  0.1636799993E-05
        1865 1  0.2558087908E-04  0.9820800187E-05  0.0000000000E+00
        1866 2  0.2974140079E-04  0.1025565507E-04  0.1636799993E-05
        1867 2  0.1999764027E-04  0.6895737897E-05  0.2861759867E-05
        1868 2  0.1765217894E-04  0.6086957910E-05  0.2861759867E-05
        1869 2  0.2656680044E-04  0.9160965419E-05  0.4091999926E-05
        1870 1  0.2515422057E-04  0.1309439995E-04  0.0000000000E+00
        1871 2  0.1629731742E-04  0.5619764579E-05  0.2048639999E-05
        1872 2  0.2922191925E-04  0.1007652372E-04  0.3680160034E-05
        1873 1  0.1726529990E-04  0.1063392028E-04  0.0000000000E+00
        1874 2  0.1249248089E-04  0.4307752079E-05  0.1636799993E-05
        1875 2  0.1995629827E-04  0.6881482022E-05  0.2455200047E-05
        1876 1  0.2185871926E-04  0.9820800187E-05  0.0000000000E+00
        1877 2  0.1373735904E-04  0.4737020390E-05  0.4065599910E-06
        1878 1  0.1997891923E-04  0.1228127985E-04  0.0000000000E+00
        1879 2  0.3002531776E-04  0.1035355763E-04  0.1224959988E-05
        1880 2  0.2190551822E-04  0.7553626801E-05  0.2455200047E-05
        1881 2  0.1424748007E-04  0.4912923941E-05  0.1224959988E-05
        1882 2  0.2635931924E-04  0.9089420018E-05  0.1636799993E-05
        1883 2  0.2680625948E-04  0.9243537534E-05  0.2861759867E-05
        1884 1  0.1421159959E-04  0.8183999853E-05  0.0000000000E+00
        1885 2  0.3128970275E-04  0.1078955211E-04  0.4498560429E-05
        1886 2  0.3417881817E-04  0.1178579896E-04  0.2861759867E-05
        1887 1  0.1892046021E-04  0.8183999853E-05  0.0000000000E+00
        1888 1  0.1839161996E-04  0.1145760052E-04  0.0000000000E+00
        1889 2  0.2396315904E-04  0.8263157724E-05  0.2455200047E-05
        1890 2  0.2828825927E-04  0.9754571693E-05  0.3273599987E-05
        1891 2  0.3514211858E-04  0.1211797189E-04  0.1636799993E-05
        1892 2  0.1180686013E-04  0.4071330750E-05  0.1636799993E-05
        1893 1  0.2853317892E-04  0.1636799971E-04  0.0000000000E+00
        1894 2  0.2609411786E-04  0.8997971236E-05  0.4091999926E-05
        1895 1  0.2186105849E-04  0.1063392028E-04  0.0000000000E+00
        1896 1  0.1343393888E-04  0.8183999853E-05  0.0000000000E+00
        1897 2  0.3183101580E-04  0.1097621225E-04  0.4065599910E-06
        1898 1  0.3623411612E-04  0.1473119937E-04  0.0000000000E+00
        1899 1  0.3875351467E-04  0.2536511965E-04  0.0000000000E+00
        1900 2  0.2202719952E-04  0.7595585885E-05  0.2861759867E-05
        1901 2  0.2776019937E-04  0.9572482668E-05  0.1224959988E-05
        1902 2  0.2524548108E-04  0.8705337677E-05  0.4065599910E-06
        1903 1  0.1182714004E-04  0.4097279998E-05  0.0000000000E+00
        1904 2  0.2789825885E-04  0.9620089259E-05  0.2861759867E-05
        1905 2  0.2672123810E-04  0.9214219972E-05  0.1636799993E-05
        1906 1  0.3574973744E-04  0.1309439995E-04  0.0000000000E+00
        1907 1  0.2004131966E-04  0.1228127985E-04  0.0000000000E+00
        1908 2  0.2326661888E-04  0.8022971997E-05  0.3273599987E-05
        1909 2  0.2438357842E-04  0.8408130270E-05  0.2455200047E-05
        1910 2  0.3200729770E-04  0.1103699924E-04  0.2861759867E-05
        1911 1  0.1103699924E-04  0.6547199973E-05  0.0000000000E+00
        1912 2  0.2145156031E-04  0.7397089576E-05  0.2455200047E-05
        1913 1  0.2558087908E-04  0.9820800187E-05  0.0000000000E+00
        1914 1  0.2833037797E-04  0.1390752004E-04  0.0000000000E+00
        1915 2  0.2367534034E-04  0.8163910024E-05  0.8183999967E-06
        1916 2  0.2390543887E-04  0.8243254342E-05  0.1224959988E-05
        1917 2  0.2607617898E-04  0.8991785762E-05  0.2861759867E-05
        1918 2  0.2517215944E-04  0.8680054634E-05  0.1224959988E-05
        1919 1  0.2276429768E-04  0.8183999853E-05  0.0000000000E+00
        1920 2  0.3401735739E-04  0.1173012242E-04  0.4065599910E-06
        1921 2  0.2691545888E-04  0.9281192433E-05  0.1224959988E-05
        1922 1  0.1171793974E-04  0.4097279998E-05  0.0000000000E+00
        1923 1  0.1494245953E-04  0.6547199973E-05  0.0000000000E+00
        1924 2  0.2961737846E-04  0.1021288881E-04  0.1636799993E-05
        1925 2  0.2070197843E-04  0.7138613000E-05  0.2455200047E-05
        1926 2  0.1695797982E-04  0.5847578905E-05  0.1224959988E-05
        1927 2  0.3087005825E-04  0.1064484695E-04  0.2455200047E-05
        1928 1  0.2767361912E-04  0.1228127985E-04  0.0000000000E+00
        1929 2  0.2277131898E-04  0.7852178896E-05  0.3273599987E-05
        1930 1  0.2222297735E-04  0.1228127985E-04  0.0000000000E+00
        1931 2  0.2339220009E-04  0.8066275768E-05  0.2861759867E-05
        1932 2  0.1612571941E-04  0.5560592854E-05  0.2455200047E-05
        1933 2  0.2425955790E-04  0.8365364920E-05  0.2455200047E-05
        1934 2  0.3229824142E-04  0.1113732469E-04  0.4065599910E-06
        1935 2  0.3234581891E-04  0.1115373016E-04  0.8183999967E-06
        1936 1  0.3241445665E-04  0.1145760052E-04  0.0000000000E+00
        1937 2  0.1910999890E-04  0.6589654731E-05  0.1636799993E-05
        1938 1  0.1523651918E-04  0.7360320069E-05  0.0000000000E+00
        1939 1  0.1884714038E-04  0.1145760052E-04  0.0000000000E+00
        1940 1  0.1918722046E-04  0.9820800187E-05  0.0000000000E+00
        1941 2  0.1088177942E-04  0.3752337534E-05  0.8183999967E-06
        1942 1  0.1776294084E-04  0.8997120858E-05  0.0000000000E+00
        1943 1  0.1496741879E-04  0.8183999853E-05  0.0000000000E+00
        1944 2  0.2127527841E-04  0.7336302588E-05  0.1636799993E-05
        1945 2  0.3030533844E-04  0.1045011595E-04  0.4065599910E-06
        1946 1  0.1363751835E-04  0.7360320069E-05  0.0000000000E+00
        1947 1  0.1674192026E-04  0.1063392028E-04  0.0000000000E+00
        1948 1  0.8978578990E-05  0.3273599987E-05  0.0000000000E+00
        1949 2  0.3480203668E-04  0.1200070164E-04  0.4065599910E-06
        1950 1  0.1728636016E-04  0.8183999853E-05  0.0000000000E+00
        1951 2  0.4091723895E-04  0.1410939240E-04  0.4910400094E-05
        1952 2  0.1759289989E-04  0.6066517017E-05  0.2455200047E-05
        1953 1  0.2407235843E-04  0.1473119937E-04  0.0000000000E+00
        1954 2  0.3367259706E-04  0.1161123964E-04  0.1224959988E-05
        1955 1  0.1359149974E-04  0.8183999853E-05  0.0000000000E+00
        1956 1  0.2343431879E-04  0.8183999853E-05  0.0000000000E+00
        1957 1  0.2658083758E-04  0.1228127985E-04  0.0000000000E+00
        1958 2  0.3049488078E-04  0.1051547588E-04  0.3680160034E-05
        1959 1  0.1525914013E-04  0.8997120858E-05  0.0000000000E+00
        1960 1  0.2082209903E-04  0.1145760052E-04  0.0000000000E+00
        1961 2  0.2246009899E-04  0.7744861250E-05  0.8183999967E-06
        1962 1  0.1219061869E-04  0.6547199973E-05  0.0000000000E+00
        1963 1  0.1692365913E-04  0.6547199973E-05  0.0000000000E+00
        1964 1  0.1753284050E-04  0.8183999853E-05  0.0000000000E+00
        1965 2  0.2711669731E-04  0.9350585060E-05  0.2048639999E-05
        1966 1  0.1827383858E-04  0.6547199973E-05  0.0000000000E+00
        1967 1  0.1944305950E-04  0.8997120858E-05  0.0000000000E+00
        1968 1  0.1474979854E-04  0.4910400094E-05  0.0000000000E+00
        1969 2  0.2338751801E-04  0.8064661415E-05  0.2861759867E-05
        1970 2  0.2664323983E-04  0.9187323485E-05  0.3273599987E-05
        1971 2  0.2266913907E-04  0.7816944162E-05  0.2048639999E-05
        1972 1  0.2583359856E-04  0.1145760052E-04  0.0000000000E+00
        1973 1  0.1302287910E-04  0.6547199973E-05  0.0000000000E+00
        1974 1  0.1752113894E-04  0.1145760052E-04  0.0000000000E+00
        1975 1  0.2773055712E-04  0.1063392028E-04  0.0000000000E+00
        1976 2  0.2361683801E-04  0.8143736522E-05  0.8183999967E-06
        1977 2  0.4547243952E-04  0.1568015068E-04  0.2861759867E-05
        1978 2  0.1923323907E-04  0.6632151326E-05  0.2048639999E-05
        1979 1  0.1817555858E-04  0.8997120858E-05  0.0000000000E+00
        1980 1  0.3587531683E-04  0.1554431947E-04  0.0000000000E+00
        1981 2  0.2165045953E-04  0.7465675480E-05  0.2048639999E-05
        1982 1  0.2827031858E-04  0.1473119937E-04  0.0000000000E+00
        1983 2  0.2688503628E-04  0.9270701412E-05  0.3273599987E-05
        1984 2  0.3027648017E-04  0.1044016517E-04  0.2048639999E-05
        1985 1  0.2209818012E-04  0.7360320069E-05  0.0000000000E+00
        1986 1  0.1932449959E-04  0.1228127985E-04  0.0000000000E+00
        1987 2  0.1624740071E-04  0.5602551937E-05  0.2455200047E-05
        1988 1  0.3014309914E-04  0.1063392028E-04  0.0000000000E+00
        1989 2  0.2466204023E-04  0.8504151083E-05  0.2861759867E-05
        1990 2  0.2784911703E-04  0.9603143553E-05  0.3273599987E-05
        1991 2  0.2524548108E-04  0.8705337677E-05  0.4065599910E-06
        1992 1  0.2118948032E-04  0.1145760052E-04  0.0000000000E+00
        1993 2  0.1023281948E-04  0.3528558409E-05  0.8183999967E-06
        1994 1  0.1619825889E-04  0.9820800187E-05  0.0000000000E+00
        1995 1  0.2203109943E-04  0.1228127985E-04  0.0000000000E+00
        1996 1  0.2369795948E-04  0.1145760052E-04  0.0000000000E+00
        1997 2  0.2884049718E-04  0.9944998965E-05  0.2048639999E-05
        1998 1  0.1958579924E-04  0.8997120858E-05  0.0000000000E+00
        1999 1  0.2047266025E-04  0.7360320069E-05  0.0000000000E+00
        2000 2  0.3998669854E-04  0.1378851630E-04  0.4498560429E-05
        2001 2  0.3042935896E-04  0.1049288221E-04  0.8183999967E-06
        2002 2  0.2668301750E-04  0.9201040484E-05  0.1224959988E-05
        2003 1  0.3205331814E-04  0.1145760052E-04  0.0000000000E+00
        2004 2  0.3124133946E-04  0.1077287561E-04  0.4065599910E-06
        2005 2  0.1456961945E-04  0.5024006441E-05  0.2048639999E-05
        2006 2  0.1687373879E-04  0.5818530553E-05  0.1224959988E-05
        2007 2  0.2245307769E-04  0.7742440175E-05  0.1636799993E-05
        2008 1  0.2484222023E-04  0.1228127985E-04  0.0000000000E+00
        2009 2  0.2568305717E-04  0.8856226486E-05  0.2455200047E-05
        2010 2  0.3580667908E-04  0.1234713000E-04  0.4910400094E-05
        2011 1  0.2471273910E-04  0.9820800187E-05  0.0000000000E+00
        2012 1  0.9831120224E-05  0.4097279998E-05  0.0000000000E+00
        2013 2  0.2581019908E-04  0.8900068678E-05  0.2048639999E-05
        2014 1  0.1447056002E-04  0.8183999853E-05  0.0000000000E+00
        2015 1  0.2581565968E-04  0.1145760052E-04  0.0000000000E+00
        2016 1  0.2123159902E-04  0.1228127985E-04  0.0000000000E+00
        2017 2  0.3114071660E-04  0.1073817748E-04  0.3680160034E-05
        2018 1  0.2052179843E-04  0.1063392028E-04  0.0000000000E+00
        2019 1  0.2110523928E-04  0.8183999853E-05  0.0000000000E+00
        2020 1  0.3054246190E-04  0.1800479913E-04  0.0000000000E+00
        2021 2  0.2081117964E-04  0.7176268809E-05  0.1636799993E-05
        2022 2  0.4026047827E-04  0.1388292276E-04  0.1224959988E-05
        2023 1  0.1423343929E-04  0.8183999853E-05  0.0000000000E+00
        2024 2  0.1574117960E-04  0.5427992619E-05  0.1636799993E-05
        2025 1  0.1985801828E-04  0.8183999853E-05  0.0000000000E+00
        2026 2  0.3029441905E-04  0.1044635064E-04  0.1636799993E-05
        2027 1  0.2217851943E-04  0.8183999853E-05  0.0000000000E+00
        2028 2  0.3514211858E-04  0.1211797189E-04  0.1636799993E-05
        2029 2  0.1872389839E-04  0.6456516530E-05  0.2048639999E-05
        2030 1  0.2963453881E-04  0.1636799971E-04  0.0000000000E+00
        2031 1  0.2506139936E-04  0.1145760052E-04  0.0000000000E+00
        2032 1  0.1744781912E-04  0.8997120858E-05  0.0000000000E+00
        2033 2  0.3660150105E-04  0.1262120713E-04  0.8183999967E-06
        2034 2  0.2093675903E-04  0.7219571671E-05  0.8183999967E-06
        2035 2  0.2200769813E-04  0.7588861081E-05  0.1636799993E-05
        2036 1  0.1692131991E-04  0.9820800187E-05  0.0000000000E+00
        2037 1  0.3280601595E-04  0.1636799971E-04  0.0000000000E+00
        2038 1  0.2280095941E-04  0.1309439995E-04  0.0000000000E+00
        2039 1  0.2528447840E-04  0.9820800187E-05  0.0000000000E+00
        2040 1  0.2268551907E-04  0.1309439995E-04  0.0000000000E+00
        2041 2  0.3313049820E-04  0.1142430938E-04  0.2455200047E-05
        2042 2  0.3885648039E-04  0.1339878600E-04  0.2455200047E-05
        2043 1  0.2364258035E-04  0.1309439995E-04  0.0000000000E+00
        2044 2  0.3396431566E-04  0.1171183249E-04  0.3680160034E-05
        2045 2  0.3521154213E-04  0.1214191070E-04  0.1636799993E-05
        2046 1  0.1922856063E-04  0.9820800187E-05  0.0000000000E+00
        2047 2  0.3303611811E-04  0.1139176493E-04  0.2048639999E-05
        2048 2  0.2591082193E-04  0.8934765901E-05  0.2861759867E-05
        2049 2  0.4338983854E-04  0.1496201276E-04  0.4498560429E-05
        2050 2  0.1202135900E-04  0.4145295861E-05  0.4065599910E-06
        2051 2  0.2908775969E-04  0.1003026136E-04  0.1224959988E-05
        2052 1  0.2728985783E-04  0.8997120858E-05  0.0000000000E+00
        2053 2  0.2012400000E-04  0.6939309969E-05  0.1636799993E-05
        2054 2  0.1503137901E-04  0.5183233952E-05  0.1224959988E-05
        2055 2  0.2664557906E-04  0.9188130207E-05  0.1636799993E-05
        2056 1  0.2260361907E-04  0.1390752004E-04  0.0000000000E+00
        2057 2  0.1813889867E-04  0.6254792424E-05  0.1224959988E-05
        2058 2  0.3249791916E-04  0.1120617890E-04  0.2048639999E-05
        2059 2  0.2408093678E-04  0.8303771210E-05  0.4065599910E-06
        2060 1  0.1943135976E-04  0.8183999853E-05  0.0000000000E+00
        2061 1  0.2047577982E-04  0.1063392028E-04  0.0000000000E+00
        2062 1  0.1728636016E-04  0.8183999853E-05  0.0000000000E+00
        2063 2  0.2347331792E-04  0.8094247278E-05  0.1224959988E-05
        2064 2  0.2841149944E-04  0.9797068742E-05  0.8183999967E-06
        2065 2  0.2641235915E-04  0.9107709957E-05  0.2048639999E-05
        2066 2  0.2253263847E-04  0.7769875083E-05  0.3273599987E-05
        2067 2  0.1548143882E-04  0.5338426945E-05  0.8183999967E-06
        2068 1  0.1726529990E-04  0.1063392028E-04  0.0000000000E+00
        2069 2  0.3498221849E-04  0.1206283378E-04  0.2048639999E-05
        2070 2  0.1839005927E-04  0.6341399512E-05  0.2048639999E-05
        2071 2  0.4513080057E-04  0.1556234383E-04  0.7365599686E-05
        2072 2  0.1204787895E-04  0.4154440830E-05  0.8183999967E-06
        2073 2  0.2084549851E-04  0.7188102700E-05  0.3273599987E-05
        2074 1  0.2347878035E-04  0.8183999853E-05  0.0000000000E+00
        2075 2  0.2377205965E-04  0.8197262105E-05  0.1636799993E-05
        2076 1  0.1995161983E-04  0.8997120858E-05  0.0000000000E+00
        2077 1  0.1918722046E-04  0.9820800187E-05  0.0000000000E+00
        2078 1  0.1434419846E-04  0.8183999853E-05  0.0000000000E+00
        2079 2  0.3060876043E-04  0.1055474422E-04  0.3273599987E-05
        2080 1  0.3534569623E-04  0.1881791832E-04  0.0000000000E+00
        2081 2  0.2459495954E-04  0.8481019904E-05  0.2455200047E-05
        2082 2  0.2496623893E-04  0.8609047654E-05  0.3680160034E-05
        2083 1  0.2369093818E-04  0.1063392028E-04  0.0000000000E+00
        2084 1  0.2050775947E-04  0.1063392028E-04  0.0000000000E+00
        2085 2  0.2534141822E-04  0.8738419638E-05  0.3680160034E-05
        2086 2  0.2485313962E-04  0.8570047612E-05  0.3273599987E-05
        2087 2  0.1220543982E-04  0.4208772225E-05  0.1636799993E-05
        2088 2  0.3174132144E-04  0.1094528307E-04  0.1636799993E-05
        2089 1  0.1757417886E-04  0.8997120858E-05  0.0000000000E+00
        2090 2  0.2845985910E-04  0.9813744327E-05  0.1636799993E-05
        2091 1  0.1587923907E-04  0.8183999853E-05  0.0000000000E+00
        2092 2  0.2004054113E-04  0.6910531283E-05  0.1224959988E-05
        2093 1  0.2579694228E-04  0.1473119937E-04  0.0000000000E+00
        2094 1  0.2471195876E-04  0.1636799971E-04  0.0000000000E+00
        2095 1  0.1098629946E-04  0.5723519735E-05  0.0000000000E+00
        2096 2  0.2414489973E-04  0.8325827366E-05  0.3680160034E-05
        2097 2  0.3146753807E-04  0.1085087479E-04  0.2861759867E-05
        2098 1  0.1589406020E-04  0.7360320069E-05  0.0000000000E+00
        2099 2  0.3569123874E-04  0.1230732323E-04  0.3273599987E-05
        2100 2  0.2952611794E-04  0.1018141938E-04  0.2048639999E-05
        2101 1  0.1219061869E-04  0.6547199973E-05  0.0000000000E+00
        2102 2  0.3270305751E-04  0.1127691576E-04  0.2455200047E-05
        2103 2  0.1968875949E-04  0.6789226973E-05  0.2455200047E-05
        2104 2  0.3533243580E-04  0.1218359830E-04  0.2861759867E-05
        2105 1  0.1536833770E-04  0.8183999853E-05  0.0000000000E+00
        2106 2  0.2481803858E-04  0.8557944057E-05  0.1636799993E-05
        2107 1  0.2799810136E-04  0.9820800187E-05  0.0000000000E+00
        2108 1  0.1488629823E-04  0.8997120858E-05  0.0000000000E+00
        2109 1  0.1396121934E-04  0.8997120858E-05  0.0000000000E+00
        2110 1  0.1648139914E-04  0.8183999853E-05  0.0000000000E+00
        2111 1  0.1434419846E-04  0.8183999853E-05  0.0000000000E+00
        2112 2  0.1532544047E-04  0.5284634426E-05  0.2455200047E-05
        2113 1  0.2158025927E-04  0.1228127985E-04  0.0000000000E+00
        2114 2  0.4068792259E-04  0.1403031729E-04  0.4065599910E-06
        2115 2  0.3534413554E-04  0.1218763282E-04  0.2455200047E-05
        2116 2  0.2559491804E-04  0.8825833902E-05  0.2455200047E-05
        2117 2  0.2498651884E-04  0.8616040759E-05  0.2455200047E-05
        2118 1  0.1973789949E-04  0.8997120858E-05  0.0000000000E+00
        2119 2  0.2532114013E-04  0.8731427442E-05  0.3273599987E-05
        2120 1  0.2391167800E-04  0.1145760052E-04  0.0000000000E+00
        2121 2  0.1352363870E-04  0.4663323580E-05  0.2048639999E-05
        2122 2  0.3047772043E-04  0.1050955871E-04  0.1224959988E-05
        2123 2  0.8650978998E-05  0.2983096010E-05  0.8183999967E-06
        2124 1  0.2528447840E-04  0.9820800187E-05  0.0000000000E+00
        2125 2  0.3014934009E-04  0.1039632389E-04  0.4065599910E-06
        2126 1  0.2004131966E-04  0.1228127985E-04  0.0000000000E+00
        2127 2  0.2514953849E-04  0.8672254808E-05  0.8183999967E-06
        2128 2  0.2389451947E-04  0.8239489034E-05  0.3273599987E-05
        2129 1  0.1289807915E-04  0.5723519735E-05  0.0000000000E+00
        2130 1  0.2578445856E-04  0.1145760052E-04  0.0000000000E+00
        2131 1  0.2384771869E-04  0.8183999853E-05  0.0000000000E+00
        2132 2  0.2806985867E-04  0.9679260984E-05  0.4065599910E-06
        2133 1  0.1562574107E-04  0.9820800187E-05  0.0000000000E+00
        2134 2  0.3350801853E-04  0.1155448899E-04  0.2861759867E-05
        2135 1  0.1668575896E-04  0.1063392028E-04  0.0000000000E+00
        2136 1  0.2522987961E-04  0.1554431947E-04  0.0000000000E+00
        2137 2  0.2955575656E-04  0.1019164029E-04  0.2861759867E-05
        2138 1  0.2448887972E-04  0.8183999853E-05  0.0000000000E+00
        2139 1  0.3237936107E-04  0.2046527879E-04  0.0000000000E+00
        2140 1  0.2857061918E-04  0.1145760052E-04  0.0000000000E+00
        2141 1  0.2668457819E-04  0.9820800187E-05  0.0000000000E+00
        2142 1  0.2221439900E-04  0.1228127985E-04  0.0000000000E+00
        2143 1  0.1824185892E-04  0.7360320069E-05  0.0000000000E+00
        2144 2  0.1503137901E-04  0.5183233952E-05  0.1224959988E-05
        2145 2  0.2046953887E-04  0.7058461506E-05  0.4065599910E-06
        2146 2  0.1876991882E-04  0.6472385394E-05  0.2455200047E-05
        2147 1  0.2120195859E-04  0.7360320069E-05  0.0000000000E+00
        2148 2  0.1965365846E-04  0.6777123417E-05  0.8183999967E-06
        2149 2  0.3049175939E-04  0.1051439904E-04  0.4498560429E-05
        2150 2  0.2521427814E-04  0.8694578355E-05  0.2048639999E-05
        2151 2  0.3073823973E-04  0.1059939223E-04  0.2048639999E-05
        2152 2  0.2786783989E-04  0.9609600056E-05  0.1224959988E-05
        2153 2  0.2743805817E-04  0.9461398804E-05  0.3680160034E-05
        2154 1  0.1386839995E-04  0.7360320069E-05  0.0000000000E+00
        2155 2  0.2655509888E-04  0.9156929991E-05  0.1636799993E-05
        2156 2  0.4821257608E-04  0.1662502655E-04  0.2048639999E-05
        2157 1  0.2296709863E-04  0.1145760052E-04  0.0000000000E+00
        2158 1  0.2610425872E-04  0.1228127985E-04  0.0000000000E+00
        2159 1  0.1677156069E-04  0.8997120858E-05  0.0000000000E+00
        2160 1  0.2556528125E-04  0.1309439995E-04  0.0000000000E+00
        2161 1  0.1057679947E-04  0.6547199973E-05  0.0000000000E+00
        2162 2  0.2320031854E-04  0.8000110029E-05  0.3273599987E-05
        2163 2  0.2858621701E-04  0.9857315490E-05  0.3680160034E-05
        2164 2  0.2616900019E-04  0.9023792700E-05  0.8183999967E-06
        2165 1  0.1577550029E-04  0.9820800187E-05  0.0000000000E+00
        2166 2  0.3663113966E-04  0.1263142713E-04  0.4498560429E-05
        2167 1  0.1692365913E-04  0.6547199973E-05  0.0000000000E+00
        2168 1  0.2327051880E-04  0.1145760052E-04  0.0000000000E+00
        2169 2  0.2470961772E-04  0.8520557458E-05  0.3680160034E-05
        2170 1  0.2285945811E-04  0.1228127985E-04  0.0000000000E+00
        2171 1  0.1969655932E-04  0.6547199973E-05  0.0000000000E+00
        2172 2  0.2137433876E-04  0.7370461390E-05  0.2861759867E-05
        2173 1  0.1697435982E-04  0.8997120858E-05  0.0000000000E+00
        2174 2  0.2583281821E-04  0.8907868505E-05  0.4091999926E-05
        2175 1  0.2416595817E-04  0.1473119937E-04  0.0000000000E+00
        2176 2  0.1889081977E-04  0.6514075721E-05  0.8183999967E-06
        2177 1  0.3038022078E-04  0.1228127985E-04  0.0000000000E+00
        2178 1  0.2202095857E-04  0.1063392028E-04  0.0000000000E+00
        2179 2  0.2534063788E-04  0.8738150427E-05  0.1636799993E-05
        2180 1  0.2512146057E-04  0.1063392028E-04  0.0000000000E+00
        2181 1  0.1343939857E-04  0.7360320069E-05  0.0000000000E+00
        2182 1  0.1496741879E-04  0.8183999853E-05  0.0000000000E+00
        2183 1  0.2917199890E-04  0.1309439995E-04  0.0000000000E+00
        2184 2  0.3688541983E-04  0.1271910969E-04  0.2455200047E-05
        2185 1  0.2381729973E-04  0.8997120858E-05  0.0000000000E+00
        2186 1  0.1901873839E-04  0.8997120858E-05  0.0000000000E+00
        2187 1  0.2782494084E-04  0.1390752004E-04  0.0000000000E+00
        2188 1  0.2465423859E-04  0.9820800187E-05  0.0000000000E+00
        2189 2  0.2181972013E-04  0.7524041393E-05  0.4065599910E-06
        2190 1  0.1689713827E-04  0.6547199973E-05  0.0000000000E+00
        2191 2  0.3469049625E-04  0.1196224002E-04  0.1636799993E-05
        2192 1  0.2149991815E-04  0.7360320069E-05  0.0000000000E+00
        2193 1  0.1753205834E-04  0.8997120858E-05  0.0000000000E+00
        2194 2  0.3512729745E-04  0.1211286053E-04  0.5316960141E-05
        2195 2  0.2799965841E-04  0.9655053873E-05  0.2048639999E-05
        2196 2  0.2730467895E-04  0.9415406566E-05  0.3680160034E-05
        2197 1  0.2351621879E-04  0.1309439995E-04  0.0000000000E+00
        2198 1  0.2380559999E-04  0.1228127985E-04  0.0000000000E+00
        2199 2  0.2652936018E-04  0.9148055142E-05  0.2861759867E-05
        2200 1  0.2511209823E-04  0.1145760052E-04  0.0000000000E+00
        2201 1  0.1233881903E-04  0.6547199973E-05  0.0000000000E+00
        2202 1  0.2547947952E-04  0.8997120858E-05  0.0000000000E+00
        2203 2  0.2431337816E-04  0.8383923159E-05  0.2861759867E-05
        2204 2  0.2011230026E-04  0.6935275906E-05  0.3273599987E-05
        2205 2  0.2067077730E-04  0.7127854133E-05  0.1636799993E-05
        2206 2  0.2442803816E-04  0.8423460713E-05  0.3273599987E-05
        2207 1  0.2584451795E-04  0.1390752004E-04  0.0000000000E+00
        2208 2  0.1968875949E-04  0.6789226973E-05  0.2455200047E-05
        2209 2  0.2298581967E-04  0.7926144463E-05  0.2455200047E-05
        2210 1  0.1479425828E-04  0.8183999853E-05  0.0000000000E+00
        2211 2  0.3640571595E-04  0.1255369443E-04  0.4498560429E-05
        2212 1  0.2176511953E-04  0.1145760052E-04  0.0000000000E+00
        2213 2  0.2893020064E-04  0.9975930880E-05  0.8183999967E-06
        2214 2  0.3235049735E-04  0.1115534360E-04  0.8183999967E-06
        2215 1  0.1808663910E-04  0.1063392028E-04  0.0000000000E+00
        2216 1  0.1353143944E-04  0.6547199973E-05  0.0000000000E+00
        2217 1  0.1576692011E-04  0.6547199973E-05  0.0000000000E+00
        2218 2  0.2940990089E-04  0.1014134523E-04  0.1224959988E-05
        2219 2  0.3782999556E-04  0.1304482521E-04  0.5728800261E-05
        2220 1  0.1944149881E-04  0.1063392028E-04  0.0000000000E+00
        2221 2  0.2245229916E-04  0.7742171874E-05  0.2861759867E-05
        2222 1  0.1571544090E-04  0.8997120858E-05  0.0000000000E+00
        2223 2  0.3226625995E-04  0.1112629616E-04  0.1636799993E-05
        2224 1  0.2432975634E-04  0.8183999853E-05  0.0000000000E+00
        2225 1  0.1581294055E-04  0.9820800187E-05  0.0000000000E+00
        2226 1  0.2017703810E-04  0.1228127985E-04  0.0000000000E+00
        2227 2  0.1957019958E-04  0.6748344276E-05  0.8183999967E-06
        2228 1  0.2298191976E-04  0.8997120858E-05  0.0000000000E+00
        2229 1  0.1891577813E-04  0.9820800187E-05  0.0000000000E+00
        2230 2  0.2077217869E-04  0.7162820111E-05  0.3273599987E-05
        2231 2  0.2938416037E-04  0.1013246856E-04  0.8183999967E-06
        2232 1  0.1477553997E-04  0.8997120858E-05  0.0000000000E+00
        2233 1  0.1349478043E-04  0.8183999853E-05  0.0000000000E+00
        2234 2  0.1152917957E-04  0.3975579148E-05  0.1224959988E-05
        2235 2  0.2677895827E-04  0.9234123354E-05  0.2048639999E-05
        2236 1  0.1815449832E-04  0.8997120858E-05  0.0000000000E+00
        2237 2  0.2787875928E-04  0.9613365364E-05  0.1636799993E-05
        2238 1  0.2563157977E-04  0.9820800187E-05  0.0000000000E+00
        2239 1  0.3263675899E-04  0.1228127985E-04  0.0000000000E+00
        2240 1  0.2580552064E-04  0.1063392028E-04  0.0000000000E+00
        2241 1  0.2296241837E-04  0.8183999853E-05  0.0000000000E+00
        2242 1  0.1676843931E-04  0.1063392028E-04  0.0000000000E+00
        2243 1  0.2002025940E-04  0.8997120858E-05  0.0000000000E+00
        2244 1  0.1991964018E-04  0.1309439995E-04  0.0000000000E+00
        2245 2  0.2686865810E-04  0.9265054359E-05  0.2861759867E-05
        2246 1  0.2099525955E-04  0.8183999853E-05  0.0000000000E+00
        2247 1  0.2380091973E-04  0.8997120858E-05  0.0000000000E+00
        2248 2  0.1599077950E-04  0.5514061741E-05  0.1224959988E-05
        2249 2  0.3854994065E-04  0.1329308270E-04  0.1636799993E-05
        2250 1  0.2726021921E-04  0.1473119937E-04  0.0000000000E+00
        2251 1  0.2737487921E-04  0.1145760052E-04  0.0000000000E+00
        2252 2  0.2344757922E-04  0.8085371519E-05  0.8183999967E-06
        2253 1  0.2314337871E-04  0.1228127985E-04  0.0000000000E+00
        2254 2  0.3146753807E-04  0.1085087479E-04  0.2861759867E-05
        2255 2  0.1295814036E-04  0.4468324278E-05  0.1636799993E-05
        2256 2  0.3958500020E-04  0.1364999935E-04  0.3680160034E-05
        2257 1  0.2156387927E-04  0.1145760052E-04  0.0000000000E+00
        2258 1  0.2592407873E-04  0.1228127985E-04  0.0000000000E+00
        2259 2  0.2316443897E-04  0.7987737263E-05  0.1636799993E-05
        2260 2  0.2251859951E-04  0.7765033843E-05  0.3680160034E-05
        2261 1  0.3101358016E-04  0.1473119937E-04  0.0000000000E+00
        2262 1  0.1718106068E-04  0.9820800187E-05  0.0000000000E+00
        2263 2  0.2100462007E-04  0.7242972060E-05  0.2861759867E-05
        2264 2  0.1698527922E-04  0.5856992630E-05  0.1636799993E-05
        2265 1  0.2058419886E-04  0.9820800187E-05  0.0000000000E+00
        2266 2  0.2305835915E-04  0.7951158295E-05  0.8183999967E-06
        2267 2  0.1912481821E-04  0.6594764727E-05  0.1636799993E-05
        2268 2  0.2470649633E-04  0.8519481526E-05  0.1636799993E-05
        2269 1  0.1798679841E-04  0.7360320069E-05  0.0000000000E+00
        2270 2  0.3408599878E-04  0.1175379202E-04  0.3680160034E-05
        2271 1  0.2578601743E-04  0.9820800187E-05  0.0000000000E+00
        2272 1  0.1845947918E-04  0.8997120858E-05  0.0000000000E+00
        2273 1  0.2799108006E-04  0.1718111889E-04  0.0000000000E+00
        2274 2  0.1996019819E-04  0.6882826710E-05  0.4065599910E-06
        2275 2  0.4205759615E-04  0.1450261880E-04  0.1224959988E-05
        2276 1  0.1761629937E-04  0.1063392028E-04  0.0000000000E+00
        2277 2  0.1415309907E-04  0.4880379038E-05  0.4065599910E-06
        2278 2  0.2206775935E-04  0.7609572094E-05  0.1636799993E-05
        2279 1  0.1966691889E-04  0.8997120858E-05  0.0000000000E+00
        2280 2  0.2113253868E-04  0.7287082099E-05  0.3273599987E-05
        2281 2  0.2632655924E-04  0.9078123185E-05  0.3680160034E-05
        2282 1  0.2960411803E-04  0.1554431947E-04  0.0000000000E+00
        2283 1  0.1833779970E-04  0.1063392028E-04  0.0000000000E+00
        2284 1  0.2884907735E-04  0.1309439995E-04  0.0000000000E+00
        2285 2  0.2980223871E-04  0.1027663347E-04  0.4065599910E-06
        2286 2  0.3743453635E-04  0.1290846012E-04  0.6140639925E-05
        2287 2  0.1951637933E-04  0.6729785582E-05  0.2455200047E-05
        2288 1  0.1660697853E-04  0.5723519735E-05  0.0000000000E+00
        2289 1  0.1632227941E-04  0.5723519735E-05  0.0000000000E+00
        2290 2  0.3045977792E-04  0.1050337141E-04  0.3273599987E-05
        2291 1  0.1833623901E-04  0.8997120858E-05  0.0000000000E+00
        2292 2  0.1469597919E-04  0.5067578968E-05  0.1224959988E-05
        2293 1  0.1728636016E-04  0.8183999853E-05  0.0000000000E+00
        2294 2  0.2870555727E-04  0.9898467397E-05  0.8183999967E-06
        2295 2  0.1797822006E-04  0.6199386007E-05  0.1224959988E-05
        2296 2  0.2954639785E-04  0.1018841249E-04  0.3273599987E-05
        2297 1  0.1481922027E-04  0.4910400094E-05  0.0000000000E+00
        2298 1  0.2057093843E-04  0.1228127985E-04  0.0000000000E+00
        2299 1  0.2062865860E-04  0.8183999853E-05  0.0000000000E+00
        2300 2  0.3730895696E-04  0.1286515726E-04  0.2861759867E-05
        2301 2  0.1739399886E-04  0.5997930657E-05  0.2455200047E-05
        2302 2  0.2676414078E-04  0.9229013813E-05  0.4065599910E-06
        2303 1  0.1373657960E-04  0.8183999853E-05  0.0000000000E+00
        2304 2  0.1986503958E-04  0.6850013506E-05  0.8183999967E-06
        2305 1  0.2261141890E-04  0.1309439995E-04  0.0000000000E+00
        2306 2  0.1815371979E-04  0.6259903330E-05  0.1224959988E-05
        2307 2  0.3307277802E-04  0.1140440600E-04  0.2861759867E-05
        2308 1  0.2414489973E-04  0.1309439995E-04  0.0000000000E+00
        2309 1  0.1513121970E-04  0.9820800187E-05  0.0000000000E+00
        2310 2  0.1987283940E-04  0.6852702882E-05  0.8183999967E-06
        2311 1  0.1040519965E-04  0.5723519735E-05  0.0000000000E+00
        2312 2  0.2327207949E-04  0.8024854651E-05  0.3273599987E-05
        2313 2  0.2333603879E-04  0.8046909898E-05  0.3273599987E-05
        2314 1  0.1619435898E-04  0.8997120858E-05  0.0000000000E+00
        2315 2  0.2230722021E-04  0.7692144209E-05  0.8183999967E-06
        2316 2  0.2411760033E-04  0.8316413187E-05  0.1636799993E-05
        2317 1  0.1900860116E-04  0.9820800187E-05  0.0000000000E+00
        2318 2  0.3115241634E-04  0.1074221200E-04  0.1636799993E-05
        2319 2  0.1768806032E-04  0.6099331131E-05  0.4065599910E-06
        2320 1  0.2232671977E-04  0.1390752004E-04  0.0000000000E+00
        2321 2  0.2805269833E-04  0.9673343811E-05  0.1224959988E-05
        2322 1  0.1642523966E-04  0.9820800187E-05  0.0000000000E+00
        2323 2  0.3367259706E-04  0.1161123964E-04  0.1224959988E-05
        2324 1  0.2108340050E-04  0.1063392028E-04  0.0000000000E+00
        2325 1  0.2489136023E-04  0.8997120858E-05  0.0000000000E+00
        2326 2  0.3814589945E-04  0.1315375812E-04  0.1636799993E-05
        2327 1  0.2070509981E-04  0.1063392028E-04  0.0000000000E+00
        2328 1  0.2898089770E-04  0.1309439995E-04  0.0000000000E+00
        2329 1  0.2186105849E-04  0.1063392028E-04  0.0000000000E+00
        2330 1  0.1382783921E-04  0.8183999853E-05  0.0000000000E+00
        2331 2  0.2073863834E-04  0.7151254522E-05  0.8183999967E-06
        2332 2  0.2111304093E-04  0.7280358659E-05  0.2861759867E-05
        2333 1  0.1726529990E-04  0.1063392028E-04  0.0000000000E+00
        2334 1  0.3479891529E-04  0.1228127985E-04  0.0000000000E+00
        2335 1  0.2208179831E-04  0.9820800187E-05  0.0000000000E+00
        2336 2  0.2268396020E-04  0.7822054613E-05  0.3680160034E-05
        2337 2  0.2477045928E-04  0.8541537682E-05  0.2861759867E-05
        2338 1  0.1987127871E-04  0.8183999853E-05  0.0000000000E+00
        2339 2  0.1052063999E-04  0.3627806791E-05  0.8183999967E-06
        2340 1  0.2139539902E-04  0.8997120858E-05  0.0000000000E+00
        2341 1  0.2175498048E-04  0.1228127985E-04  0.0000000000E+00
        2342 1  0.2884907735E-04  0.1309439995E-04  0.0000000000E+00
        2343 1  0.2445533937E-04  0.9820800187E-05  0.0000000000E+00
        2344 1  0.1774343946E-04  0.6547199973E-05  0.0000000000E+00
        2345 1  0.1958814028E-04  0.1228127985E-04  0.0000000000E+00
        2346 2  0.1813889867E-04  0.6254792424E-05  0.1224959988E-05
        2347 1  0.1898909977E-04  0.1228127985E-04  0.0000000000E+00
        2348 2  0.2993639828E-04  0.1032289583E-04  0.4091999926E-05
        2349 1  0.1853279900E-04  0.8997120858E-05  0.0000000000E+00
        2350 1  0.1950857768E-04  0.7360320069E-05  0.0000000000E+00
        2351 2  0.1610855907E-04  0.5554675226E-05  0.1224959988E-05
        2352 2  0.3013451897E-04  0.1039121344E-04  0.1224959988E-05
        2353 1  0.2367455818E-04  0.9820800187E-05  0.0000000000E+00
        2354 2  0.3422795635E-04  0.1180274285E-04  0.4910400094E-05
        2355 1  0.1307903858E-04  0.6547199973E-05  0.0000000000E+00
        2356 2  0.3361175550E-04  0.1159026033E-04  0.1224959988E-05
        2357 1  0.1646267992E-04  0.8183999853E-05  0.0000000000E+00
        2358 1  0.1917629743E-04  0.1228127985E-04  0.0000000000E+00
        2359 2  0.2845283780E-04  0.9811323253E-05  0.4065599910E-06
        2360 1  0.1394951960E-04  0.8183999853E-05  0.0000000000E+00
        2361 2  0.2257553933E-04  0.7784668924E-05  0.3680160034E-05
        2362 1  0.1785263885E-04  0.1063392028E-04  0.0000000000E+00
        2363 2  0.2955575656E-04  0.1019164029E-04  0.2861759867E-05
        2364 2  0.2154437789E-04  0.7429095604E-05  0.2455200047E-05
        2365 2  0.3376775931E-04  0.1164405421E-04  0.2455200047E-05
        2366 1  0.2941145794E-04  0.1390752004E-04  0.0000000000E+00
        2367 1  0.1228032033E-04  0.5723519735E-05  0.0000000000E+00
        2368 2  0.2840526031E-04  0.9794916878E-05  0.2455200047E-05
        2369 2  0.2952065915E-04  0.1017953764E-04  0.4498560429E-05
        2370 1  0.1057679947E-04  0.6547199973E-05  0.0000000000E+00
        2371 2  0.3534413554E-04  0.1218763282E-04  0.2455200047E-05
        2372 1  0.1415856059E-04  0.6547199973E-05  0.0000000000E+00
        2373 1  0.1681290087E-04  0.1063392028E-04  0.0000000000E+00
        2374 2  0.1789085945E-04  0.6169261724E-05  0.2861759867E-05
        2375 2  0.1731053999E-04  0.5969151516E-05  0.4065599910E-06
        2376 1  0.2817437598E-04  0.1554431947E-04  0.0000000000E+00
        2377 1  0.1306656031E-04  0.5723519735E-05  0.0000000000E+00
        2378 2  0.1797510049E-04  0.6198310530E-05  0.1636799993E-05
        2379 1  0.9715679880E-05  0.4910400094E-05  0.0000000000E+00
        2380 2  0.2396159834E-04  0.8262620213E-05  0.8183999967E-06
        2381 1  0.2330405914E-04  0.1228127985E-04  0.0000000000E+00
        2382 2  0.3208062117E-04  0.1106228319E-04  0.2048639999E-05
        2383 2  0.1895399873E-04  0.6535861303E-05  0.2455200047E-05
        2384 2  0.1622867785E-04  0.5596095434E-05  0.4065599910E-06
        2385 2  0.2971175854E-04  0.1024543326E-04  0.4498560429E-05
        2386 1  0.1616861846E-04  0.5723519735E-05  0.0000000000E+00
        2387 2  0.4487729893E-04  0.1547493048E-04  0.2048639999E-05
        2388 1  0.1575521856E-04  0.8183999853E-05  0.0000000000E+00
        2389 1  0.2353571836E-04  0.1063392028E-04  0.0000000000E+00
        2390 1  0.2536403917E-04  0.1390752004E-04  0.0000000000E+00
        2391 2  0.2397485878E-04  0.8267192243E-05  0.3680160034E-05
        2392 2  0.3600713535E-04  0.1241625341E-04  0.4498560429E-05
        2393 1  0.2372447852E-04  0.1145760052E-04  0.0000000000E+00
        2394 1  0.2177681927E-04  0.1473119937E-04  0.0000000000E+00
        2395 1  0.2051555930E-04  0.1145760052E-04  0.0000000000E+00
        2396 2  0.1532544047E-04  0.5284634426E-05  0.2455200047E-05
        2397 1  0.1344018074E-04  0.6547199973E-05  0.0000000000E+00
        2398 1  0.1578095907E-04  0.8997120858E-05  0.0000000000E+00
        2399 1  0.1283411893E-04  0.7360320069E-05  0.0000000000E+00
        2400 2  0.2466593833E-04  0.8505495316E-05  0.2861759867E-05
        2401 2  0.2189459883E-04  0.7549861493E-05  0.1636799993E-05
        2402 2  0.3084509808E-04  0.1063624040E-04  0.3273599987E-05
        2403 2  0.3780036059E-04  0.1303460704E-04  0.4498560429E-05
        2404 1  0.2391947964E-04  0.8183999853E-05  0.0000000000E+00
        2405 1  0.2565107934E-04  0.1063392028E-04  0.0000000000E+00
        2406 1  0.2369717913E-04  0.1228127985E-04  0.0000000000E+00
        2407 2  0.2450993998E-04  0.8451703252E-05  0.3680160034E-05
        2408 1  0.1454699941E-04  0.7360320069E-05  0.0000000000E+00
        2409 1  0.1387619977E-04  0.8183999853E-05  0.0000000000E+00
        2410 1  0.1426463859E-04  0.6547199973E-05  0.0000000000E+00
        2411 2  0.1689011879E-04  0.5824178515E-05  0.8183999967E-06
        2412 1  0.2749577834E-04  0.1228127985E-04  0.0000000000E+00
        2413 2  0.2898557977E-04  0.9995027540E-05  0.1224959988E-05
        2414 1  0.1995240018E-04  0.8997120858E-05  0.0000000000E+00
        2415 2  0.2033693818E-04  0.7012737115E-05  0.2861759867E-05
        2416 2  0.1902809890E-04  0.6561413102E-05  0.2861759867E-05
        2417 1  0.1461173997E-04  0.7360320069E-05  0.0000000000E+00
        2418 1  0.1812174014E-04  0.9820800187E-05  0.0000000000E+00
        2419 1  0.1067039921E-04  0.5723519735E-05  0.0000000000E+00
        2420 1  0.2051790034E-04  0.1228127985E-04  0.0000000000E+00
        2421 1  0.2493192005E-04  0.1145760052E-04  0.0000000000E+00
        2422 1  0.2876171857E-04  0.1554431947E-04  0.0000000000E+00
        2423 2  0.1466399863E-04  0.5056550890E-05  0.1636799993E-05
        2424 1  0.1574429916E-04  0.5723519735E-05  0.0000000000E+00
        2425 1  0.2575715916E-04  0.1636799971E-04  0.0000000000E+00
        2426 1  0.1615379733E-04  0.5723519735E-05  0.0000000000E+00
        2427 2  0.2506062083E-04  0.8641593013E-05  0.2455200047E-05
        2428 1  0.2038295861E-04  0.1145760052E-04  0.0000000000E+00
        2429 1  0.1681290087E-04  0.1063392028E-04  0.0000000000E+00
        2430 1  0.2250377838E-04  0.8997120858E-05  0.0000000000E+00
        2431 2  0.2551770012E-04  0.8799206626E-05  0.2455200047E-05
        2432 1  0.2901911648E-04  0.1390752004E-04  0.0000000000E+00
        2433 2  0.1373735904E-04  0.4737020390E-05  0.4065599910E-06
        2434 1  0.1803827945E-04  0.9820800187E-05  0.0000000000E+00
        2435 2  0.3053777982E-04  0.1053026881E-04  0.2048639999E-05
        2436 1  0.1258998054E-04  0.7360320069E-05  0.0000000000E+00
        2437 2  0.2327441871E-04  0.8025661373E-05  0.8183999967E-06
        2438 2  0.2808779755E-04  0.9685447367E-05  0.2048639999E-05
        2439 1  0.1171793974E-04  0.4097279998E-05  0.0000000000E+00
        2440 1  0.2623451837E-04  0.9820800187E-05  0.0000000000E+00
        2441 1  0.1547754073E-04  0.8997120858E-05  0.0000000000E+00
        2442 1  0.2773055712E-04  0.1063392028E-04  0.0000000000E+00
        2443 2  0.2551691978E-04  0.8798937415E-05  0.2455200047E-05
        2444 1  0.3793685755E-04  0.1390752004E-04  0.0000000000E+00
        2445 1  0.1218750003E-04  0.6547199973E-05  0.0000000000E+00
        2446 1  0.1475447971E-04  0.7360320069E-05  0.0000000000E+00
        2447 2  0.2070197843E-04  0.7138613000E-05  0.2455200047E-05
        2448 2  0.3124133946E-04  0.1077287561E-04  0.4065599910E-06
        2449 2  0.2808467980E-04  0.9684372344E-05  0.1636799993E-05
        2450 2  0.3195815952E-04  0.1102005444E-04  0.2861759867E-05
        2451 1  0.2580552064E-04  0.1063392028E-04  0.0000000000E+00
        2452 1  0.2056937956E-04  0.1063392028E-04  0.0000000000E+00
        2453 2  0.2202641917E-04  0.7595316674E-05  0.2861759867E-05
        2454 2  0.1756481834E-04  0.6056833627E-05  0.2861759867E-05
        2455 1  0.2343041888E-04  0.9820800187E-05  0.0000000000E+00
        2456 1  0.9487139323E-05  0.3273599987E-05  0.0000000000E+00
        2457 2  0.6662448141E-04  0.2297395804E-04  0.3680160034E-05
        2458 1  0.1716545921E-04  0.8997120858E-05  0.0000000000E+00
        2459 1  0.1803827945E-04  0.9820800187E-05  0.0000000000E+00
        2460 1  0.1082093968E-04  0.5723519735E-05  0.0000000000E+00
        2461 1  0.2141177902E-04  0.7360320069E-05  0.0000000000E+00
        2462 2  0.3419909990E-04  0.1179279298E-04  0.1224959988E-05
        2463 2  0.3620838106E-04  0.1248564786E-04  0.2048639999E-05
        2464 1  0.2609411786E-04  0.1145760052E-04  0.0000000000E+00
        2465 2  0.2662685802E-04  0.9181674614E-05  0.3680160034E-05
        2466 1  0.2295852028E-04  0.1063392028E-04  0.0000000000E+00
        2467 2  0.2034785939E-04  0.7016502877E-05  0.1636799993E-05
        2468 2  0.3094883868E-04  0.1067201265E-04  0.8183999967E-06
        2469 1  0.3523805935E-04  0.1636799971E-04  0.0000000000E+00
        2470 1  0.2314728044E-04  0.1390752004E-04  0.0000000000E+00
        2471 2  0.2994497663E-04  0.1032585351E-04  0.2048639999E-05
        2472 2  0.2858621701E-04  0.9857315490E-05  0.3680160034E-05
        2473 1  0.2630159906E-04  0.1145760052E-04  0.0000000000E+00
        2474 1  0.1513121970E-04  0.9820800187E-05  0.0000000000E+00
        2475 2  0.2971175854E-04  0.1024543326E-04  0.4498560429E-05
        2476 1  0.1467881975E-04  0.6547199973E-05  0.0000000000E+00
        2477 2  0.2351621879E-04  0.8109041119E-05  0.4065599910E-06
        2478 2  0.2970396054E-04  0.1024274479E-04  0.2048639999E-05
        2479 2  0.2900195796E-04  0.1000067459E-04  0.4091999926E-05
        2480 1  0.1213445921E-04  0.6547199973E-05  0.0000000000E+00
        2481 1  0.1581294055E-04  0.9820800187E-05  0.0000000000E+00
        2482 2  0.2055689947E-04  0.7088585789E-05  0.8183999967E-06
        2483 1  0.2016377766E-04  0.1145760052E-04  0.0000000000E+00
        2484 2  0.2383056017E-04  0.8217434697E-05  0.3680160034E-05
        2485 2  0.1377713943E-04  0.4750737389E-05  0.1636799993E-05
        2486 1  0.2169569962E-04  0.1390752004E-04  0.0000000000E+00
        2487 1  0.1427010011E-04  0.8183999853E-05  0.0000000000E+00
        2488 1  0.1574429916E-04  0.5723519735E-05  0.0000000000E+00
        2489 1  0.1132247962E-04  0.7360320069E-05  0.0000000000E+00
        2490 1  0.2637959915E-04  0.1063392028E-04  0.0000000000E+00
        2491 1  0.1926365985E-04  0.8997120858E-05  0.0000000000E+00
        2492 1  0.2217773908E-04  0.1063392028E-04  0.0000000000E+00
        2493 2  0.2404505904E-04  0.8291399354E-05  0.8183999967E-06
        2494 2  0.2681405749E-04  0.9246226000E-05  0.3273599987E-05
        2495 1  0.1597284063E-04  0.8183999853E-05  0.0000000000E+00
        2496 1  0.2086733912E-04  0.8183999853E-05  0.0000000000E+00
        2497 2  0.2773367851E-04  0.9563336789E-05  0.2048639999E-05
        2498 2  0.2058809878E-04  0.7099344202E-05  0.1224959988E-05
        2499 2  0.1839005927E-04  0.6341399512E-05  0.2048639999E-05
        2500 1  0.2498339745E-04  0.1063392028E-04  0.0000000000E+00
        2501 2  0.1695876017E-04  0.5847848115E-05  0.2455200047E-05
        2502 1  0.2102879807E-04  0.1309439995E-04  0.0000000000E+00
        2503 1  0.2274479812E-04  0.1309439995E-04  0.0000000000E+00
        2504 2  0.3814589945E-04  0.1315375812E-04  0.1636799993E-05
        2505 2  0.5463822163E-04  0.1884076482E-04  0.8183999853E-05
        2506 2  0.1320929823E-04  0.4554930456E-05  0.1224959988E-05
        2507 2  0.2535936073E-04  0.8744606930E-05  0.2861759867E-05
        2508 2  0.2666819637E-04  0.9195929124E-05  0.3273599987E-05
        2509 2  0.6669779850E-05  0.2299924063E-05  0.4065599910E-06
        2510 1  0.1057679947E-04  0.6547199973E-05  0.0000000000E+00
        2511 1  0.1713347956E-04  0.8997120858E-05  0.0000000000E+00
        2512 2  0.2332745862E-04  0.8043951311E-05  0.1224959988E-05
        2513 1  0.1855307892E-04  0.1063392028E-04  0.0000000000E+00
        2514 1  0.1109315963E-04  0.6547199973E-05  0.0000000000E+00
        2515 2  0.3076787834E-04  0.1060961313E-04  0.3680160034E-05
        2516 1  0.2166761806E-04  0.1063392028E-04  0.0000000000E+00
        2517 2  0.2353883974E-04  0.8116840945E-05  0.3680160034E-05
        2518 1  0.2940522063E-04  0.9820800187E-05  0.0000000000E+00
        2519 1  0.2623295950E-04  0.8997120858E-05  0.0000000000E+00
        2520 1  0.2277209933E-04  0.8183999853E-05  0.0000000000E+00
        2521 1  0.2116139876E-04  0.1063392028E-04  0.0000000000E+00
        2522 1  0.2105297972E-04  0.7360320069E-05  0.0000000000E+00
        2523 2  0.2103659790E-04  0.7253999229E-05  0.3273599987E-05
        2524 2  0.1965833872E-04  0.6778737315E-05  0.4065599910E-06
        2525 1  0.1680276000E-04  0.6547199973E-05  0.0000000000E+00
        2526 1  0.1619669820E-04  0.6547199973E-05  0.0000000000E+00
        2527 2  0.3235751865E-04  0.1115776467E-04  0.3680160034E-05
        2528 2  0.2572517769E-04  0.8870750207E-05  0.2861759867E-05
        2529 1  0.1178969978E-04  0.5723519735E-05  0.0000000000E+00
        2530 2  0.3510779788E-04  0.1210613664E-04  0.5316960141E-05
        2531 2  0.3723798000E-04  0.1284068276E-04  0.8183999967E-06
        2532 2  0.2729453990E-04  0.9411909559E-05  0.1636799993E-05
        2533 1  0.1505477940E-04  0.8183999853E-05  0.0000000000E+00
        2534 1  0.1218750003E-04  0.6547199973E-05  0.0000000000E+00
        2535 1  0.3493463737E-04  0.1554431947E-04  0.0000000000E+00
        2536 1  0.1067039921E-04  0.5723519735E-05  0.0000000000E+00
        2537 2  0.1371317921E-04  0.4728682143E-05  0.2048639999E-05
        2538 2  0.1760225859E-04  0.6069744359E-05  0.2455200047E-05
        2539 1  0.2843021866E-04  0.1718111889E-04  0.0000000000E+00
        2540 1  0.1613741915E-04  0.6547199973E-05  0.0000000000E+00
        2541 1  0.2130101893E-04  0.1390752004E-04  0.0000000000E+00
        2542 1  0.3438161730E-04  0.1145760052E-04  0.0000000000E+00
        2543 2  0.2641235915E-04  0.9107709957E-05  0.2048639999E-05
        2544 1  0.1641665949E-04  0.6547199973E-05  0.0000000000E+00
        2545 1  0.1771379902E-04  0.8183999853E-05  0.0000000000E+00
        2546 1  0.1048085960E-04  0.5723519735E-05  0.0000000000E+00
        2547 2  0.3540108082E-04  0.1220726881E-04  0.3680160034E-05
        2548 2  0.2536871943E-04  0.8747833817E-05  0.2455200047E-05
        2549 1  0.2837171814E-04  0.1800479913E-04  0.0000000000E+00
        2550 2  0.3301973629E-04  0.1138611515E-04  0.1224959988E-05
        2551 2  0.2717519783E-04  0.9370757653E-05  0.2861759867E-05
        2552 1  0.9511320059E-05  0.4910400094E-05  0.0000000000E+00
        2553 2  0.3885179831E-04  0.1339717164E-04  0.5316960141E-05
        2554 1  0.2382587809E-04  0.1309439995E-04  0.0000000000E+00
        2555 2  0.1789085945E-04  0.6169261724E-05  0.2861759867E-05
        2556 1  0.1844075996E-04  0.1063392028E-04  0.0000000000E+00
        2557 1  0.2175653935E-04  0.1228127985E-04  0.0000000000E+00
        2558 1  0.1688075827E-04  0.7360320069E-05  0.0000000000E+00
        2559 2  0.1881749995E-04  0.6488792678E-05  0.1636799993E-05
        2560 2  0.2623608088E-04  0.9046923878E-05  0.4065599910E-06
        2561 2  0.3986111915E-04  0.1374521344E-04  0.1224959988E-05
        2562 2  0.2563937778E-04  0.8841164345E-05  0.3273599987E-05
        2563 1  0.2526185926E-04  0.1309439995E-04  0.0000000000E+00
        2564 1  0.1658592009E-04  0.1063392028E-04  0.0000000000E+00
        2565 1  0.1759289989E-04  0.8997120858E-05  0.0000000000E+00
        2566 2  0.3234581891E-04  0.1115373016E-04  0.8183999967E-06
        2567 1  0.1422641890E-04  0.7360320069E-05  0.0000000000E+00
        2568 1  0.1167191931E-04  0.4910400094E-05  0.0000000000E+00
        2569 1  0.2718065844E-04  0.1145760052E-04  0.0000000000E+00
        2570 1  0.1334345961E-04  0.8183999853E-05  0.0000000000E+00
        2571 2  0.2472677988E-04  0.8526475540E-05  0.8183999967E-06
        2572 1  0.2045705878E-04  0.7360320069E-05  0.0000000000E+00
        2573 2  0.4199441901E-04  0.1448083367E-04  0.3273599987E-05
        2574 2  0.4331105811E-04  0.1493484706E-04  0.8183999967E-06
        2575 1  0.1839785909E-04  0.7360320069E-05  0.0000000000E+00
        2576 1  0.2330015741E-04  0.8997120858E-05  0.0000000000E+00
        2577 2  0.2472677988E-04  0.8526475540E-05  0.8183999967E-06
        2578 2  0.2277599924E-04  0.7853792340E-05  0.2048639999E-05
        2579 1  0.2033537749E-04  0.9820800187E-05  0.0000000000E+00
        2580 1  0.1702661939E-04  0.6547199973E-05  0.0000000000E+00
        2581 2  0.3350099723E-04  0.1155206792E-04  0.2455200047E-05
        2582 1  0.2398967990E-04  0.8183999853E-05  0.0000000000E+00
        2583 1  0.2918915925E-04  0.1309439995E-04  0.0000000000E+00
        2584 1  0.2367689740E-04  0.1145760052E-04  0.0000000000E+00
        2585 2  0.1373735904E-04  0.4737020390E-05  0.4065599910E-06
        2586 2  0.1603991950E-04  0.5531006536E-05  0.8183999967E-06
        2587 2  0.2760497955E-04  0.9518957995E-05  0.2048639999E-05
        2588 1  0.2447483894E-04  0.1554431947E-04  0.0000000000E+00
        2589 2  0.4257239925E-04  0.1468013761E-04  0.1224959988E-05
        2590 1  0.2279393811E-04  0.1145760052E-04  0.0000000000E+00
        2591 2  0.4547243952E-04  0.1568015068E-04  0.2861759867E-05
        2592 2  0.2041181870E-04  0.7038558124E-05  0.4065599910E-06
        2593 2  0.2398109791E-04  0.8269344107E-05  0.1224959988E-05
        2594 2  0.2589911855E-04  0.8930730473E-05  0.4091999926E-05
        2595 2  0.1087397959E-04  0.3749647931E-05  0.8183999967E-06
        2596 1  0.1243631959E-04  0.7360320069E-05  0.0000000000E+00
        2597 1  0.2324165871E-04  0.1390752004E-04  0.0000000000E+00
        2598 2  0.2643264088E-04  0.9114703062E-05  0.2861759867E-05
        2599 1  0.2031977965E-04  0.1145760052E-04  0.0000000000E+00
        2600 1  0.2257475899E-04  0.1309439995E-04  0.0000000000E+00
        2601 2  0.3161573841E-04  0.1090197838E-04  0.3273599987E-05
        2602 2  0.2728127947E-04  0.9407337529E-05  0.2048639999E-05
        2603 2  0.3628794002E-04  0.1251308277E-04  0.4498560429E-05
        2604 1  0.2157870040E-04  0.8183999853E-05  0.0000000000E+00
        2605 1  0.1228421934E-04  0.6547199973E-05  0.0000000000E+00
        2606 1  0.1378337947E-04  0.7360320069E-05  0.0000000000E+00
        2607 1  0.2252483864E-04  0.1063392028E-04  0.0000000000E+00
        2608 1  0.2702855818E-04  0.8997120858E-05  0.0000000000E+00
        2609 2  0.1876212082E-04  0.6469696473E-05  0.2455200047E-05
        2610 1  0.1910922037E-04  0.6547199973E-05  0.0000000000E+00
        2611 1  0.1573259942E-04  0.8997120858E-05  0.0000000000E+00
        2612 2  0.2911194133E-04  0.1003860052E-04  0.2455200047E-05
        2613 2  0.2865095848E-04  0.9879640857E-05  0.2048639999E-05
        2614 2  0.4177289884E-04  0.1440444703E-04  0.4065599910E-06
        2615 1  0.2283761933E-04  0.1390752004E-04  0.0000000000E+00
        2616 2  0.3377477697E-04  0.1164647438E-04  0.8183999967E-06
        2617 1  0.1135211915E-04  0.4910400094E-05  0.0000000000E+00
        2618 2  0.7988759535E-05  0.2754744628E-05  0.4065599910E-06
        2619 2  0.2471663902E-04  0.8522978533E-05  0.3680160034E-05
        2620 2  0.2945981942E-04  0.1015855833E-04  0.1636799993E-05
        2621 1  0.2138759919E-04  0.1063392028E-04  0.0000000000E+00
        2622 2  0.2842163849E-04  0.9800564840E-05  0.4065599910E-06
        2623 1  0.1673801853E-04  0.9820800187E-05  0.0000000000E+00
        2624 1  0.2422523903E-04  0.1145760052E-04  0.0000000000E+00
        2625 2  0.2939039950E-04  0.1013462042E-04  0.2048639999E-05
        2626 2  0.2020667853E-04  0.6967819900E-05  0.1636799993E-05
        2627 1  0.1765295929E-04  0.9820800187E-05  0.0000000000E+00
        2628 1  0.2603249777E-04  0.9820800187E-05  0.0000000000E+00
        2629 2  0.2584062167E-04  0.8910558790E-05  0.1636799993E-05
        2630 2  0.3885179831E-04  0.1339717164E-04  0.5316960141E-05
        2631 1  0.1638389767E-04  0.9820800187E-05  0.0000000000E+00
        2632 1  0.1519283978E-04  0.8183999853E-05  0.0000000000E+00
        2633 2  0.3040128104E-04  0.1048319973E-04  0.3680160034E-05
        2634 1  0.2846298048E-04  0.1390752004E-04  0.0000000000E+00
        2635 1  0.2475563997E-04  0.1390752004E-04  0.0000000000E+00
        2636 1  0.1839083779E-04  0.8997120858E-05  0.0000000000E+00
        2637 1  0.1560780038E-04  0.7360320069E-05  0.0000000000E+00
        2638 1  0.2674463758E-04  0.1309439995E-04  0.0000000000E+00
        2639 1  0.1339337905E-04  0.5723519735E-05  0.0000000000E+00
        2640 2  0.1371317921E-04  0.4728682143E-05  0.2048639999E-05
        2641 2  0.2802851668E-04  0.9665005564E-05  0.4091999926E-05
        2642 1  0.3094727799E-04  0.1228127985E-04  0.0000000000E+00
        2643 1  0.2061773921E-04  0.1145760052E-04  0.0000000000E+00
        2644 1  0.2292341924E-04  0.9820800187E-05  0.0000000000E+00
        2645 2  0.3308915984E-04  0.1141005487E-04  0.4910400094E-05
        2646 2  0.1841735866E-04  0.6350813237E-05  0.2455200047E-05
        2647 1  0.1316952057E-04  0.8183999853E-05  0.0000000000E+00
        2648 2  0.3105101860E-04  0.1070724738E-04  0.3680160034E-05
        2649 1  0.2146247971E-04  0.1228127985E-04  0.0000000000E+00
        2650 2  0.2323307854E-04  0.8011405953E-05  0.2861759867E-05
        2651 1  0.1467413949E-04  0.8997120858E-05  0.0000000000E+00
        2652 2  0.2255993968E-04  0.7779289263E-05  0.4065599910E-06
        2653 1  0.1694393904E-04  0.5723519735E-05  0.0000000000E+00
        2654 1  0.2040324034E-04  0.7360320069E-05  0.0000000000E+00
        2655 2  0.5036225775E-04  0.1736629565E-04  0.2861759867E-05
        2656 1  0.2172767927E-04  0.7360320069E-05  0.0000000000E+00
        2657 2  0.3181307693E-04  0.1097002587E-04  0.1636799993E-05
        2658 1  0.2580161890E-04  0.9820800187E-05  0.0000000000E+00
        2659 1  0.1674192026E-04  0.1063392028E-04  0.0000000000E+00
        2660 1  0.1996488027E-04  0.8997120858E-05  0.0000000000E+00
        2661 1  0.2227445839E-04  0.9820800187E-05  0.0000000000E+00
        2662 2  0.2676569784E-04  0.9229550415E-05  0.2455200047E-05
        2663 2  0.1572324072E-04  0.5421807145E-05  0.1224959988E-05
        2664 2  0.2672123810E-04  0.9214219972E-05  0.8183999967E-06
        2665 1  0.2369483809E-04  0.8997120858E-05  0.0000000000E+00
        2666 2  0.3774263678E-04  0.1301470184E-04  0.1636799993E-05
        2667 1  0.1244568011E-04  0.7360320069E-05  0.0000000000E+00
        2668 1  0.2712684000E-04  0.1145760052E-04  0.0000000000E+00
        2669 1  0.1520999922E-04  0.9820800187E-05  0.0000000000E+00
        2670 1  0.3847115659E-04  0.1473119937E-04  0.0000000000E+00
        2671 1  0.1212744064E-04  0.7360320069E-05  0.0000000000E+00
        2672 2  0.3619199924E-04  0.1247999899E-04  0.8183999967E-06
        2673 1  0.1960685768E-04  0.1145760052E-04  0.0000000000E+00
        2674 2  0.3612803994E-04  0.1245794465E-04  0.8183999967E-06
        2675 1  0.1673411862E-04  0.1063392028E-04  0.0000000000E+00
        2676 2  0.2343977940E-04  0.8082682143E-05  0.1224959988E-05
        2677 2  0.2927573951E-04  0.1009508196E-04  0.2048639999E-05
        2678 1  0.1450799937E-04  0.8997120858E-05  0.0000000000E+00
        2679 2  0.3829019624E-04  0.1320351566E-04  0.3273599987E-05
        2680 1  0.1417494059E-04  0.5723519735E-05  0.0000000000E+00
        2681 2  0.2589911855E-04  0.8930730473E-05  0.4091999926E-05
        2682 1  0.2329313975E-04  0.8183999853E-05  0.0000000000E+00
        2683 2  0.3488082075E-04  0.1202786916E-04  0.4498560429E-05
        2684 2  0.3017117888E-04  0.1040385450E-04  0.4091999926E-05
        2685 1  0.1511717983E-04  0.8997120858E-05  0.0000000000E+00
        2686 1  0.1958034045E-04  0.9820800187E-05  0.0000000000E+00
        2687 2  0.2674229836E-04  0.9221482287E-05  0.2048639999E-05
        2688 1  0.3140123954E-04  0.1228127985E-04  0.0000000000E+00
        2689 2  0.4112160241E-04  0.1417986277E-04  0.2455200047E-05
        2690 2  0.2740529817E-04  0.9450102880E-05  0.3273599987E-05
        2691 1  0.1738385981E-04  0.1063392028E-04  0.0000000000E+00
        2692 2  0.1771535972E-04  0.6108744401E-05  0.1636799993E-05
        2693 1  0.2884673995E-04  0.1554431947E-04  0.0000000000E+00
        2694 2  0.2603873872E-04  0.8978875485E-05  0.3273599987E-05
        2695 2  0.1742753921E-04  0.6009496246E-05  0.2455200047E-05
        2696 1  0.1245113981E-04  0.4910400094E-05  0.0000000000E+00
        2697 2  0.2212314030E-04  0.7628668754E-05  0.3273599987E-05
        2698 1  0.2414489973E-04  0.1145760052E-04  0.0000000000E+00
        2699 2  0.2621813837E-04  0.9040737496E-05  0.2455200047E-05
        2700 2  0.2564873830E-04  0.8844392141E-05  0.1224959988E-05
        2701 2  0.4056779653E-04  0.1398889526E-04  0.2861759867E-05
        2702 2  0.1900313873E-04  0.6552806099E-05  0.2861759867E-05
        2703 1  0.2967665932E-04  0.1228127985E-04  0.0000000000E+00
        2704 2  0.2212314030E-04  0.7628668754E-05  0.3273599987E-05
        2705 2  0.1743611938E-04  0.6012454833E-05  0.2861759867E-05
        2706 2  0.3785729859E-04  0.1305424030E-04  0.8183999967E-06
        2707 1  0.1711085861E-04  0.1063392028E-04  0.0000000000E+00
        2708 2  0.2863457667E-04  0.9873991985E-05  0.2048639999E-05
        2709 1  0.2102879807E-04  0.1309439995E-04  0.0000000000E+00
        2710 1  0.2431883877E-04  0.1309439995E-04  0.0000000000E+00
        2711 2  0.2540849891E-04  0.8761550816E-05  0.2455200047E-05
        2712 2  0.2403491999E-04  0.8287903256E-05  0.2048639999E-05
        2713 1  0.2619161751E-04  0.1145760052E-04  0.0000000000E+00
        2714 1  0.1958814028E-04  0.1228127985E-04  0.0000000000E+00
        2715 1  0.1884870107E-04  0.8183999853E-05  0.0000000000E+00
        2716 1  0.2397095886E-04  0.1063392028E-04  0.0000000000E+00
        2717 2  0.1594709829E-04  0.5498999144E-05  0.2048639999E-05
        2718 2  0.4179083771E-04  0.1441063341E-04  0.3273599987E-05
        2719 1  0.1582932055E-04  0.9820800187E-05  0.0000000000E+00
        2720 1  0.2391167800E-04  0.1145760052E-04  0.0000000000E+00
        2721 1  0.1615379733E-04  0.5723519735E-05  0.0000000000E+00
        2722 1  0.2302481880E-04  0.1145760052E-04  0.0000000000E+00
        2723 2  0.2597867751E-04  0.8958164472E-05  0.4065599910E-06
        2724 1  0.2172144013E-04  0.1309439995E-04  0.0000000000E+00
        2725 1  0.2625948036E-04  0.1228127985E-04  0.0000000000E+00
        2726 1  0.2573297934E-04  0.1228127985E-04  0.0000000000E+00
        2727 1  0.2071445851E-04  0.1228127985E-04  0.0000000000E+00
        2728 2  0.3155022205E-04  0.1087938654E-04  0.1636799993E-05
        2729 1  0.1717794112E-04  0.8183999853E-05  0.0000000000E+00
        2730 2  0.2596229933E-04  0.8952516509E-05  0.4091999926E-05
        2731 1  0.2100617894E-04  0.1228127985E-04  0.0000000000E+00
        2732 1  0.2328299888E-04  0.1390752004E-04  0.0000000000E+00
        2733 2  0.1206737943E-04  0.4161165180E-05  0.4065599910E-06
        2734 2  0.1362347939E-04  0.4697751137E-05  0.8183999967E-06
        2735 1  0.2954327647E-04  0.1063392028E-04  0.0000000000E+00
        2736 2  0.3046757956E-04  0.1050606170E-04  0.4910400094E-05
        2737 1  0.2336879879E-04  0.8183999853E-05  0.0000000000E+00
        2738 2  0.3013764035E-04  0.1039228937E-04  0.1636799993E-05
        2739 2  0.2729687913E-04  0.9412716281E-05  0.2861759867E-05
        2740 1  0.1927692028E-04  0.1228127985E-04  0.0000000000E+00
        2741 2  0.5463822163E-04  0.1884076482E-04  0.8183999853E-05
        2742 1  0.1958034045E-04  0.9820800187E-05  0.0000000000E+00
        2743 1  0.2459730058E-04  0.1228127985E-04  0.0000000000E+00
        2744 1  0.3043950164E-04  0.1390752004E-04  0.0000000000E+00
        2745 2  0.1717247869E-04  0.5921544016E-05  0.1636799993E-05
        2746 1  0.1811081893E-04  0.8997120858E-05  0.0000000000E+00
        2747 1  0.1316795988E-04  0.6547199973E-05  0.0000000000E+00
        2748 1  0.1383642029E-04  0.7360320069E-05  0.0000000000E+00
        2749 1  0.1568033986E-04  0.8997120858E-05  0.0000000000E+00
        2750 1  0.1496741879E-04  0.8183999853E-05  0.0000000000E+00
        2751 2  0.3329118044E-04  0.1147971670E-04  0.1224959988E-05
        2752 2  0.3250571899E-04  0.1120886827E-04  0.4910400094E-05
        2753 1  0.2031666008E-04  0.1063392028E-04  0.0000000000E+00
        2754 2  0.1188486021E-04  0.4098227691E-05  0.1636799993E-05
        2755 2  0.1057991994E-04  0.3648248139E-05  0.8183999967E-06
        2756 2  0.1471781889E-04  0.5075109584E-05  0.1224959988E-05
        2757 1  0.1359929865E-04  0.8183999853E-05  0.0000000000E+00
        2758 2  0.3015635775E-04  0.1039874405E-04  0.3273599987E-05
        2759 2  0.1920125942E-04  0.6621123703E-05  0.2048639999E-05
        2760 2  0.2562221744E-04  0.8835247172E-05  0.3680160034E-05
        2761 2  0.4717907723E-04  0.1626864650E-04  0.1636799993E-05
        2762 2  0.2134313945E-04  0.7359702977E-05  0.1224959988E-05
        2763 1  0.1717794112E-04  0.8183999853E-05  0.0000000000E+00
        2764 1  0.2893487908E-04  0.1309439995E-04  0.0000000000E+00
        2765 2  0.1839005927E-04  0.6341399512E-05  0.2048639999E-05
        2766 2  0.1205334047E-04  0.4156323939E-05  0.4065599910E-06
        2767 2  0.2658707854E-04  0.9167957614E-05  0.8183999967E-06
        2768 2  0.3085835851E-04  0.1064081334E-04  0.2861759867E-05
        2769 1  0.1353143944E-04  0.6547199973E-05  0.0000000000E+00
        2770 2  0.3153384023E-04  0.1087373766E-04  0.3680160034E-05
        2771 2  0.4904717935E-04  0.1691281977E-04  0.2455200047E-05
        2772 2  0.2642951949E-04  0.9113627129E-05  0.8183999967E-06
        2773 2  0.2411291825E-04  0.8314798833E-05  0.2455200047E-05
        2774 2  0.2803085772E-04  0.9665812286E-05  0.2861759867E-05
        2775 1  0.2333057819E-04  0.1390752004E-04  0.0000000000E+00
        2776 2  0.3078036025E-04  0.1061391686E-04  0.2455200047E-05
        2777 1  0.2228069934E-04  0.1228127985E-04  0.0000000000E+00
        2778 2  0.6117929297E-04  0.2109630805E-04  0.5316960141E-05
        2779 2  0.1842437996E-04  0.6353234312E-05  0.2455200047E-05
        2780 2  0.1259934015E-04  0.4344599802E-05  0.1224959988E-05
        2781 1  0.1447056002E-04  0.8183999853E-05  0.0000000000E+00
        2782 1  0.1797743971E-04  0.6547199973E-05  0.0000000000E+00
        2783 2  0.3573959839E-04  0.1232399882E-04  0.4065599910E-06
        2784 1  0.1708980017E-04  0.8997120858E-05  0.0000000000E+00
        2785 1  0.1399709981E-04  0.8997120858E-05  0.0000000000E+00
        2786 1  0.2412540016E-04  0.8997120858E-05  0.0000000000E+00
        2787 2  0.3026243940E-04  0.1043532393E-04  0.4091999926E-05
        2788 2  0.1368275844E-04  0.4718192486E-05  0.4065599910E-06
        2789 2  0.2366987974E-04  0.8162027370E-05  0.3273599987E-05
        2790 1  0.1134119975E-04  0.5723519735E-05  0.0000000000E+00
        2791 1  0.1401659938E-04  0.8997120858E-05  0.0000000000E+00
        2792 2  0.2298971958E-04  0.7927489605E-05  0.2048639999E-05
        2793 1  0.2028311974E-04  0.8183999853E-05  0.0000000000E+00
        2794 1  0.1465307832E-04  0.8997120858E-05  0.0000000000E+00
        2795 2  0.1767947833E-04  0.6096371635E-05  0.2048639999E-05
        2796 2  0.2681405749E-04  0.9246226000E-05  0.3273599987E-05
        2797 1  0.3574973744E-04  0.1309439995E-04  0.0000000000E+00
        2798 2  0.2245152064E-04  0.7741903573E-05  0.3273599987E-05
        2799 2  0.2450214015E-04  0.8449013876E-05  0.2455200047E-05
        2800 1  0.1597985829E-04  0.5723519735E-05  0.0000000000E+00
        2801 1  0.2029013922E-04  0.8183999853E-05  0.0000000000E+00
        2802 1  0.2376972043E-04  0.1228127985E-04  0.0000000000E+00
        2803 2  0.3385511809E-04  0.1167417850E-04  0.2455200047E-05
        2804 1  0.3194723831E-04  0.1473119937E-04  0.0000000000E+00
        2805 2  0.2836547901E-04  0.9781198969E-05  0.1224959988E-05
        2806 1  0.1579968011E-04  0.8997120858E-05  0.0000000000E+00
        2807 1  0.1673411862E-04  0.1063392028E-04  0.0000000000E+00
        2808 1  0.1271399833E-04  0.6547199973E-05  0.0000000000E+00
        2809 2  0.2747628059E-04  0.9474579201E-05  0.4065599910E-06
        2810 1  0.2712996138E-04  0.1554431947E-04  0.0000000000E+00
        2811 2  0.2432274050E-04  0.8387151865E-05  0.3273599987E-05
        2812 1  0.2158805910E-04  0.8997120858E-05  0.0000000000E+00
        2813 1  0.1785653876E-04  0.1145760052E-04  0.0000000000E+00
        2814 1  0.2429075903E-04  0.8997120858E-05  0.0000000000E+00
        2815 2  0.2687099914E-04  0.9265861081E-05  0.1636799993E-05
        2816 1  0.1465074001E-04  0.6547199973E-05  0.0000000000E+00
        2817 1  0.1267031894E-04  0.5723519735E-05  0.0000000000E+00
        2818 2  0.2475174006E-04  0.8535082088E-05  0.1636799993E-05
        2819 1  0.2043443965E-04  0.1228127985E-04  0.0000000000E+00
        2820 1  0.1428803989E-04  0.7360320069E-05  0.0000000000E+00
        2821 2  0.3932603795E-04  0.1356070243E-04  0.4065599910E-06
        2822 2  0.4164419806E-04  0.1436006823E-04  0.4065599910E-06
        2823 2  0.3163835936E-04  0.1090977912E-04  0.2861759867E-05
        2824 2  0.2948165820E-04  0.1016608894E-04  0.2861759867E-05
        2825 2  0.1023281948E-04  0.3528558409E-05  0.8183999967E-06
        2826 1  0.1526070082E-04  0.8997120858E-05  0.0000000000E+00
        2827 1  0.2609645890E-04  0.1390752004E-04  0.0000000000E+00
        2828 2  0.3405167445E-04  0.1174195677E-04  0.3273599987E-05
        2829 1  0.2022539957E-04  0.1145760052E-04  0.0000000000E+00
        2830 1  0.1770599920E-04  0.9820800187E-05  0.0000000000E+00
        2831 1  0.2703324026E-04  0.1390752004E-04  0.0000000000E+00
        2832 1  0.2930615665E-04  0.1145760052E-04  0.0000000000E+00
        2833 1  0.1907333717E-04  0.7360320069E-05  0.0000000000E+00
        2834 2  0.4279625864E-04  0.1475733006E-04  0.8183999967E-06
        2835 1  0.2658786070E-04  0.1309439995E-04  0.0000000000E+00
        2836 1  0.1453842015E-04  0.8183999853E-05  0.0000000000E+00
        2837 1  0.2848871736E-04  0.1228127985E-04  0.0000000000E+00
        2838 2  0.2323073932E-04  0.8010599231E-05  0.1224959988E-05
        2839 2  0.2691779810E-04  0.9281999155E-05  0.4065599910E-06
        2840 1  0.1935257933E-04  0.1145760052E-04  0.0000000000E+00
        2841 2  0.2314649828E-04  0.7981550880E-05  0.2455200047E-05
        2842 1  0.1732302007E-04  0.6547199973E-05  0.0000000000E+00
        2843 2  0.2216447865E-04  0.7642923265E-05  0.2455200047E-05
        2844 1  0.1157987936E-04  0.6547199973E-05  0.0000000000E+00
        2845 1  0.1098629946E-04  0.5723519735E-05  0.0000000000E+00
        2846 1  0.1257359963E-04  0.7360320069E-05  0.0000000000E+00
        2847 1  0.2429075903E-04  0.8997120858E-05  0.0000000000E+00
        2848 1  0.2662608131E-04  0.1228127985E-04  0.0000000000E+00
        2849 1  0.1947269993E-04  0.1063392028E-04  0.0000000000E+00
        2850 1  0.2629535993E-04  0.8997120858E-05  0.0000000000E+00
        2851 1  0.2112161928E-04  0.1228127985E-04  0.0000000000E+00
        2852 1  0.1982447975E-04  0.1145760052E-04  0.0000000000E+00
        2853 2  0.3226859917E-04  0.1112710288E-04  0.4065599910E-06
        2854 1  0.2457935807E-04  0.1473119937E-04  0.0000000000E+00
        2855 2  0.2461055919E-04  0.8486399565E-05  0.2861759867E-05
        2856 1  0.2672045775E-04  0.1309439995E-04  0.0000000000E+00
        2857 1  0.1344095926E-04  0.7360320069E-05  0.0000000000E+00
        2858 1  0.1669824087E-04  0.9820800187E-05  0.0000000000E+00
        2859 1  0.1953198080E-04  0.8183999853E-05  0.0000000000E+00
        2860 2  0.3506099893E-04  0.1208999947E-04  0.4091999926E-05
        2861 2  0.1037087895E-04  0.3576165000E-05  0.1224959988E-05
        2862 2  0.2779919669E-04  0.9585929547E-05  0.2861759867E-05
        2863 1  0.2406533895E-04  0.1390752004E-04  0.0000000000E+00
        2864 2  0.2524548108E-04  0.8705337677E-05  0.4065599910E-06
        2865 2  0.4112160241E-04  0.1417986277E-04  0.2455200047E-05
        2866 2  0.2215589848E-04  0.7639964679E-05  0.2048639999E-05
        2867 2  0.3075851782E-04  0.1060638533E-04  0.2455200047E-05
        2868 2  0.2329157905E-04  0.8031578545E-05  0.1636799993E-05
        2869 1  0.1857491770E-04  0.1063392028E-04  0.0000000000E+00
        2870 1  0.1746731868E-04  0.1063392028E-04  0.0000000000E+00
        2871 1  0.1929720020E-04  0.1228127985E-04  0.0000000000E+00
        2872 2  0.2086187851E-04  0.7193751117E-05  0.3273599987E-05
        2873 1  0.2528603909E-04  0.1390752004E-04  0.0000000000E+00
        2874 1  0.1784718006E-04  0.1063392028E-04  0.0000000000E+00
        2875 2  0.3743687921E-04  0.1290926866E-04  0.3273599987E-05
        2876 2  0.2114814015E-04  0.7292461760E-05  0.8183999967E-06
        2877 1  0.2349438000E-04  0.1063392028E-04  0.0000000000E+00
        2878 2  0.3549312169E-04  0.1223900745E-04  0.4091999926E-05
        2879 1  0.1678638000E-04  0.9820800187E-05  0.0000000000E+00
        2880 2  0.2584062167E-04  0.8910558790E-05  0.1636799993E-05
        2881 1  0.1300649910E-04  0.7360320069E-05  0.0000000000E+00
        2882 2  0.2538899935E-04  0.8754826922E-05  0.3680160034E-05
        2883 2  0.3012203888E-04  0.1038690971E-04  0.2455200047E-05
        2884 1  0.2318237966E-04  0.1063392028E-04  0.0000000000E+00
        2885 1  0.3083495903E-04  0.1309439995E-04  0.0000000000E+00
        2886 1  0.1686438009E-04  0.9820800187E-05  0.0000000000E+00
        2887 1  0.1991027784E-04  0.1228127985E-04  0.0000000000E+00
        2888 2  0.2352089905E-04  0.8110654562E-05  0.4065599910E-06
        2889 1  0.1787525980E-04  0.9820800187E-05  0.0000000000E+00
        2890 2  0.1160561897E-04  0.4001937668E-05  0.1636799993E-05
        2891 2  0.3349319741E-04  0.1154937763E-04  0.4910400094E-05
        2892 2  0.2030339965E-04  0.7001171980E-05  0.4065599910E-06
        2893 2  0.2994732131E-04  0.1032666205E-04  0.1636799993E-05
        2894 1  0.2289845906E-04  0.1390752004E-04  0.0000000000E+00
        2895 2  0.1960373993E-04  0.6759910320E-05  0.1636799993E-05
        2896 2  0.2694353680E-04  0.9290874004E-05  0.3273599987E-05
        2897 1  0.2159351970E-04  0.1228127985E-04  0.0000000000E+00
        2898 1  0.2241330003E-04  0.1063392028E-04  0.0000000000E+00
        2899 2  0.2559881978E-04  0.8827179045E-05  0.4065599910E-06
        2900 2  0.2740529817E-04  0.9450102880E-05  0.3273599987E-05
        2901 1  0.1688544035E-04  0.1063392028E-04  0.0000000000E+00
        2902 2  0.1363205865E-04  0.4700709724E-05  0.1636799993E-05
        2903 1  0.2733587826E-04  0.9820800187E-05  0.0000000000E+00
        2904 2  0.2175030022E-04  0.7500103493E-05  0.3273599987E-05
        2905 1  0.2010995922E-04  0.1228127985E-04  0.0000000000E+00
        2906 2  0.2411291825E-04  0.8314798833E-05  0.4065599910E-06
        2907 2  0.2320031854E-04  0.8000110029E-05  0.3273599987E-05
        2908 1  0.2954249976E-04  0.1063392028E-04  0.0000000000E+00
        2909 1  0.1306656031E-04  0.5723519735E-05  0.0000000000E+00
        2910 2  0.3233957614E-04  0.1115157738E-04  0.4091999926E-05
        2911 1  0.1556801908E-04  0.8997120858E-05  0.0000000000E+00
        2912 1  0.1955381958E-04  0.8997120858E-05  0.0000000000E+00
        2913 1  0.1466633876E-04  0.8183999853E-05  0.0000000000E+00
        2914 1  0.2716349809E-04  0.1228127985E-04  0.0000000000E+00
        2915 2  0.2070899791E-04  0.7141033620E-05  0.3273599987E-05
        2916 2  0.5520449849E-04  0.1903603334E-04  0.2861759867E-05
        2917 2  0.2215511813E-04  0.7639695468E-05  0.2861759867E-05
        2918 2  0.2411057903E-04  0.8313992112E-05  0.3273599987E-05
        2919 1  0.1363518004E-04  0.6547199973E-05  0.0000000000E+00
        2920 1  0.9690719708E-05  0.4097279998E-05  0.0000000000E+00
        2921 2  0.2686163862E-04  0.9262633284E-05  0.3680160034E-05
        2922 1  0.1370537848E-04  0.7360320069E-05  0.0000000000E+00
        2923 1  0.2202095857E-04  0.1063392028E-04  0.0000000000E+00
        2924 1  0.1182714004E-04  0.4097279998E-05  0.0000000000E+00
        2925 2  0.1425761911E-04  0.4916420039E-05  0.1636799993E-05
        2926 1  0.1247532055E-04  0.7360320069E-05  0.0000000000E+00
        2927 1  0.9294480151E-05  0.4910400094E-05  0.0000000000E+00
        2928 2  0.2795519868E-04  0.9639723430E-05  0.3273599987E-05
        2929 2  0.2296787898E-04  0.7919958080E-05  0.2861759867E-05
        2930 1  0.2922269960E-04  0.1063392028E-04  0.0000000000E+00
        2931 2  0.2770013816E-04  0.9551771655E-05  0.4091999926E-05
        2932 2  0.2745990059E-04  0.9468931239E-05  0.4091999926E-05
        2933 2  0.2113409755E-04  0.7287619610E-05  0.4065599910E-06
        2934 1  0.2225729986E-04  0.7360320069E-05  0.0000000000E+00
        2935 2  0.3157986066E-04  0.1088960653E-04  0.4910400094E-05
        2936 2  0.1889081977E-04  0.6514075721E-05  0.8183999967E-06
        2937 2  0.2674931966E-04  0.9223903362E-05  0.1224959988E-05
        2938 1  0.1750553929E-04  0.8997120858E-05  0.0000000000E+00
        2939 2  0.2187821883E-04  0.7544213076E-05  0.2048639999E-05
        2940 1  0.1965209958E-04  0.8183999853E-05  0.0000000000E+00
        2941 2  0.2351933836E-04  0.8110116141E-05  0.3273599987E-05
        2942 2  0.3465539703E-04  0.1195013647E-04  0.2455200047E-05
        2943 2  0.3241913873E-04  0.1117901320E-04  0.2861759867E-05
        2944 2  0.2695835792E-04  0.9295985365E-05  0.8183999967E-06
        2945 1  0.1806245928E-04  0.8997120858E-05  0.0000000000E+00
        2946 2  0.1953899846E-04  0.6737585409E-05  0.2455200047E-05
        2947 2  0.3242849925E-04  0.1118224100E-04  0.3273599987E-05
        2948 1  0.1428179985E-04  0.5723519735E-05  0.0000000000E+00
        2949 1  0.2429856067E-04  0.1063392028E-04  0.0000000000E+00
        2950 1  0.1444091959E-04  0.4910400094E-05  0.0000000000E+00
        2951 2  0.1910999890E-04  0.6589654731E-05  0.1636799993E-05
        2952 2  0.3270383968E-04  0.1127718588E-04  0.1224959988E-05
        2953 2  0.7516860023E-05  0.2592020564E-05  0.8183999967E-06
        2954 1  0.2902769847E-04  0.1554431947E-04  0.0000000000E+00
        2955 2  0.2197962021E-04  0.7579179055E-05  0.3273599987E-05
        2956 1  0.3429191929E-04  0.1145760052E-04  0.0000000000E+00
        2957 1  0.1591043838E-04  0.9820800187E-05  0.0000000000E+00
        2958 1  0.1996955871E-04  0.1228127985E-04  0.0000000000E+00
        2959 2  0.3403841765E-04  0.1173738474E-04  0.1224959988E-05
        2960 1  0.2403257895E-04  0.1309439995E-04  0.0000000000E+00
        2961 2  0.3561635822E-04  0.1228150268E-04  0.8183999967E-06
        2962 2  0.2564795795E-04  0.8844122931E-05  0.4091999926E-05
        2963 2  0.1742753921E-04  0.6009496246E-05  0.2455200047E-05
        2964 2  0.3951089820E-04  0.1362444709E-04  0.2861759867E-05
        2965 2  0.1036853973E-04  0.3575358505E-05  0.4065599910E-06
        2966 2  0.2871881952E-04  0.9903041246E-05  0.4498560429E-05
        2967 2  0.2776565998E-04  0.9574365322E-05  0.4065599910E-06
        2968 2  0.2231033977E-04  0.7693220141E-05  0.2455200047E-05
        2969 1  0.1543853796E-04  0.8183999853E-05  0.0000000000E+00
        2970 1  0.2641313768E-04  0.1554431947E-04  0.0000000000E+00
        2971 2  0.1123589936E-04  0.3874447884E-05  0.4065599910E-06
        2972 2  0.2750903877E-04  0.9485875125E-05  0.4065599910E-06
        2973 1  0.1666313983E-04  0.8997120858E-05  0.0000000000E+00
        2974 2  0.2647632027E-04  0.9129765203E-05  0.1224959988E-05
        2975 1  0.5115941531E-04  0.2864927956E-04  0.0000000000E+00
        2976 1  0.1285049984E-04  0.6547199973E-05  0.0000000000E+00
        2977 2  0.7988759535E-05  0.2754744628E-05  0.4065599910E-06
        2978 2  0.2314649828E-04  0.7981550880E-05  0.2455200047E-05
        2979 1  0.2319407940E-04  0.9820800187E-05  0.0000000000E+00
        2980 1  0.2029013922E-04  0.8183999853E-05  0.0000000000E+00
        2981 1  0.1756169877E-04  0.7360320069E-05  0.0000000000E+00
        2982 1  0.2013258018E-04  0.1063392028E-04  0.0000000000E+00
        2983 2  0.3069924060E-04  0.1058594444E-04  0.1636799993E-05
        2984 2  0.6225569814E-04  0.2146748193E-04  0.2048639999E-05
        2985 1  0.1873170004E-04  0.1228127985E-04  0.0000000000E+00
        2986 1  0.1110486028E-04  0.4910400094E-05  0.0000000000E+00
        2987 2  0.2517215944E-04  0.8680054634E-05  0.1224959988E-05
        2988 1  0.2398656034E-04  0.1228127985E-04  0.0000000000E+00
        2989 1  0.3479891529E-04  0.1228127985E-04  0.0000000000E+00
        2990 2  0.2285399933E-04  0.7880688827E-05  0.3680160034E-05
        2991 2  0.3027569983E-04  0.1043989596E-04  0.2048639999E-05
        2992 1  0.2175575901E-04  0.9820800187E-05  0.0000000000E+00
        2993 1  0.2463473902E-04  0.1063392028E-04  0.0000000000E+00
        2994 1  0.2248895908E-04  0.8183999853E-05  0.0000000000E+00
        2995 1  0.1694238017E-04  0.8183999853E-05  0.0000000000E+00
        2996 2  0.3361175550E-04  0.1159026033E-04  0.1224959988E-05
        2997 2  0.1052453899E-04  0.3629151252E-05  0.4065599910E-06
        2998 2  0.2403725739E-04  0.8288709068E-05  0.3680160034E-05
        2999 1  0.3328961975E-04  0.2209152080E-04  0.0000000000E+00
        3000 2  0.2458247945E-04  0.8476717085E-05  0.2861759867E-05
        3001 1  0.2105297972E-04  0.7360320069E-05  0.0000000000E+00
        3002 1  0.2021525870E-04  0.1145760052E-04  0.0000000000E+00
        3003 1  0.1318979957E-04  0.4910400094E-05  0.0000000000E+00
        3004 1  0.2955809759E-04  0.1390752004E-04  0.0000000000E+00
        3005 1  0.1583711855E-04  0.9820800187E-05  0.0000000000E+00
        3006 2  0.1538549986E-04  0.5305344530E-05  0.2455200047E-05
        3007 2  0.1540577978E-04  0.5312337635E-05  0.8183999967E-06
        3008 1  0.2265587864E-04  0.1063392028E-04  0.0000000000E+00
        3009 1  0.3534569623E-04  0.1881791832E-04  0.0000000000E+00
        3010 2  0.2523143667E-04  0.8700495528E-05  0.1224959988E-05
        3011 2  0.3114071660E-04  0.1073817748E-04  0.3680160034E-05
        3012 1  0.2055455843E-04  0.8997120858E-05  0.0000000000E+00
        3013 2  0.6601919267E-05  0.2276523901E-05  0.4065599910E-06
        3014 2  0.3105101860E-04  0.1070724738E-04  0.4498560429E-05
        3015 1  0.1795949902E-04  0.8183999853E-05  0.0000000000E+00
        3016 2  0.3042779827E-04  0.1049234379E-04  0.3680160034E-05
        3017 1  0.2214810047E-04  0.9820800187E-05  0.0000000000E+00
        3018 1  0.1107677963E-04  0.4910400094E-05  0.0000000000E+00
        3019 2  0.3754295903E-04  0.1294584763E-04  0.4498560429E-05
        3020 1  0.1875509952E-04  0.7360320069E-05  0.0000000000E+00
        3021 1  0.2063256034E-04  0.9820800187E-05  0.0000000000E+00
        3022 2  0.3303455742E-04  0.1139122651E-04  0.2455200047E-05
        3023 2  0.2708316060E-04  0.9339020835E-05  0.2861759867E-05
        3024 1  0.1819116005E-04  0.8997120858E-05  0.0000000000E+00
        3025 1  0.2337737897E-04  0.8183999853E-05  0.0000000000E+00
        3026 2  0.2686709740E-04  0.9264515938E-05  0.4091999926E-05
        3027 1  0.1558361873E-04  0.8997120858E-05  0.0000000000E+00
        3028 1  0.1888613770E-04  0.7360320069E-05  0.0000000000E+00
        3029 1  0.1541435813E-04  0.5723519735E-05  0.0000000000E+00
        3030 2  0.2432274050E-04  0.8387151865E-05  0.3273599987E-05
        3031 1  0.2673293784E-04  0.1554431947E-04  0.0000000000E+00
        3032 2  0.2566901821E-04  0.8851385246E-05  0.2861759867E-05
        3033 2  0.7988759535E-05  0.2754744628E-05  0.4065599910E-06
        3034 1  0.1752113894E-04  0.1145760052E-04  0.0000000000E+00
        3035 1  0.2248895908E-04  0.8183999853E-05  0.0000000000E+00
        3036 1  0.1751958007E-04  0.8997120858E-05  0.0000000000E+00
        3037 2  0.3300335811E-04  0.1138046810E-04  0.3273599987E-05
        3038 2  0.1618499846E-04  0.5581033747E-05  0.1636799993E-05
        3039 2  0.3153149737E-04  0.1087293003E-04  0.8183999967E-06
        3040 2  0.2949647933E-04  0.1017119939E-04  0.2455200047E-05
        3041 1  0.1963025898E-04  0.7360320069E-05  0.0000000000E+00
        3042 2  0.2073395990E-04  0.7149641078E-05  0.1224959988E-05
        3043 1  0.1365468052E-04  0.8183999853E-05  0.0000000000E+00
        3044 1  0.2780933937E-04  0.1228127985E-04  0.0000000000E+00
        3045 2  0.2974218114E-04  0.1025592428E-04  0.1636799993E-05
        3046 2  0.1656875975E-04  0.5713365226E-05  0.2048639999E-05
        3047 1  0.1879565934E-04  0.1063392028E-04  0.0000000000E+00
        3048 2  0.1733237877E-04  0.5976682132E-05  0.2455200047E-05
        3049 1  0.2859713641E-04  0.1145760052E-04  0.0000000000E+00
        3050 1  0.2108417902E-04  0.1309439995E-04  0.0000000000E+00
        3051 2  0.1652508035E-04  0.5698303539E-05  0.1636799993E-05
        3052 1  0.2975387906E-04  0.1309439995E-04  0.0000000000E+00
        3053 1  0.1454153880E-04  0.8183999853E-05  0.0000000000E+00
        3054 2  0.3146753807E-04  0.1085087479E-04  0.2861759867E-05
        3055 2  0.1631447958E-04  0.5625682206E-05  0.2048639999E-05
        3056 1  0.2079245860E-04  0.7360320069E-05  0.0000000000E+00
        3057 1  0.1386839995E-04  0.7360320069E-05  0.0000000000E+00
        3058 1  0.1696110121E-04  0.9820800187E-05  0.0000000000E+00
        3059 2  0.2617601785E-04  0.9026212865E-05  0.1224959988E-05
        3060 1  0.3431687583E-04  0.1554431947E-04  0.0000000000E+00
        3061 1  0.1434419846E-04  0.8183999853E-05  0.0000000000E+00
        3062 1  0.3097457738E-04  0.1145760052E-04  0.0000000000E+00
        3063 1  0.1479581897E-04  0.8997120858E-05  0.0000000000E+00
        3064 1  0.1417494059E-04  0.5723519735E-05  0.0000000000E+00
        3065 1  0.2197103822E-04  0.1145760052E-04  0.0000000000E+00
        3066 1  0.2837873944E-04  0.9820800187E-05  0.0000000000E+00
        3067 1  0.2603249777E-04  0.9820800187E-05  0.0000000000E+00
        3068 1  0.1134041941E-04  0.6547199973E-05  0.0000000000E+00
        3069 1  0.1831907866E-04  0.1063392028E-04  0.0000000000E+00
        3070 2  0.2108652006E-04  0.7271213690E-05  0.1224959988E-05
        3071 1  0.2187119935E-04  0.9820800187E-05  0.0000000000E+00
        3072 2  0.2296787898E-04  0.7919958080E-05  0.8183999967E-06
        3073 2  0.3649775681E-04  0.1258543307E-04  0.1636799993E-05
        3074 1  0.2172144013E-04  0.1309439995E-04  0.0000000000E+00
        3075 1  0.1718106068E-04  0.9820800187E-05  0.0000000000E+00
        3076 2  0.1307123966E-04  0.4507323865E-05  0.8183999967E-06
        3077 1  0.2901599873E-04  0.1145760052E-04  0.0000000000E+00
        3078 2  0.3573413778E-04  0.1232211616E-04  0.4065599910E-06
        3079 2  0.2765178033E-04  0.9535096069E-05  0.3273599987E-05
        3080 1  0.1984085975E-04  0.1309439995E-04  0.0000000000E+00
        3081 1  0.1464684010E-04  0.5723519735E-05  0.0000000000E+00
        3082 2  0.3819036283E-04  0.1316909038E-04  0.1636799993E-05
        3083 1  0.1997813888E-04  0.1228127985E-04  0.0000000000E+00
        3084 1  0.1677156069E-04  0.8997120858E-05  0.0000000000E+00
        3085 1  0.2103191946E-04  0.8997120858E-05  0.0000000000E+00
        3086 2  0.2818919711E-04  0.9720412891E-05  0.2861759867E-05
        3087 1  0.1814903953E-04  0.7360320069E-05  0.0000000000E+00
        3088 1  0.2197103822E-04  0.1145760052E-04  0.0000000000E+00
        3089 2  0.2967431828E-04  0.1023252298E-04  0.2048639999E-05
        3090 2  0.1091531976E-04  0.3763903351E-05  0.8183999967E-06
        3091 1  0.1693223930E-04  0.7360320069E-05  0.0000000000E+00
        3092 1  0.2308799958E-04  0.1228127985E-04  0.0000000000E+00
        3093 2  0.3395495878E-04  0.1170860651E-04  0.3273599987E-05
        3094 2  0.2434145972E-04  0.8393606549E-05  0.4065599910E-06
        3095 2  0.2969069828E-04  0.1023817185E-04  0.1224959988E-05
        3096 1  0.1790255919E-04  0.9820800187E-05  0.0000000000E+00
        3097 2  0.1079597951E-04  0.3722751444E-05  0.4065599910E-06
        3098 2  0.1311257984E-04  0.4521579285E-05  0.2048639999E-05
        3099 2  0.3193398152E-04  0.1101171711E-04  0.8183999967E-06
        3100 2  0.3003779784E-04  0.1035786136E-04  0.4091999926E-05
        3101 2  0.3369990009E-04  0.1162065473E-04  0.1636799993E-05
        3102 1  0.2145156031E-04  0.1390752004E-04  0.0000000000E+00
        3103 1  0.1692833939E-04  0.6547199973E-05  0.0000000000E+00
        3104 2  0.2867357944E-04  0.9887440683E-05  0.4091999926E-05
        3105 1  0.1952183811E-04  0.8183999853E-05  0.0000000000E+00
        3106 1  0.1955459811E-04  0.8183999853E-05  0.0000000000E+00
        3107 1  0.1792439798E-04  0.8997120858E-05  0.0000000000E+00
        3108 1  0.3870515866E-04  0.1554431947E-04  0.0000000000E+00
        3109 1  0.2989037785E-04  0.1473119937E-04  0.0000000000E+00
        3110 2  0.2463006058E-04  0.8493124369E-05  0.2861759867E-05
        3111 2  0.1537301978E-04  0.5301041256E-05  0.2048639999E-05
        3112 2  0.1451034041E-04  0.5003565548E-05  0.1224959988E-05
        3113 1  0.2051711999E-04  0.1145760052E-04  0.0000000000E+00
        3114 2  0.3349631879E-04  0.1155045447E-04  0.4498560429E-05
        3115 1  0.1280136075E-04  0.7360320069E-05  0.0000000000E+00
        3116 2  0.3105101860E-04  0.1070724738E-04  0.4498560429E-05
        3117 1  0.1638311915E-04  0.8183999853E-05  0.0000000000E+00
        3118 2  0.2766971920E-04  0.9541282452E-05  0.4065599910E-06
        3119 2  0.1040441930E-04  0.3587730589E-05  0.4065599910E-06
        3120 2  0.2445455902E-04  0.8432606592E-05  0.2861759867E-05
        3121 2  0.1225379947E-04  0.4225447810E-05  0.1224959988E-05
        3122 2  0.3250571899E-04  0.1120886827E-04  0.8183999967E-06
        3123 2  0.2425097955E-04  0.8362406334E-05  0.2455200047E-05
        3124 2  0.3025230035E-04  0.1043182692E-04  0.4498560429E-05
        3125 2  0.3667169949E-04  0.1264541334E-04  0.4065599910E-06
        3126 1  0.1807025910E-04  0.7360320069E-05  0.0000000000E+00
        3127 2  0.1876991882E-04  0.6472385394E-05  0.2455200047E-05
        3128 1  0.1258061911E-04  0.4910400094E-05  0.0000000000E+00
        3129 1  0.2120195859E-04  0.7360320069E-05  0.0000000000E+00
        3130 2  0.3330755862E-04  0.1148536467E-04  0.3273599987E-05
        3131 1  0.1915133907E-04  0.8183999853E-05  0.0000000000E+00
        3132 2  0.4008887845E-04  0.1382375103E-04  0.2861759867E-05
        3133 1  0.2603249777E-04  0.9820800187E-05  0.0000000000E+00
        3134 2  0.1916069959E-04  0.6607137493E-05  0.2455200047E-05
        3135 2  0.3457194180E-04  0.1192135915E-04  0.1224959988E-05
        3136 2  0.2336099897E-04  0.8055516446E-05  0.8183999967E-06
        3137 2  0.3620838106E-04  0.1248564786E-04  0.2048639999E-05
        3138 1  0.3774029756E-04  0.1964160037E-04  0.0000000000E+00
        3139 1  0.1048476042E-04  0.5723519735E-05  0.0000000000E+00
        3140 2  0.1597596020E-04  0.5508951745E-05  0.1636799993E-05
        3141 2  0.1345031887E-04  0.4638040991E-05  0.1224959988E-05
        3142 2  0.3566237865E-04  0.1229737154E-04  0.2048639999E-05
        3143 1  0.1250964033E-04  0.5723519735E-05  0.0000000000E+00
        3144 2  0.2012867844E-04  0.6940923413E-05  0.4065599910E-06
        3145 1  0.1971761958E-04  0.8183999853E-05  0.0000000000E+00
        3146 1  0.2057952042E-04  0.8183999853E-05  0.0000000000E+00
        3147 2  0.2158571806E-04  0.7443351024E-05  0.2455200047E-05
        3148 2  0.3685421689E-04  0.1270835037E-04  0.3680160034E-05
        3149 1  0.1399709981E-04  0.8997120858E-05  0.0000000000E+00
        3150 2  0.2898324055E-04  0.9994220818E-05  0.2048639999E-05
        3151 2  0.2709017645E-04  0.9341440091E-05  0.1636799993E-05
        3152 2  0.1037087895E-04  0.3576165000E-05  0.1224959988E-05
        3153 1  0.2326739923E-04  0.8997120858E-05  0.0000000000E+00
        3154 2  0.2050385956E-04  0.7070296306E-05  0.1224959988E-05
        3155 2  0.1743377834E-04  0.6011647656E-05  0.4065599910E-06
        3156 2  0.2430245877E-04  0.8380157851E-05  0.3680160034E-05
        3157 2  0.1726841947E-04  0.5954627341E-05  0.1636799993E-05
        3158 1  0.2346785914E-04  0.8997120858E-05  0.0000000000E+00
        3159 2  0.2411057903E-04  0.8313992112E-05  0.3273599987E-05
        3160 1  0.1693067861E-04  0.9820800187E-05  0.0000000000E+00
        3161 2  0.1230761973E-04  0.4244006504E-05  0.4065599910E-06
        3162 2  0.3083808042E-04  0.1063382024E-04  0.1636799993E-05
        3163 1  0.1621229785E-04  0.1063392028E-04  0.0000000000E+00
        3164 1  0.1494791923E-04  0.8183999853E-05  0.0000000000E+00
        3165 1  0.1864511978E-04  0.1145760052E-04  0.0000000000E+00
        3166 2  0.3094649946E-04  0.1067120593E-04  0.4065599910E-06
        3167 1  0.1421393881E-04  0.4910400094E-05  0.0000000000E+00
        3168 1  0.1960997906E-04  0.1309439995E-04  0.0000000000E+00
        3169 2  0.2148197927E-04  0.7407578778E-05  0.2861759867E-05
        3170 2  0.2760887764E-04  0.9520302228E-05  0.1224959988E-05
        3171 1  0.2563548151E-04  0.1473119937E-04  0.0000000000E+00
        3172 2  0.1665222044E-04  0.5742144822E-05  0.8183999967E-06
        3173 1  0.2318393854E-04  0.8997120858E-05  0.0000000000E+00
        3174 1  0.2138759919E-04  0.9820800187E-05  0.0000000000E+00
        3175 2  0.1815371979E-04  0.6259903330E-05  0.1224959988E-05
        3176 2  0.1940639777E-04  0.6691861017E-05  0.8183999967E-06
        3177 2  0.1608281855E-04  0.5545799468E-05  0.8183999967E-06
        3178 1  0.2375255826E-04  0.8997120858E-05  0.0000000000E+00
        3179 1  0.1785263885E-04  0.1063392028E-04  0.0000000000E+00
        3180 1  0.2488979953E-04  0.1145760052E-04  0.0000000000E+00
        3181 2  0.3608981933E-04  0.1244476516E-04  0.1224959988E-05
        3182 1  0.2229941856E-04  0.7360320069E-05  0.0000000000E+00
        3183 2  0.2072069947E-04  0.7145068594E-05  0.8183999967E-06
        3184 2  0.1769351911E-04  0.6101213330E-05  0.8183999967E-06
        3185 2  0.2277131898E-04  0.7852178896E-05  0.3273599987E-05
        3186 1  0.2312699871E-04  0.9820800187E-05  0.0000000000E+00
        3187 1  0.2116998076E-04  0.1309439995E-04  0.0000000000E+00
        3188 1  0.2212625805E-04  0.1228127985E-04  0.0000000000E+00
        3189 1  0.2634293742E-04  0.9820800187E-05  0.0000000000E+00
        3190 1  0.2360279905E-04  0.9820800187E-05  0.0000000000E+00
        3191 2  0.3622554141E-04  0.1249156594E-04  0.2861759867E-05
        3192 2  0.3030533844E-04  0.1045011595E-04  0.4065599910E-06
        3193 2  0.2383056017E-04  0.8217434697E-05  0.1636799993E-05
        3194 2  0.2743649748E-04  0.9460861293E-05  0.2455200047E-05
        3195 1  0.1666469871E-04  0.9820800187E-05  0.0000000000E+00
        3196 1  0.1581371907E-04  0.8183999853E-05  0.0000000000E+00
        3197 2  0.2249051977E-04  0.7755351362E-05  0.2455200047E-05
        3198 2  0.1091531976E-04  0.3763903351E-05  0.8183999967E-06
        3199 2  0.2860181849E-04  0.9862696061E-05  0.2861759867E-05
        3200 2  0.1768806032E-04  0.6099331131E-05  0.4065599910E-06
        3201 1  0.1415856059E-04  0.6547199973E-05  0.0000000000E+00
        3202 1  0.1709681965E-04  0.1063392028E-04  0.0000000000E+00
        3203 1  0.9895859876E-05  0.5723519735E-05  0.0000000000E+00
        3204 1  0.2360904000E-04  0.8997120858E-05  0.0000000000E+00
        3205 2  0.3818879850E-04  0.1316855105E-04  0.2455200047E-05
        3206 1  0.3530279719E-04  0.1390752004E-04  0.0000000000E+00
        3207 2  0.2603873872E-04  0.8978875485E-05  0.3273599987E-05
        3208 1  0.1217345925E-04  0.7360320069E-05  0.0000000000E+00
        3209 2  0.3352283966E-04  0.1155959944E-04  0.2455200047E-05
        3210 1  0.2246555960E-04  0.1228127985E-04  0.0000000000E+00
        3211 2  0.3498221849E-04  0.1206283378E-04  0.2048639999E-05
        3212 1  0.2154749927E-04  0.1228127985E-04  0.0000000000E+00
        3213 2  0.2122145997E-04  0.7317744803E-05  0.2048639999E-05
        3214 2  0.2995589966E-04  0.1032962064E-04  0.2048639999E-05
        3215 1  0.1334345961E-04  0.7360320069E-05  0.0000000000E+00
        3216 1  0.1477631940E-04  0.6547199973E-05  0.0000000000E+00
        3217 1  0.1146365958E-04  0.5723519735E-05  0.0000000000E+00
        3218 1  0.1958267967E-04  0.1228127985E-04  0.0000000000E+00
        3219 1  0.1494791923E-04  0.8183999853E-05  0.0000000000E+00
        3220 2  0.1958892062E-04  0.6754799870E-05  0.2861759867E-05
        3221 2  0.2848091935E-04  0.9821006643E-05  0.4498560429E-05
        3222 1  0.1862561840E-04  0.7360320069E-05  0.0000000000E+00
        3223 1  0.1460784006E-04  0.8997120858E-05  0.0000000000E+00
        3224 1  0.3023825593E-04  0.1473119937E-04  0.0000000000E+00
        3225 2  0.2463629789E-04  0.8495274415E-05  0.1636799993E-05
        3226 1  0.1606643855E-04  0.5723519735E-05  0.0000000000E+00
        3227 2  0.1574117960E-04  0.5427992619E-05  0.1636799993E-05
        3228 1  0.2318393854E-04  0.8997120858E-05  0.0000000000E+00
        3229 1  0.1683785922E-04  0.7360320069E-05  0.0000000000E+00
        3230 2  0.2747705912E-04  0.9474847502E-05  0.8183999967E-06
        3231 2  0.2436563955E-04  0.8401944797E-05  0.3273599987E-05
        3232 2  0.3330600157E-04  0.1148482806E-04  0.1636799993E-05
        3233 2  0.2259113899E-04  0.7790047675E-05  0.3273599987E-05
        3234 2  0.2022617991E-04  0.6974544704E-05  0.1636799993E-05
        3235 2  0.2468387902E-04  0.8511681699E-05  0.3680160034E-05
        3236 1  0.1789553971E-04  0.1063392028E-04  0.0000000000E+00
        3237 1  0.3043950164E-04  0.1390752004E-04  0.0000000000E+00
        3238 1  0.3043091965E-04  0.1390752004E-04  0.0000000000E+00
        3239 2  0.2428997868E-04  0.8375854122E-05  0.3680160034E-05
        3240 1  0.2053271965E-04  0.1309439995E-04  0.0000000000E+00
        3241 1  0.2181737909E-04  0.9820800187E-05  0.0000000000E+00
        3242 2  0.1311257984E-04  0.4521579285E-05  0.2048639999E-05
        3243 2  0.2156154005E-04  0.7435013686E-05  0.1636799993E-05
        3244 1  0.2324321758E-04  0.1473119937E-04  0.0000000000E+00
        3245 2  0.3315935828E-04  0.1143426107E-04  0.4065599910E-06
        3246 1  0.3332549750E-04  0.1473119937E-04  0.0000000000E+00
        3247 1  0.1892825821E-04  0.9820800187E-05  0.0000000000E+00
        3248 1  0.2462147859E-04  0.1390752004E-04  0.0000000000E+00
        3249 2  0.3573725917E-04  0.1232319210E-04  0.8183999967E-06
        3250 1  0.2668068009E-04  0.9820800187E-05  0.0000000000E+00
        3251 2  0.2253965795E-04  0.7772295248E-05  0.2861759867E-05
        3252 1  0.1348697970E-04  0.8183999853E-05  0.0000000000E+00
        3253 1  0.1553448055E-04  0.8183999853E-05  0.0000000000E+00
        3254 2  0.2967431828E-04  0.1023252298E-04  0.2048639999E-05
        3255 1  0.2114112067E-04  0.8183999853E-05  0.0000000000E+00
        3256 1  0.2005691931E-04  0.8997120858E-05  0.0000000000E+00
        3257 1  0.2406533895E-04  0.1390752004E-04  0.0000000000E+00
        3258 2  0.2898557977E-04  0.9995027540E-05  0.1224959988E-05
        3259 2  0.3538158126E-04  0.1220054492E-04  0.4498560429E-05
        3260 1  0.1617953967E-04  0.7360320069E-05  0.0000000000E+00
        3261 2  0.3144569564E-04  0.1084334326E-04  0.2455200047E-05
        3262 2  0.2109431989E-04  0.7273903066E-05  0.1636799993E-05
        3263 1  0.2028623931E-04  0.1228127985E-04  0.0000000000E+00
        3264 2  0.2471117841E-04  0.8521095879E-05  0.1636799993E-05
        3265 1  0.2221674004E-04  0.8997120858E-05  0.0000000000E+00
        3266 2  0.2721497913E-04  0.9384475561E-05  0.1636799993E-05
        3267 2  0.2200769813E-04  0.7588861081E-05  0.1636799993E-05
        3268 2  0.3885179831E-04  0.1339717164E-04  0.5316960141E-05
        3269 2  0.3060876043E-04  0.1055474422E-04  0.3273599987E-05
        3270 2  0.7017659664E-04  0.2419882549E-04  0.7772159734E-05
        3271 2  0.2470337859E-04  0.8518406503E-05  0.1636799993E-05
        3272 1  0.1563275873E-04  0.6547199973E-05  0.0000000000E+00
        3273 1  0.1694238017E-04  0.8183999853E-05  0.0000000000E+00
        3274 2  0.2539134039E-04  0.8755634553E-05  0.2455200047E-05
        3275 2  0.3040673982E-04  0.1048508238E-04  0.4091999926E-05
        3276 2  0.2667443914E-04  0.9198081898E-05  0.2861759867E-05
        3277 2  0.3270305751E-04  0.1127691576E-04  0.2455200047E-05
        3278 1  0.2426502033E-04  0.1063392028E-04  0.0000000000E+00
        3279 2  0.3258996003E-04  0.1123791662E-04  0.2455200047E-05
        3280 1  0.1575521856E-04  0.8183999853E-05  0.0000000000E+00
        3281 2  0.2517215944E-04  0.8680054634E-05  0.1224959988E-05
        3282 1  0.2567993761E-04  0.8997120858E-05  0.0000000000E+00
        3283 1  0.1955615880E-04  0.8997120858E-05  0.0000000000E+00
        3284 1  0.1892825821E-04  0.9820800187E-05  0.0000000000E+00
        3285 1  0.1601574149E-04  0.9820800187E-05  0.0000000000E+00
        3286 1  0.2619629777E-04  0.8997120858E-05  0.0000000000E+00
        3287 1  0.2207399848E-04  0.8183999853E-05  0.0000000000E+00
        3288 1  0.1760148007E-04  0.1063392028E-04  0.0000000000E+00
        3289 1  0.2996291914E-04  0.1228127985E-04  0.0000000000E+00
        3290 2  0.3447209747E-04  0.1188693022E-04  0.5316960141E-05
        3291 2  0.2084237894E-04  0.7187026767E-05  0.8183999967E-06
        3292 1  0.2960411803E-04  0.1554431947E-04  0.0000000000E+00
        3293 1  0.1782377876E-04  0.8997120858E-05  0.0000000000E+00
        3294 1  0.1415465886E-04  0.4910400094E-05  0.0000000000E+00
        3295 1  0.2154827962E-04  0.7360320069E-05  0.0000000000E+00
        3296 1  0.1982681897E-04  0.1063392028E-04  0.0000000000E+00
        3297 1  0.1649933984E-04  0.6547199973E-05  0.0000000000E+00
        3298 1  0.1667639845E-04  0.5723519735E-05  0.0000000000E+00
        3299 1  0.2809482066E-04  0.1063392028E-04  0.0000000000E+00
        3300 2  0.3488549919E-04  0.1202948170E-04  0.2861759867E-05
        3301 2  0.2175030022E-04  0.7500103493E-05  0.3273599987E-05
        3302 1  0.1932449959E-04  0.1228127985E-04  0.0000000000E+00
        3303 1  0.3043950164E-04  0.1390752004E-04  0.0000000000E+00
        3304 1  0.1693223930E-04  0.7360320069E-05  0.0000000000E+00
        3305 1  0.1907333717E-04  0.7360320069E-05  0.0000000000E+00
        3306 1  0.2231579856E-04  0.1390752004E-04  0.0000000000E+00
        3307 2  0.3195815952E-04  0.1102005444E-04  0.2861759867E-05
        3308 1  0.1991495810E-04  0.8997120858E-05  0.0000000000E+00
        3309 1  0.2271593803E-04  0.1309439995E-04  0.0000000000E+00
        3310 1  0.1727465860E-04  0.1145760052E-04  0.0000000000E+00
        3311 1  0.2392415809E-04  0.1554431947E-04  0.0000000000E+00
        3312 2  0.3062903852E-04  0.1056173733E-04  0.2455200047E-05
        3313 2  0.2135561772E-04  0.7364005796E-05  0.2048639999E-05
        3314 2  0.1722005982E-04  0.5937951300E-05  0.2455200047E-05
        3315 2  0.2641859646E-04  0.9109860912E-05  0.2861759867E-05
        3316 2  0.1148081901E-04  0.3958903108E-05  0.4065599910E-06
        3317 2  0.2865797796E-04  0.9882061022E-05  0.1224959988E-05
        3318 2  0.2570099969E-04  0.8862413779E-05  0.4091999926E-05
        3319 1  0.2480477815E-04  0.1228127985E-04  0.0000000000E+00
        3320 2  0.3060329982E-04  0.1055286157E-04  0.3273599987E-05
        3321 2  0.3334890062E-04  0.1149962009E-04  0.1224959988E-05
        3322 1  0.1404233990E-04  0.8183999853E-05  0.0000000000E+00
        3323 1  0.2186261736E-04  0.1390752004E-04  0.0000000000E+00
        3324 2  0.2040011896E-04  0.7034523605E-05  0.3273599987E-05
        3325 1  0.1581294055E-04  0.9820800187E-05  0.0000000000E+00
        3326 1  0.3139343971E-04  0.1063392028E-04  0.0000000000E+00
        3327 2  0.2641859646E-04  0.9109860912E-05  0.2861759867E-05
        3328 2  0.2034473982E-04  0.7015427400E-05  0.1224959988E-05
        3329 1  0.1890797830E-04  0.9820800187E-05  0.0000000000E+00
        3330 1  0.3094727799E-04  0.1228127985E-04  0.0000000000E+00
        3331 2  0.3085835851E-04  0.1064081334E-04  0.2861759867E-05
        3332 2  0.2334305827E-04  0.8049330063E-05  0.3680160034E-05
        3333 2  0.3098159868E-04  0.1068330948E-04  0.2455200047E-05
        3334 1  0.1760615851E-04  0.1145760052E-04  0.0000000000E+00
        3335 1  0.1295268066E-04  0.6547199973E-05  0.0000000000E+00
        3336 2  0.3012203888E-04  0.1038690971E-04  0.2455200047E-05
        3337 1  0.3100109825E-04  0.1390752004E-04  0.0000000000E+00
        3338 2  0.1380053982E-04  0.4758806881E-05  0.1636799993E-05
        3339 2  0.2534375926E-04  0.8739227269E-05  0.3680160034E-05
        3340 1  0.1527005952E-04  0.8997120858E-05  0.0000000000E+00
        3341 1  0.1622945820E-04  0.1063392028E-04  0.0000000000E+00
        3342 2  0.2910180046E-04  0.1003510351E-04  0.2048639999E-05
        3343 1  0.1730351869E-04  0.1063392028E-04  0.0000000000E+00
        3344 1  0.1998749940E-04  0.1145760052E-04  0.0000000000E+00
        3345 2  0.1787291876E-04  0.6163075341E-05  0.2455200047E-05
        3346 2  0.2001479879E-04  0.6901654615E-05  0.2861759867E-05
        3347 2  0.2364491775E-04  0.8153419913E-05  0.2861759867E-05
        3348 1  0.1772472024E-04  0.1063392028E-04  0.0000000000E+00
        3349 1  0.2179319927E-04  0.1390752004E-04  0.0000000000E+00
        3350 1  0.1358057852E-04  0.4910400094E-05  0.0000000000E+00
        3351 2  0.3318509698E-04  0.1144313683E-04  0.2048639999E-05
        3352 2  0.3017117888E-04  0.1040385450E-04  0.4091999926E-05
        3353 2  0.2896763908E-04  0.9988841157E-05  0.4498560429E-05
        3354 1  0.1743065877E-04  0.8997120858E-05  0.0000000000E+00
        3355 2  0.1250340028E-04  0.4311517387E-05  0.8183999967E-06
        3356 1  0.2126825893E-04  0.1145760052E-04  0.0000000000E+00
        3357 2  0.2158571806E-04  0.7443351024E-05  0.2455200047E-05
        3358 1  0.2552861952E-04  0.1228127985E-04  0.0000000000E+00
        3359 1  0.1844075996E-04  0.1063392028E-04  0.0000000000E+00
        3360 2  0.1936193985E-04  0.6676530575E-05  0.2861759867E-05
        3361 1  0.1444248028E-04  0.8183999853E-05  0.0000000000E+00
        3362 2  0.1970201993E-04  0.6793799912E-05  0.1224959988E-05
        3363 2  0.2401697930E-04  0.8281716873E-05  0.3680160034E-05
        3364 1  0.1922388037E-04  0.1228127985E-04  0.0000000000E+00
        3365 2  0.2751527973E-04  0.9488026990E-05  0.1224959988E-05
        3366 2  0.2277209933E-04  0.7852448107E-05  0.4065599910E-06
        3367 1  0.1180841900E-04  0.6547199973E-05  0.0000000000E+00
        3368 1  0.1717091800E-04  0.6547199973E-05  0.0000000000E+00
        3369 1  0.2901911648E-04  0.1390752004E-04  0.0000000000E+00
        3370 2  0.3040205775E-04  0.1048346803E-04  0.4910400094E-05
        3371 2  0.2775941903E-04  0.9572213457E-05  0.2048639999E-05
        3372 2  0.2981393845E-04  0.1028066799E-04  0.1636799993E-05
        3373 2  0.2210987986E-04  0.7624096270E-05  0.2048639999E-05
        3374 2  0.2377127930E-04  0.8196992894E-05  0.1636799993E-05
        3375 2  0.2546933865E-04  0.8782530131E-05  0.4091999926E-05
        3376 2  0.2497871901E-04  0.8613351383E-05  0.8183999967E-06
        3377 1  0.2031666008E-04  0.9820800187E-05  0.0000000000E+00
        3378 1  0.2144921928E-04  0.1309439995E-04  0.0000000000E+00
        3379 2  0.3396275861E-04  0.1171129588E-04  0.1636799993E-05
        3380 2  0.2684057654E-04  0.9255370969E-05  0.1636799993E-05
        3381 1  0.2581253830E-04  0.9820800187E-05  0.0000000000E+00
        3382 2  0.2596229933E-04  0.8952516509E-05  0.4091999926E-05
        3383 2  0.2806049633E-04  0.9676033187E-05  0.4091999926E-05
        3384 1  0.2558087908E-04  0.1145760052E-04  0.0000000000E+00
        3385 1  0.1441907989E-04  0.7360320069E-05  0.0000000000E+00
        3386 2  0.2650673923E-04  0.9140254406E-05  0.1224959988E-05
        3387 1  0.3420299981E-04  0.1309439995E-04  0.0000000000E+00
        3388 1  0.2232281804E-04  0.9820800187E-05  0.0000000000E+00
        3389 1  0.2635853889E-04  0.9820800187E-05  0.0000000000E+00
        3390 1  0.2056781886E-04  0.9820800187E-05  0.0000000000E+00
        3391 1  0.1668731784E-04  0.8997120858E-05  0.0000000000E+00
        3392 1  0.1997345862E-04  0.9820800187E-05  0.0000000000E+00
        3393 1  0.1590341890E-04  0.9820800187E-05  0.0000000000E+00
        3394 1  0.1161731961E-04  0.6547199973E-05  0.0000000000E+00
        3395 1  0.1157909992E-04  0.6547199973E-05  0.0000000000E+00
        3396 1  0.2097731885E-04  0.1390752004E-04  0.0000000000E+00
        3397 1  0.1534962030E-04  0.5723519735E-05  0.0000000000E+00
        3398 2  0.2294214028E-04  0.7911082321E-05  0.3273599987E-05
        3399 1  0.2642249819E-04  0.1063392028E-04  0.0000000000E+00
        3400 2  0.3556019874E-04  0.1226213681E-04  0.1224959988E-05
        3401 2  0.2215043969E-04  0.7638082025E-05  0.2455200047E-05
        3402 1  0.3085367644E-04  0.1145760052E-04  0.0000000000E+00
        3403 1  0.1250261994E-04  0.6547199973E-05  0.0000000000E+00
        3404 1  0.2159663927E-04  0.9820800187E-05  0.0000000000E+00
        3405 2  0.3052685861E-04  0.1052650259E-04  0.1224959988E-05
        3406 2  0.2676569784E-04  0.9229550415E-05  0.3273599987E-05
        3407 1  0.1486601923E-04  0.8183999853E-05  0.0000000000E+00
        3408 1  0.1982837784E-04  0.6547199973E-05  0.0000000000E+00
        3409 1  0.2852459875E-04  0.1473119937E-04  0.0000000000E+00
        3410 1  0.3434261816E-04  0.2291520104E-04  0.0000000000E+00
        3411 2  0.4202483615E-04  0.1449132196E-04  0.3680160034E-05
        3412 2  0.2054598008E-04  0.7084820481E-05  0.8183999967E-06
        3413 2  0.1861704004E-04  0.6419668807E-05  0.2048639999E-05
        3414 1  0.3058770017E-04  0.1390752004E-04  0.0000000000E+00
        3415 2  0.7418579571E-05  0.2558130745E-05  0.4065599910E-06
        3416 1  0.1693223930E-04  0.7360320069E-05  0.0000000000E+00
        3417 1  0.2522987961E-04  0.1554431947E-04  0.0000000000E+00
        3418 1  0.1874418012E-04  0.1145760052E-04  0.0000000000E+00
        3419 2  0.2382509956E-04  0.8215551134E-05  0.2048639999E-05
        3420 1  0.2737019895E-04  0.1063392028E-04  0.0000000000E+00
        3421 1  0.2243826020E-04  0.1309439995E-04  0.0000000000E+00
        3422 2  0.2345927896E-04  0.8089406037E-05  0.2455200047E-05
        3423 1  0.2401307756E-04  0.1228127985E-04  0.0000000000E+00
        3424 2  0.2353727905E-04  0.8116302524E-05  0.1224959988E-05
        3425 2  0.3739085878E-04  0.1289339889E-04  0.2048639999E-05
        3426 2  0.2458247945E-04  0.8476717085E-05  0.2861759867E-05
        3427 2  0.2568540003E-04  0.8857034118E-05  0.1636799993E-05
        3428 2  0.1425761911E-04  0.4916420039E-05  0.1636799993E-05
        3429 2  0.1621932097E-04  0.5592869002E-05  0.2048639999E-05
        3430 1  0.1636128036E-04  0.8997120858E-05  0.0000000000E+00
        3431 1  0.2327051880E-04  0.1145760052E-04  0.0000000000E+00
        3432 1  0.2638818114E-04  0.1554431947E-04  0.0000000000E+00
        3433 2  0.2714321818E-04  0.9359730029E-05  0.1636799993E-05
        3434 1  0.2181893797E-04  0.1063392028E-04  0.0000000000E+00
        3435 1  0.3485273555E-04  0.1636799971E-04  0.0000000000E+00
        3436 1  0.2672904156E-04  0.1390752004E-04  0.0000000000E+00
        3437 2  0.2536871943E-04  0.8747833817E-05  0.2455200047E-05
        3438 1  0.2360279905E-04  0.9820800187E-05  0.0000000000E+00
        3439 2  0.3129515972E-04  0.1079143385E-04  0.1636799993E-05
        3440 2  0.2902847882E-04  0.1000981956E-04  0.2455200047E-05
        3441 2  0.3361175550E-04  0.1159026033E-04  0.1224959988E-05
        3442 1  0.2624387889E-04  0.1309439995E-04  0.0000000000E+00
        3443 1  0.1929720020E-04  0.7360320069E-05  0.0000000000E+00
        3444 2  0.2905109795E-04  0.1001761939E-04  0.3680160034E-05
        3445 1  0.1918722046E-04  0.9820800187E-05  0.0000000000E+00
        3446 1  0.2317847975E-04  0.1228127985E-04  0.0000000000E+00
        3447 1  0.1866071943E-04  0.1145760052E-04  0.0000000000E+00
        3448 2  0.4735847688E-04  0.1633050852E-04  0.5316960141E-05
        3449 2  0.2426580068E-04  0.8367516784E-05  0.1224959988E-05
        3450 2  0.1377713943E-04  0.4750737389E-05  0.1636799993E-05
        3451 1  0.2007329931E-04  0.8183999853E-05  0.0000000000E+00
        3452 1  0.1823951970E-04  0.8183999853E-05  0.0000000000E+00
        3453 1  0.1793531919E-04  0.1145760052E-04  0.0000000000E+00
        3454 1  0.3178343832E-04  0.1390752004E-04  0.0000000000E+00
        3455 2  0.1905540012E-04  0.6570827281E-05  0.4065599910E-06
        3456 2  0.2123861850E-04  0.7323661521E-05  0.2455200047E-05
        3457 2  0.3937127985E-04  0.1357630299E-04  0.8183999967E-06
        3458 1  0.1333955970E-04  0.7360320069E-05  0.0000000000E+00
        3459 1  0.2274090002E-04  0.8997120858E-05  0.0000000000E+00
        3460 2  0.2031276017E-04  0.7004399777E-05  0.1636799993E-05
        3461 2  0.1886819882E-04  0.6506275440E-05  0.2861759867E-05
        3462 2  0.1941264054E-04  0.6694013791E-05  0.4065599910E-06
        3463 1  0.1864979822E-04  0.1063392028E-04  0.0000000000E+00
        3464 2  0.2487029815E-04  0.8575964785E-05  0.4065599910E-06
        3465 2  0.3183648005E-04  0.1097809582E-04  0.3273599987E-05
        3466 2  0.2884049718E-04  0.9944998965E-05  0.2048639999E-05
        3467 2  0.2333603879E-04  0.8046909898E-05  0.3273599987E-05
        3468 2  0.1864901969E-04  0.6430696430E-05  0.2048639999E-05
        3469 2  0.2894735917E-04  0.9981848052E-05  0.1224959988E-05
        3470 1  0.1907489786E-04  0.1145760052E-04  0.0000000000E+00
        3471 2  0.2154437789E-04  0.7429095604E-05  0.2455200047E-05
        3472 1  0.1536833770E-04  0.8183999853E-05  0.0000000000E+00
        3473 1  0.1716545921E-04  0.8997120858E-05  0.0000000000E+00
        3474 2  0.2787875928E-04  0.9613365364E-05  0.3680160034E-05
        3475 1  0.2717519783E-04  0.8997120858E-05  0.0000000000E+00
        3476 2  0.1537301978E-04  0.5301041256E-05  0.2048639999E-05
        3477 2  0.3829019624E-04  0.1320351566E-04  0.3273599987E-05
        3478 1  0.2070275877E-04  0.1145760052E-04  0.0000000000E+00
        3479 2  0.2403413964E-04  0.8287634046E-05  0.4065599910E-06
        3480 1  0.2784053868E-04  0.1390752004E-04  0.0000000000E+00
        3481 2  0.2043521818E-04  0.7046626706E-05  0.1224959988E-05
        3482 1  0.1017120030E-04  0.5723519735E-05  0.0000000000E+00
        3483 1  0.1797041841E-04  0.1145760052E-04  0.0000000000E+00
        3484 1  0.2031666008E-04  0.9820800187E-05  0.0000000000E+00
        3485 1  0.1878473813E-04  0.8183999853E-05  0.0000000000E+00
        3486 1  0.1804217936E-04  0.1063392028E-04  0.0000000000E+00
        3487 2  0.7899840057E-05  0.2724082606E-05  0.8183999967E-06
        3488 1  0.1955303924E-04  0.7360320069E-05  0.0000000000E+00
        3489 2  0.2393039904E-04  0.8251861800E-05  0.2455200047E-05
        3490 2  0.4679063932E-04  0.1613470340E-04  0.8183999967E-06
        3491 2  0.2644356027E-04  0.9118468370E-05  0.3273599987E-05
        3492 1  0.1995863749E-04  0.1145760052E-04  0.0000000000E+00
        3493 2  0.1659606096E-04  0.5722779406E-05  0.1636799993E-05
        3494 1  0.2471273910E-04  0.9820800187E-05  0.0000000000E+00
        3495 1  0.2154047797E-04  0.1390752004E-04  0.0000000000E+00
        3496 1  0.2130101893E-04  0.1390752004E-04  0.0000000000E+00
        3497 2  0.3105023643E-04  0.1070697817E-04  0.1224959988E-05
        3498 2  0.2529149788E-04  0.8721205631E-05  0.2455200047E-05
        3499 2  0.3053154069E-04  0.1052811695E-04  0.1224959988E-05
        3500 2  0.1052063999E-04  0.3627806791E-05  0.8183999967E-06
        3501 1  0.2188289909E-04  0.7360320069E-05  0.0000000000E+00
        3502 1  0.2747237886E-04  0.1390752004E-04  0.0000000000E+00
        3503 2  0.1548845830E-04  0.5340847565E-05  0.4065599910E-06
        3504 1  0.1148004048E-04  0.5723519735E-05  0.0000000000E+00
        3505 1  0.1967159915E-04  0.8997120858E-05  0.0000000000E+00
        3506 1  0.2371823939E-04  0.1390752004E-04  0.0000000000E+00
        3507 1  0.2265353942E-04  0.8183999853E-05  0.0000000000E+00
        3508 2  0.2569553908E-04  0.8860530215E-05  0.2048639999E-05
        3509 1  0.2992937880E-04  0.1473119937E-04  0.0000000000E+00
        3510 1  0.2144297832E-04  0.1145760052E-04  0.0000000000E+00
        3511 2  0.2349047827E-04  0.8100164450E-05  0.2455200047E-05
        3512 2  0.3621462020E-04  0.1248779972E-04  0.2861759867E-05
        3513 1  0.1638389767E-04  0.9820800187E-05  0.0000000000E+00
        3514 2  0.2636399768E-04  0.9091033462E-05  0.1224959988E-05
        3515 2  0.2669549758E-04  0.9205343304E-05  0.2455200047E-05
        3516 1  0.1285985945E-04  0.8183999853E-05  0.0000000000E+00
        3517 1  0.1844544022E-04  0.1145760052E-04  0.0000000000E+00
        3518 2  0.2714399852E-04  0.9359999240E-05  0.8183999967E-06
        3519 2  0.2189459883E-04  0.7549861493E-05  0.1224959988E-05
        3520 1  0.1494791923E-04  0.8183999853E-05  0.0000000000E+00
        3521 2  0.1909673847E-04  0.6585081792E-05  0.1636799993E-05
        3522 2  0.2828357901E-04  0.9752958249E-05  0.2455200047E-05
        3523 1  0.1217813860E-04  0.7360320069E-05  0.0000000000E+00
        3524 1  0.2296241837E-04  0.8183999853E-05  0.0000000000E+00
        3525 1  0.1187862017E-04  0.6547199973E-05  0.0000000000E+00
        3526 1  0.2034629870E-04  0.8997120858E-05  0.0000000000E+00
        3527 2  0.3067740181E-04  0.1057841382E-04  0.8183999967E-06
        3528 1  0.1879565934E-04  0.1063392028E-04  0.0000000000E+00
        3529 1  0.1825901927E-04  0.1145760052E-04  0.0000000000E+00
        3530 1  0.1620059993E-04  0.8997120858E-05  0.0000000000E+00
        3531 2  0.2035097896E-04  0.7017578810E-05  0.3273599987E-05
        3532 2  0.3768491661E-04  0.1299479845E-04  0.8183999967E-06
        3533 2  0.1454387984E-04  0.5015130682E-05  0.4065599910E-06
        3534 1  0.2509493970E-04  0.1390752004E-04  0.0000000000E+00
        3535 2  0.1954523941E-04  0.6739737728E-05  0.2861759867E-05
        3536 2  0.1842593883E-04  0.6353771823E-05  0.8183999967E-06
        3537 2  0.8155680007E-05  0.2812303364E-05  0.1224959988E-05
        3538 2  0.2546933865E-04  0.8782530131E-05  0.4091999926E-05
        3539 2  0.2029793905E-04  0.6999288871E-05  0.2861759867E-05
        3540 2  0.2456064067E-04  0.8469186469E-05  0.3273599987E-05
        3541 1  0.1285985945E-04  0.8183999853E-05  0.0000000000E+00
        3542 2  0.2075033990E-04  0.7155289495E-05  0.2455200047E-05
        3543 2  0.1892202090E-04  0.6524834589E-05  0.2048639999E-05
        3544 1  0.2558555934E-04  0.1309439995E-04  0.0000000000E+00
        3545 2  0.2809871694E-04  0.9689212675E-05  0.4091999926E-05
        3546 2  0.2545686039E-04  0.8778227311E-05  0.3680160034E-05
        3547 2  0.3187079710E-04  0.1098992925E-04  0.3680160034E-05
        3548 1  0.1363439878E-04  0.8997120858E-05  0.0000000000E+00
        3549 2  0.3219761857E-04  0.1110262656E-04  0.1636799993E-05
        3550 2  0.1036853973E-04  0.3575358505E-05  0.4065599910E-06
        3551 2  0.2134313945E-04  0.7359702977E-05  0.1224959988E-05
        3552 1  0.1591043838E-04  0.8183999853E-05  0.0000000000E+00
        3553 2  0.2965091880E-04  0.1022445485E-04  0.8183999967E-06
        3554 1  0.1147379953E-04  0.5723519735E-05  0.0000000000E+00
        3555 1  0.2635151759E-04  0.1390752004E-04  0.0000000000E+00
        3556 1  0.2103659790E-04  0.1145760052E-04  0.0000000000E+00
        3557 2  0.1511639857E-04  0.5212551059E-05  0.8183999967E-06
        3558 2  0.3483167529E-04  0.1201092255E-04  0.2048639999E-05
        3559 1  0.1734173929E-04  0.9820800187E-05  0.0000000000E+00
        3560 1  0.2092193972E-04  0.1309439995E-04  0.0000000000E+00
        3561 1  0.1344953853E-04  0.7360320069E-05  0.0000000000E+00
        3562 2  0.2018093983E-04  0.6958944596E-05  0.3273599987E-05
        3563 1  0.2098824007E-04  0.1228127985E-04  0.0000000000E+00
        3564 1  0.1753907964E-04  0.1063392028E-04  0.0000000000E+00
        3565 2  0.2294214028E-04  0.7911082321E-05  0.3273599987E-05
        3566 1  0.3287933941E-04  0.1636799971E-04  0.0000000000E+00
        3567 1  0.1170624000E-04  0.5723519735E-05  0.0000000000E+00
        3568 2  0.2712215792E-04  0.9352467714E-05  0.4065599910E-06
        3569 2  0.2077217869E-04  0.7162820111E-05  0.3273599987E-05
        3570 1  0.1833623901E-04  0.8997120858E-05  0.0000000000E+00
        3571 1  0.2837873944E-04  0.9820800187E-05  0.0000000000E+00
        3572 1  0.2063021930E-04  0.1228127985E-04  0.0000000000E+00
        3573 1  0.3054246190E-04  0.1800479913E-04  0.0000000000E+00
        3574 2  0.2431026041E-04  0.8382848137E-05  0.4065599910E-06
        3575 2  0.2312621837E-04  0.7974557775E-05  0.3680160034E-05
        3576 1  0.2031041913E-04  0.8997120858E-05  0.0000000000E+00
        3577 1  0.2099525955E-04  0.8183999853E-05  0.0000000000E+00
        3578 1  0.3180449858E-04  0.1390752004E-04  0.0000000000E+00
        3579 1  0.2072225834E-04  0.9820800187E-05  0.0000000000E+00
        3580 1  0.1857491770E-04  0.1063392028E-04  0.0000000000E+00
        3581 2  0.3620447751E-04  0.1248430181E-04  0.4091999926E-05
        3582 1  0.2277131898E-04  0.1473119937E-04  0.0000000000E+00
        3583 1  0.1367417917E-04  0.4910400094E-05  0.0000000000E+00
        3584 2  0.2506062083E-04  0.8641593013E-05  0.2455200047E-05
        3585 2  0.2023631896E-04  0.6978040801E-05  0.2455200047E-05
        3586 1  0.2151629815E-04  0.7360320069E-05  0.0000000000E+00
        3587 1  0.1927535959E-04  0.1145760052E-04  0.0000000000E+00
        3588 2  0.1996019819E-04  0.6882826710E-05  0.4065599910E-06
        3589 1  0.2065595982E-04  0.9820800187E-05  0.0000000000E+00
        3590 1  0.1736903869E-04  0.1063392028E-04  0.0000000000E+00
        3591 1  0.1665065975E-04  0.8183999853E-05  0.0000000000E+00
        3592 1  0.1458443876E-04  0.8997120858E-05  0.0000000000E+00
        3593 1  0.2640924140E-04  0.1063392028E-04  0.0000000000E+00
        3594 2  0.1663817966E-04  0.5737303127E-05  0.1224959988E-05
        3595 1  0.2675945871E-04  0.1145760052E-04  0.0000000000E+00
        3596 2  0.2755272180E-04  0.9500938177E-05  0.2048639999E-05
        3597 1  0.1348620117E-04  0.7360320069E-05  0.0000000000E+00
        3598 2  0.1543542021E-04  0.5322558536E-05  0.2048639999E-05
        3599 2  0.3567875683E-04  0.1230301950E-04  0.1636799993E-05
        3600 2  0.1813656127E-04  0.6253986612E-05  0.2048639999E-05
        3601 1  0.2500991832E-04  0.1145760052E-04  0.0000000000E+00
        3602 2  0.1858428004E-04  0.6408372428E-05  0.1224959988E-05
        3603 2  0.1760537816E-04  0.6070819836E-05  0.2861759867E-05
        3604 1  0.1910765968E-04  0.7360320069E-05  0.0000000000E+00
        3605 2  0.2913767821E-04  0.1004747446E-04  0.3680160034E-05
        3606 1  0.1737527782E-04  0.9820800187E-05  0.0000000000E+00
        3607 1  0.1219061869E-04  0.6547199973E-05  0.0000000000E+00
        3608 2  0.3481763997E-04  0.1200608222E-04  0.1224959988E-05
        3609 1  0.1696110121E-04  0.9820800187E-05  0.0000000000E+00
        3610 2  0.3529655805E-04  0.1217122644E-04  0.1636799993E-05
        3611 1  0.1185989913E-04  0.5723519735E-05  0.0000000000E+00
        3612 2  0.3072575782E-04  0.1059508850E-04  0.1224959988E-05
        3613 1  0.9294480151E-05  0.4910400094E-05  0.0000000000E+00
        3614 1  0.2621189924E-04  0.1228127985E-04  0.0000000000E+00
        3615 1  0.2977805707E-04  0.9820800187E-05  0.0000000000E+00
        3616 1  0.2032133852E-04  0.1145760052E-04  0.0000000000E+00
        3617 1  0.2036970000E-04  0.1228127985E-04  0.0000000000E+00
        3618 2  0.1633007923E-04  0.5631061413E-05  0.2455200047E-05
        3619 2  0.1857647840E-04  0.6405682143E-05  0.1636799993E-05
        3620 2  0.2335475801E-04  0.8053364581E-05  0.2455200047E-05
        3621 2  0.1905461977E-04  0.6570558526E-05  0.4065599910E-06
        3622 1  0.2194685840E-04  0.8183999853E-05  0.0000000000E+00
        3623 1  0.2634450175E-04  0.1390752004E-04  0.0000000000E+00
        3624 1  0.2512068022E-04  0.8997120858E-05  0.0000000000E+00
        3625 1  0.1776996032E-04  0.1063392028E-04  0.0000000000E+00
        3626 1  0.2572517769E-04  0.9820800187E-05  0.0000000000E+00
        3627 2  0.3205877874E-04  0.1105475076E-04  0.1224959988E-05
        3628 2  0.2083145955E-04  0.7183261459E-05  0.2048639999E-05
        3629 1  0.1590497959E-04  0.8997120858E-05  0.0000000000E+00
        3630 1  0.1477553997E-04  0.8997120858E-05  0.0000000000E+00
        3631 1  0.2522597788E-04  0.1063392028E-04  0.0000000000E+00
        3632 2  0.3458052015E-04  0.1192431682E-04  0.2455200047E-05
        3633 1  0.1999685810E-04  0.7360320069E-05  0.0000000000E+00
        3634 2  0.2463629789E-04  0.8495274415E-05  0.1636799993E-05
        3635 2  0.2403413964E-04  0.8287634046E-05  0.3680160034E-05
        3636 1  0.2250377838E-04  0.8997120858E-05  0.0000000000E+00
        3637 2  0.2609957664E-04  0.8999853890E-05  0.3273599987E-05
        3638 2  0.2952065915E-04  0.1017953764E-04  0.3680160034E-05
        3639 1  0.2110211972E-04  0.1145760052E-04  0.0000000000E+00
        3640 1  0.3263675899E-04  0.1228127985E-04  0.0000000000E+00
        3641 2  0.3015635775E-04  0.1039874405E-04  0.3273599987E-05
        3642 1  0.2342027983E-04  0.1145760052E-04  0.0000000000E+00
        3643 2  0.1050191895E-04  0.3621351198E-05  0.1224959988E-05
        3644 1  0.2512146057E-04  0.1063392028E-04  0.0000000000E+00
        3645 1  0.2349749957E-04  0.8997120858E-05  0.0000000000E+00
        3646 1  0.2230097925E-04  0.1390752004E-04  0.0000000000E+00
        3647 2  0.2065049921E-04  0.7120861483E-05  0.3273599987E-05
        3648 2  0.1474902001E-04  0.5085868906E-05  0.2048639999E-05
        3649 2  0.2978586053E-04  0.1027098642E-04  0.2048639999E-05
        3650 2  0.2270345976E-04  0.7828779417E-05  0.2455200047E-05
        3651 2  0.2779685929E-04  0.9585123735E-05  0.8183999967E-06
        3652 2  0.2898557977E-04  0.9995027540E-05  0.1224959988E-05
        3653 2  0.1389569934E-04  0.4791620086E-05  0.2048639999E-05
        3654 2  0.2487029815E-04  0.8575964785E-05  0.4065599910E-06
        3655 2  0.2446157850E-04  0.8435026757E-05  0.2861759867E-05
        3656 1  0.1839083779E-04  0.8997120858E-05  0.0000000000E+00
        3657 2  0.2131037763E-04  0.7348405688E-05  0.2455200047E-05
        3658 1  0.1306656031E-04  0.5723519735E-05  0.0000000000E+00
        3659 1  0.1591043838E-04  0.9820800187E-05  0.0000000000E+00
        3660 2  0.2017235965E-04  0.6955986009E-05  0.3273599987E-05
        3661 1  0.2604809924E-04  0.1063392028E-04  0.0000000000E+00
        3662 2  0.2431026041E-04  0.8382848137E-05  0.4065599910E-06
        3663 2  0.1642758070E-04  0.5664682703E-05  0.2048639999E-05
        3664 1  0.1899066046E-04  0.1063392028E-04  0.0000000000E+00
        3665 2  0.2930927803E-04  0.1010664710E-04  0.2048639999E-05
        3666 1  0.1417416024E-04  0.8183999853E-05  0.0000000000E+00
        3667 1  0.1342847918E-04  0.6547199973E-05  0.0000000000E+00
        3668 1  0.2535779640E-04  0.1309439995E-04  0.0000000000E+00
        3669 1  0.2181192031E-04  0.1309439995E-04  0.0000000000E+00
        3670 2  0.2940990089E-04  0.1014134523E-04  0.2048639999E-05
        3671 2  0.2718221913E-04  0.9373178727E-05  0.3273599987E-05
        3672 1  0.2179319927E-04  0.1390752004E-04  0.0000000000E+00
        3673 1  0.1630121915E-04  0.8997120858E-05  0.0000000000E+00
        3674 2  0.1647749923E-04  0.5681896255E-05  0.1224959988E-05
        3675 2  0.2935997873E-04  0.1012413031E-04  0.4065599910E-06
        3676 1  0.1917005829E-04  0.1145760052E-04  0.0000000000E+00
        3677 2  0.3562337952E-04  0.1228392375E-04  0.1636799993E-05
        3678 1  0.1619435898E-04  0.8997120858E-05  0.0000000000E+00
        3679 1  0.2401775782E-04  0.1063392028E-04  0.0000000000E+00
        3680 1  0.1818569945E-04  0.9820800187E-05  0.0000000000E+00
        3681 2  0.4182827615E-04  0.1442354278E-04  0.1224959988E-05
        3682 2  0.2179943840E-04  0.7517047379E-05  0.1636799993E-05
        3683 1  0.2891147960E-04  0.1228127985E-04  0.0000000000E+00
        3684 1  0.2106701868E-04  0.1063392028E-04  0.0000000000E+00
        3685 2  0.1934633838E-04  0.6671150913E-05  0.8183999967E-06
        3686 2  0.1037087895E-04  0.3576165000E-05  0.1224959988E-05
        3687 2  0.2048825991E-04  0.7064917099E-05  0.3273599987E-05
        3688 2  0.4095233817E-04  0.1412149504E-04  0.2455200047E-05
        3689 1  0.1204008004E-04  0.6547199973E-05  0.0000000000E+00
        3690 2  0.2308565854E-04  0.7960571565E-05  0.3680160034E-05
        3691 1  0.2992937880E-04  0.1473119937E-04  0.0000000000E+00
        3692 1  0.2070197843E-04  0.8183999853E-05  0.0000000000E+00
        3693 1  0.1157597944E-04  0.4910400094E-05  0.0000000000E+00
        3694 2  0.2556059917E-04  0.8813999557E-05  0.4091999926E-05
        3695 1  0.2261141890E-04  0.1309439995E-04  0.0000000000E+00
        3696 2  0.2554499770E-04  0.8808619896E-05  0.2861759867E-05
        3697 1  0.2142815902E-04  0.8997120858E-05  0.0000000000E+00
        3698 1  0.1696889922E-04  0.8997120858E-05  0.0000000000E+00
        3699 1  0.1364765922E-04  0.8183999853E-05  0.0000000000E+00
        3700 2  0.2871881952E-04  0.9903041246E-05  0.2861759867E-05
        3701 2  0.2166605918E-04  0.7471054687E-05  0.4065599910E-06
        3702 2  0.3572712012E-04  0.1231969600E-04  0.8183999967E-06
        3703 2  0.3503681728E-04  0.1208166032E-04  0.2861759867E-05
        3704 1  0.2337269871E-04  0.1309439995E-04  0.0000000000E+00
        3705 1  0.1910765968E-04  0.8997120858E-05  0.0000000000E+00
        3706 2  0.1818647979E-04  0.6271199709E-05  0.2861759867E-05
        3707 1  0.3088643643E-04  0.1309439995E-04  0.0000000000E+00
        3708 2  0.2472677988E-04  0.8526475540E-05  0.8183999967E-06
        3709 2  0.2363399835E-04  0.8149654604E-05  0.8183999967E-06
        3710 2  0.1856867857E-04  0.6402992312E-05  0.1224959988E-05
        3711 1  0.1339493974E-04  0.7360320069E-05  0.0000000000E+00
        3712 1  0.1736903869E-04  0.1063392028E-04  0.0000000000E+00
        3713 2  0.2292263889E-04  0.7904358426E-05  0.2048639999E-05
        3714 1  0.2066064008E-04  0.8183999853E-05  0.0000000000E+00
        3715 1  0.1748525938E-04  0.1063392028E-04  0.0000000000E+00
        3716 2  0.2643575863E-04  0.9115778084E-05  0.1636799993E-05
        3717 1  0.2424473860E-04  0.1063392028E-04  0.0000000000E+00
        3718 2  0.3627312253E-04  0.1250797322E-04  0.3680160034E-05
        3719 2  0.2746770042E-04  0.9471620615E-05  0.4091999926E-05
        3720 1  0.2863223926E-04  0.1063392028E-04  0.0000000000E+00
        3721 1  0.2478215902E-04  0.1309439995E-04  0.0000000000E+00
        3722 1  0.1098551911E-04  0.4097279998E-05  0.0000000000E+00
        3723 2  0.3059471783E-04  0.1054990207E-04  0.2861759867E-05
        3724 2  0.1952105958E-04  0.6731399480E-05  0.8183999967E-06
        3725 1  0.1724501817E-04  0.8997120858E-05  0.0000000000E+00
        3726 2  0.1969967889E-04  0.6792992281E-05  0.1636799993E-05
        3727 1  0.1473888005E-04  0.8997120858E-05  0.0000000000E+00
        3728 2  0.2615183803E-04  0.9017874618E-05  0.1224959988E-05
        3729 2  0.2404583938E-04  0.8291668564E-05  0.1224959988E-05
        3730 2  0.1164149944E-04  0.4014309980E-05  0.8183999967E-06
        3731 2  0.2319953819E-04  0.7999840818E-05  0.3680160034E-05
        3732 1  0.2671265975E-04  0.1718111889E-04  0.0000000000E+00
        3733 2  0.3148235919E-04  0.1085598524E-04  0.2455200047E-05
        3734 1  0.1719587817E-04  0.1063392028E-04  0.0000000000E+00
        3735 2  0.2242343908E-04  0.7732220183E-05  0.1224959988E-05
        3736 2  0.2560661596E-04  0.8829867511E-05  0.4091999926E-05
        3737 2  0.2603951907E-04  0.8979143786E-05  0.2048639999E-05
        3738 1  0.3039582043E-04  0.1309439995E-04  0.0000000000E+00
        3739 1  0.1513745974E-04  0.8997120858E-05  0.0000000000E+00
        3740 2  0.2018093983E-04  0.6958944596E-05  0.3273599987E-05
        3741 1  0.2547947952E-04  0.8997120858E-05  0.0000000000E+00
        3742 1  0.1853981848E-04  0.7360320069E-05  0.0000000000E+00
        3743 1  0.2024957939E-04  0.1228127985E-04  0.0000000000E+00
        3744 2  0.2604809924E-04  0.8982103282E-05  0.4065599910E-06
        3745 1  0.2839823901E-04  0.1390752004E-04  0.0000000000E+00
        3746 1  0.2729063817E-04  0.1063392028E-04  0.0000000000E+00
        3747 2  0.3623879820E-04  0.1249613706E-04  0.4498560429E-05
        3748 2  0.2680547914E-04  0.9243268323E-05  0.1636799993E-05
        3749 2  0.2883269917E-04  0.9942309589E-05  0.8183999967E-06
        3750 2  0.3229901631E-04  0.1113759117E-04  0.2455200047E-05
        3751 2  0.1760537816E-04  0.6070819836E-05  0.2861759867E-05
        3752 1  0.2276975829E-04  0.8183999853E-05  0.0000000000E+00
        3753 1  0.2086499990E-04  0.7360320069E-05  0.0000000000E+00
        3754 1  0.1884011908E-04  0.1145760052E-04  0.0000000000E+00
        3755 2  0.1612571941E-04  0.5560592854E-05  0.2455200047E-05
        3756 2  0.2611517812E-04  0.9005233551E-05  0.4091999926E-05
        3757 1  0.1953198080E-04  0.8183999853E-05  0.0000000000E+00
        3758 1  0.1679729939E-04  0.9820800187E-05  0.0000000000E+00
        3759 2  0.2718221913E-04  0.9373178727E-05  0.3273599987E-05
        3760 2  0.2145545841E-04  0.7398433809E-05  0.2861759867E-05
        3761 2  0.1860377961E-04  0.6415096323E-05  0.2455200047E-05
        3762 1  0.2045861947E-04  0.1063392028E-04  0.0000000000E+00
        3763 1  0.1864979822E-04  0.1063392028E-04  0.0000000000E+00
        3764 2  0.1791503928E-04  0.6177599516E-05  0.2455200047E-05
        3765 1  0.2062319982E-04  0.1145760052E-04  0.0000000000E+00
        3766 2  0.4548413563E-04  0.1568418338E-04  0.2861759867E-05
        3767 1  0.2033070086E-04  0.9820800187E-05  0.0000000000E+00
        3768 1  0.1240589881E-04  0.7360320069E-05  0.0000000000E+00
        3769 1  0.1212744064E-04  0.7360320069E-05  0.0000000000E+00
        3770 2  0.3458052015E-04  0.1192431682E-04  0.2455200047E-05
        3771 1  0.3498455771E-04  0.2209152080E-04  0.0000000000E+00
        3772 1  0.2424785816E-04  0.1145760052E-04  0.0000000000E+00
        3773 2  0.2754648085E-04  0.9498786312E-05  0.1224959988E-05
        3774 2  0.3327635932E-04  0.1147460625E-04  0.1636799993E-05
        3775 2  0.3898829891E-04  0.1344424072E-04  0.2455200047E-05
        3776 1  0.2508167563E-04  0.1390752004E-04  0.0000000000E+00
        3777 2  0.3067818034E-04  0.1057868212E-04  0.1224959988E-05
        3778 1  0.1212197913E-04  0.6547199973E-05  0.0000000000E+00
        3779 1  0.1641665949E-04  0.6547199973E-05  0.0000000000E+00
        3780 1  0.1309853906E-04  0.5723519735E-05  0.0000000000E+00
        3781 2  0.3041375749E-04  0.1048750255E-04  0.8183999967E-06
        3782 2  0.2399357800E-04  0.8273646927E-05  0.3680160034E-05
        3783 1  0.2533205952E-04  0.9820800187E-05  0.0000000000E+00
        3784 1  0.2487185884E-04  0.8183999853E-05  0.0000000000E+00
        3785 1  0.2365037835E-04  0.1063392028E-04  0.0000000000E+00
        3786 1  0.2248505916E-04  0.1145760052E-04  0.0000000000E+00
        3787 2  0.1806557884E-04  0.6229509836E-05  0.8183999967E-06
        3788 2  0.2282748028E-04  0.7871544767E-05  0.2048639999E-05
        3789 2  0.2682810009E-04  0.9251069059E-05  0.4091999926E-05
        3790 1  0.1943214011E-04  0.1145760052E-04  0.0000000000E+00
        3791 2  0.2079401929E-04  0.7170351182E-05  0.1224959988E-05
        3792 1  0.2090711860E-04  0.7360320069E-05  0.0000000000E+00
        3793 2  0.1684565905E-04  0.5808847618E-05  0.1636799993E-05
        3794 2  0.2955497621E-04  0.1019137108E-04  0.2455200047E-05
        3795 1  0.2638037768E-04  0.1473119937E-04  0.0000000000E+00
        3796 2  0.3318353993E-04  0.1144259932E-04  0.2048639999E-05
        3797 2  0.2589911855E-04  0.8930730473E-05  0.1636799993E-05
        3798 1  0.2132675945E-04  0.8997120858E-05  0.0000000000E+00
        3799 2  0.6601919267E-05  0.2276523901E-05  0.4065599910E-06
        3800 2  0.1281774075E-04  0.4419910510E-05  0.2048639999E-05
        3801 1  0.1532933857E-04  0.9820800187E-05  0.0000000000E+00
        3802 1  0.2857061918E-04  0.1145760052E-04  0.0000000000E+00
        3803 2  0.2468622006E-04  0.8512489330E-05  0.1636799993E-05
        3804 2  0.2812134153E-04  0.9697014320E-05  0.4065599910E-06
        3805 2  0.2334383862E-04  0.8049599273E-05  0.3680160034E-05
        3806 1  0.1682772017E-04  0.8183999853E-05  0.0000000000E+00
        3807 2  0.2877419865E-04  0.9922136996E-05  0.4091999926E-05
        3808 2  0.2804645919E-04  0.9671192856E-05  0.8183999967E-06
        3809 2  0.1710383913E-04  0.5897875326E-05  0.1224959988E-05
        3810 2  0.2411057903E-04  0.8313992112E-05  0.3273599987E-05
        3811 2  0.2032367775E-04  0.7008164630E-05  0.2048639999E-05
        3812 2  0.2530007987E-04  0.8724165127E-05  0.8183999967E-06
        3813 1  0.2172144013E-04  0.1309439995E-04  0.0000000000E+00
        3814 2  0.3320459655E-04  0.1144986072E-04  0.4065599910E-06
        3815 1  0.1096992037E-04  0.6547199973E-05  0.0000000000E+00
        3816 2  0.2997851698E-04  0.1033741955E-04  0.4065599910E-06
        3817 1  0.1159469957E-04  0.4097279998E-05  0.0000000000E+00
        3818 1  0.1317030001E-04  0.8183999853E-05  0.0000000000E+00
        3819 1  0.2207399848E-04  0.8183999853E-05  0.0000000000E+00
        3820 2  0.2677818156E-04  0.9233855053E-05  0.1636799993E-05
        3821 1  0.1057679947E-04  0.6547199973E-05  0.0000000000E+00
        3822 1  0.1762019929E-04  0.1145760052E-04  0.0000000000E+00
        3823 2  0.3072809704E-04  0.1059589522E-04  0.1636799993E-05
        3824 1  0.1542683822E-04  0.6547199973E-05  0.0000000000E+00
        3825 2  0.2536169814E-04  0.8745412742E-05  0.4091999926E-05
        3826 2  0.2596229933E-04  0.8952516509E-05  0.4091999926E-05
        3827 1  0.3534569623E-04  0.1881791832E-04  0.0000000000E+00
        3828 2  0.2765178033E-04  0.9535096069E-05  0.3273599987E-05
        3829 1  0.1876289934E-04  0.1063392028E-04  0.0000000000E+00
        3830 2  0.4021290079E-04  0.1386651729E-04  0.4065599910E-06
        3831 2  0.2316443897E-04  0.7987737263E-05  0.1636799993E-05
        3832 1  0.2065439912E-04  0.9820800187E-05  0.0000000000E+00
        3833 1  0.1803984014E-04  0.9820800187E-05  0.0000000000E+00
        3834 1  0.2250923899E-04  0.1145760052E-04  0.0000000000E+00
        3835 1  0.5115941531E-04  0.2864927956E-04  0.0000000000E+00
        3836 1  0.1364765922E-04  0.8183999853E-05  0.0000000000E+00
        3837 2  0.2575403960E-04  0.8880702808E-05  0.4091999926E-05
        3838 2  0.2309657793E-04  0.7964336874E-05  0.8183999967E-06
        3839 1  0.3083495903E-04  0.1309439995E-04  0.0000000000E+00
        3840 2  0.3072887921E-04  0.1059616534E-04  0.4065599910E-06
        3841 2  0.2366987974E-04  0.8162027370E-05  0.3680160034E-05
        3842 2  0.2002883775E-04  0.6906495400E-05  0.2861759867E-05
        3843 2  0.2928041977E-04  0.1009669631E-04  0.8183999967E-06
        3844 2  0.1561091995E-04  0.5383075859E-05  0.1224959988E-05
        3845 2  0.3401735739E-04  0.1173012242E-04  0.4065599910E-06
        3846 1  0.1177175909E-04  0.6547199973E-05  0.0000000000E+00
        3847 2  0.2367534034E-04  0.8163910024E-05  0.8183999967E-06
        3848 2  0.1681991853E-04  0.5799971859E-05  0.2455200047E-05
        3849 2  0.2462459815E-04  0.8491240806E-05  0.3273599987E-05
        3850 1  0.2070509981E-04  0.1145760052E-04  0.0000000000E+00
        3851 1  0.1193087974E-04  0.6547199973E-05  0.0000000000E+00
        3852 2  0.2556215986E-04  0.8814537978E-05  0.2048639999E-05
        3853 1  0.2541240065E-04  0.1228127985E-04  0.0000000000E+00
        3854 1  0.2651531759E-04  0.1473119937E-04  0.0000000000E+00
        3855 1  0.1892279943E-04  0.1063392028E-04  0.0000000000E+00
        3856 1  0.2527667857E-04  0.1063392028E-04  0.0000000000E+00
        3857 1  0.2152175875E-04  0.1145760052E-04  0.0000000000E+00
        3858 2  0.1849769978E-04  0.6378516900E-05  0.2048639999E-05
        3859 2  0.3619277777E-04  0.1248026820E-04  0.2861759867E-05
        3860 1  0.3546503649E-04  0.1473119937E-04  0.0000000000E+00
        3861 1  0.2086421955E-04  0.1228127985E-04  0.0000000000E+00
        3862 1  0.1132091984E-04  0.5723519735E-05  0.0000000000E+00
        3863 2  0.3128189928E-04  0.1078686182E-04  0.3273599987E-05
        3864 1  0.2512068022E-04  0.8997120858E-05  0.0000000000E+00
        3865 1  0.1907333717E-04  0.7360320069E-05  0.0000000000E+00
        3866 1  0.1506413901E-04  0.8183999853E-05  0.0000000000E+00
        3867 2  0.3634878158E-04  0.1253406208E-04  0.4498560429E-05
        3868 2  0.2801369919E-04  0.9659896023E-05  0.2048639999E-05
        3869 2  0.1740881999E-04  0.6003041108E-05  0.1636799993E-05
        3870 2  0.3498221849E-04  0.1206283378E-04  0.2048639999E-05
        3871 2  0.2061461964E-04  0.7108489172E-05  0.3273599987E-05
        3872 1  0.2099135963E-04  0.8997120858E-05  0.0000000000E+00
        3873 1  0.2029325879E-04  0.1145760052E-04  0.0000000000E+00
        3874 2  0.1855463961E-04  0.6398151527E-05  0.1224959988E-05
        3875 2  0.2984513776E-04  0.1029142641E-04  0.1224959988E-05
        3876 2  0.2198897892E-04  0.7582406397E-05  0.2455200047E-05
        3877 1  0.2523299736E-04  0.1309439995E-04  0.0000000000E+00
        3878 2  0.1795091885E-04  0.6189971828E-05  0.2455200047E-05
        3879 1  0.1892279943E-04  0.1063392028E-04  0.0000000000E+00
        3880 1  0.2065439912E-04  0.9820800187E-05  0.0000000000E+00
        3881 2  0.3937127985E-04  0.1357630299E-04  0.8183999967E-06
        3882 1  0.1935101864E-04  0.9820800187E-05  0.0000000000E+00
        3883 2  0.2641859646E-04  0.9109860912E-05  0.2861759867E-05
        3884 2  0.3299087984E-04  0.1137616528E-04  0.4498560429E-05
        3885 2  0.3105413998E-04  0.1070832423E-04  0.1636799993E-05
        3886 2  0.2331185715E-04  0.8038570741E-05  0.3273599987E-05
        3887 1  0.1376933869E-04  0.4910400094E-05  0.0000000000E+00
        3888 1  0.1288325984E-04  0.8183999853E-05  0.0000000000E+00
        3889 1  0.3058145739E-04  0.1145760052E-04  0.0000000000E+00
        3890 2  0.3885413753E-04  0.1339797836E-04  0.5728800261E-05
        3891 1  0.2159663927E-04  0.9820800187E-05  0.0000000000E+00
        3892 2  0.1689324017E-04  0.5825254902E-05  0.2455200047E-05
        3893 2  0.1466399863E-04  0.5056550890E-05  0.1636799993E-05
        3894 1  0.2296709863E-04  0.1145760052E-04  0.0000000000E+00
        3895 1  0.1244568011E-04  0.7360320069E-05  0.0000000000E+00
        3896 1  0.1396745938E-04  0.7360320069E-05  0.0000000000E+00
        3897 1  0.1606254045E-04  0.6547199973E-05  0.0000000000E+00
        3898 1  0.1982993854E-04  0.1228127985E-04  0.0000000000E+00
        3899 2  0.1820519901E-04  0.6277654848E-05  0.2048639999E-05
        3900 2  0.2696381853E-04  0.9297868019E-05  0.1636799993E-05
        3901 2  0.2122145997E-04  0.7317744803E-05  0.2048639999E-05
        3902 1  0.1318122031E-04  0.7360320069E-05  0.0000000000E+00
        3903 1  0.1935570072E-04  0.8183999853E-05  0.0000000000E+00
        3904 1  0.2036580008E-04  0.1063392028E-04  0.0000000000E+00
        3905 1  0.3523805935E-04  0.1636799971E-04  0.0000000000E+00
        3906 2  0.3341753836E-04  0.1152328878E-04  0.1636799993E-05
        3907 2  0.3951869803E-04  0.1362713647E-04  0.2455200047E-05
        3908 2  0.2296787898E-04  0.7919958080E-05  0.2861759867E-05
        3909 2  0.2862365727E-04  0.9870226677E-05  0.2048639999E-05
        3910 2  0.1099097972E-04  0.3789992888E-05  0.1636799993E-05
        3911 2  0.3324359932E-04  0.1146330942E-04  0.2048639999E-05
        3912 1  0.1947191959E-04  0.1063392028E-04  0.0000000000E+00
        3913 2  0.3015011680E-04  0.1039659128E-04  0.1224959988E-05
        3914 1  0.1929953942E-04  0.8997120858E-05  0.0000000000E+00
        3915 2  0.2329080053E-04  0.8031310244E-05  0.2861759867E-05
        3916 1  0.3022109740E-04  0.1881791832E-04  0.0000000000E+00
        3917 1  0.1984709888E-04  0.9820800187E-05  0.0000000000E+00
        3918 1  0.1535507909E-04  0.8997120858E-05  0.0000000000E+00
        3919 1  0.2230097925E-04  0.1390752004E-04  0.0000000000E+00
        3920 1  0.2460432006E-04  0.1063392028E-04  0.0000000000E+00
        3921 2  0.1666313983E-04  0.5745910130E-05  0.4065599910E-06
        3922 1  0.2300531924E-04  0.1473119937E-04  0.0000000000E+00
        3923 1  0.1785185850E-04  0.9820800187E-05  0.0000000000E+00
        3924 2  0.1798835910E-04  0.6202882105E-05  0.8183999967E-06
        3925 2  0.3781206033E-04  0.1303864065E-04  0.4091999926E-05
        3926 1  0.2277131898E-04  0.1473119937E-04  0.0000000000E+00
        3927 1  0.1410707955E-04  0.8997120858E-05  0.0000000000E+00
        3928 1  0.1394327955E-04  0.4910400094E-05  0.0000000000E+00
        3929 2  0.1311257984E-04  0.4521579285E-05  0.2048639999E-05
        3930 2  0.2298191976E-04  0.7924799320E-05  0.1636799993E-05
        3931 2  0.1747044007E-04  0.6024289632E-05  0.2861759867E-05
        3932 1  0.2347878035E-04  0.8183999853E-05  0.0000000000E+00
        3933 2  0.3955925786E-04  0.1364112268E-04  0.3680160034E-05
        3934 1  0.1981667810E-04  0.6547199973E-05  0.0000000000E+00
        3935 1  0.2333837801E-04  0.1063392028E-04  0.0000000000E+00
        3936 1  0.1868645995E-04  0.1228127985E-04  0.0000000000E+00
        3937 2  0.2893020064E-04  0.9975930880E-05  0.8183999967E-06
        3938 2  0.2362151827E-04  0.8145350876E-05  0.3680160034E-05
        3939 2  0.3075305722E-04  0.1060450177E-04  0.1636799993E-05
        3940 2  0.1561637873E-04  0.5384958058E-05  0.8183999967E-06
        3941 1  0.2535233762E-04  0.1390752004E-04  0.0000000000E+00
        3942 1  0.1417494059E-04  0.5723519735E-05  0.0000000000E+00
        3943 1  0.2080337799E-04  0.8183999853E-05  0.0000000000E+00
        3944 2  0.1204787895E-04  0.4154440830E-05  0.8183999967E-06
        3945 2  0.2625011803E-04  0.9051764209E-05  0.2861759867E-05
        3946 2  0.1490111936E-04  0.5138316737E-05  0.2048639999E-05
        3947 1  0.1876212082E-04  0.1063392028E-04  0.0000000000E+00
        3948 1  0.2184701953E-04  0.1063392028E-04  0.0000000000E+00
        3949 1  0.2144921928E-04  0.7360320069E-05  0.0000000000E+00
        3950 2  0.1588781925E-04  0.5478558251E-05  0.8183999967E-06
        3951 1  0.2461913755E-04  0.1145760052E-04  0.0000000000E+00
        3952 1  0.1334891931E-04  0.4910400094E-05  0.0000000000E+00
        3953 2  0.2812134153E-04  0.9697014320E-05  0.4065599910E-06
        3954 2  0.3116489825E-04  0.1074651664E-04  0.2048639999E-05
        3955 1  0.1959437941E-04  0.1063392028E-04  0.0000000000E+00
        3956 1  0.1427010011E-04  0.8183999853E-05  0.0000000000E+00
        3957 1  0.2648645932E-04  0.1228127985E-04  0.0000000000E+00
        3958 1  0.1940561924E-04  0.8183999853E-05  0.0000000000E+00
        3959 1  0.1550171874E-04  0.5723519735E-05  0.0000000000E+00
        3960 2  0.1150811931E-04  0.3968316832E-05  0.1224959988E-05
        3961 2  0.2286024028E-04  0.7882841601E-05  0.3273599987E-05
        3962 1  0.1713347956E-04  0.8997120858E-05  0.0000000000E+00
        3963 1  0.3438161730E-04  0.1145760052E-04  0.0000000000E+00
        3964 2  0.2459573989E-04  0.8481289115E-05  0.3273599987E-05
        3965 1  0.1744781912E-04  0.8997120858E-05  0.0000000000E+00
        3966 2  0.2472677988E-04  0.8526475540E-05  0.8183999967E-06
        3967 1  0.2318393854E-04  0.8997120858E-05  0.0000000000E+00
        3968 1  0.1831751797E-04  0.9820800187E-05  0.0000000000E+00
        3969 2  0.2022851913E-04  0.6975350971E-05  0.2861759867E-05
        3970 1  0.1900860116E-04  0.9820800187E-05  0.0000000000E+00
        3971 1  0.2265587864E-04  0.1063392028E-04  0.0000000000E+00
        3972 2  0.1448381954E-04  0.4994420578E-05  0.2048639999E-05
        3973 1  0.2406533895E-04  0.1390752004E-04  0.0000000000E+00
        3974 1  0.2315585880E-04  0.1309439995E-04  0.0000000000E+00
        3975 2  0.3015401853E-04  0.1039793733E-04  0.1636799993E-05
        3976 1  0.2159351970E-04  0.1228127985E-04  0.0000000000E+00
        3977 1  0.2315429811E-04  0.9820800187E-05  0.0000000000E+00
        3978 1  0.3139889668E-04  0.1063392028E-04  0.0000000000E+00
        3979 2  0.1746887938E-04  0.6023751212E-05  0.2048639999E-05
        3980 1  0.2853317892E-04  0.1636799971E-04  0.0000000000E+00
        3981 2  0.3163835936E-04  0.1090977912E-04  0.2861759867E-05
        3982 1  0.1811705806E-04  0.1063392028E-04  0.0000000000E+00
        3983 2  0.3235049735E-04  0.1115534360E-04  0.8183999967E-06
        3984 2  0.3081312025E-04  0.1062521369E-04  0.2861759867E-05
        3985 2  0.1457352028E-04  0.5025351584E-05  0.1636799993E-05
        3986 2  0.3055571869E-04  0.1053645428E-04  0.4910400094E-05
        3987 1  0.2939898150E-04  0.1063392028E-04  0.0000000000E+00
        3988 1  0.1573181908E-04  0.8997120858E-05  0.0000000000E+00
        3989 1  0.3438161730E-04  0.1145760052E-04  0.0000000000E+00
        3990 2  0.1461797820E-04  0.5040682026E-05  0.4065599910E-06
        3991 1  0.2192735883E-04  0.1309439995E-04  0.0000000000E+00
        3992 2  0.2554499770E-04  0.8808619896E-05  0.2861759867E-05
        3993 1  0.1225770029E-04  0.6547199973E-05  0.0000000000E+00
        3994 1  0.1841579979E-04  0.1145760052E-04  0.0000000000E+00
        3995 1  0.2192735883E-04  0.1309439995E-04  0.0000000000E+00
        3996 1  0.2145935832E-04  0.1309439995E-04  0.0000000000E+00
        3997 1  0.2582267916E-04  0.1145760052E-04  0.0000000000E+00
        3998 2  0.1274207989E-04  0.4393820291E-05  0.8183999967E-06
        3999 2  0.2337425758E-04  0.8060088476E-05  0.3680160034E-05
        4000 1  0.2517137909E-04  0.1473119937E-04  0.0000000000E+00
        4001 1  0.2017703810E-04  0.1228127985E-04  0.0000000000E+00
        4002 2  0.3145661685E-04  0.1084710857E-04  0.4091999926E-05
        4003 1  0.2279159708E-04  0.9820800187E-05  0.0000000000E+00
        4004 2  0.3790799747E-04  0.1307172261E-04  0.2048639999E-05
        4005 2  0.2970473724E-04  0.1024301218E-04  0.3680160034E-05
        4006 2  0.2606057933E-04  0.8986406101E-05  0.8183999967E-06
        4007 2  0.2013881931E-04  0.6944420420E-05  0.1224959988E-05
        4008 1  0.2509493970E-04  0.1390752004E-04  0.0000000000E+00
        4009 1  0.1762175816E-04  0.8183999853E-05  0.0000000000E+00
        4010 1  0.1843295831E-04  0.1145760052E-04  0.0000000000E+00
        4011 2  0.2383056017E-04  0.8217434697E-05  0.2861759867E-05
        4012 1  0.2737019895E-04  0.1063392028E-04  0.0000000000E+00
        4013 1  0.1526849883E-04  0.9820800187E-05  0.0000000000E+00
        4014 2  0.2955809759E-04  0.1019244701E-04  0.3273599987E-05
        4015 1  0.1533947943E-04  0.8997120858E-05  0.0000000000E+00
        4016 1  0.2411916103E-04  0.1390752004E-04  0.0000000000E+00
        4017 2  0.1180686013E-04  0.4071330750E-05  0.1636799993E-05
        4018 2  0.1857413918E-04  0.6404875421E-05  0.4065599910E-06
        4019 1  0.2205137935E-04  0.1228127985E-04  0.0000000000E+00
        4020 2  0.2771495929E-04  0.9556882105E-05  0.1636799993E-05
        4021 1  0.1631681880E-04  0.9820800187E-05  0.0000000000E+00
        4022 2  0.2803085772E-04  0.9665812286E-05  0.2861759867E-05
        4023 1  0.3088643643E-04  0.1309439995E-04  0.0000000000E+00
        4024 1  0.1818101919E-04  0.1063392028E-04  0.0000000000E+00
        4025 2  0.4021290079E-04  0.1386651729E-04  0.4065599910E-06
        4026 1  0.1029365922E-04  0.4097279998E-05  0.0000000000E+00
        4027 1  0.2381964077E-04  0.8997120858E-05  0.0000000000E+00
        4028 2  0.4026047827E-04  0.1388292276E-04  0.1224959988E-05
        4029 2  0.2620097985E-04  0.9034820323E-05  0.3273599987E-05
        4030 2  0.2332745862E-04  0.8043951311E-05  0.1224959988E-05
        4031 1  0.2599505933E-04  0.1228127985E-04  0.0000000000E+00
        4032 2  0.2181972013E-04  0.7524041393E-05  0.4065599910E-06
        4033 1  0.2124095954E-04  0.7360320069E-05  0.0000000000E+00
        4034 1  0.2203577787E-04  0.9820800187E-05  0.0000000000E+00
        4035 1  0.1724891990E-04  0.1063392028E-04  0.0000000000E+00
        4036 2  0.3537221710E-04  0.1219731621E-04  0.4498560429E-05
        4037 2  0.1299557880E-04  0.4481234100E-05  0.1636799993E-05
        4038 2  0.1682303991E-04  0.5801048246E-05  0.4065599910E-06
        4039 2  0.1775903911E-04  0.6123806543E-05  0.2455200047E-05
        4040 2  0.1688153861E-04  0.5821219929E-05  0.2048639999E-05
        4041 2  0.2528916048E-04  0.8720399819E-05  0.2455200047E-05
        4042 2  0.1960373993E-04  0.6759910320E-05  0.1636799993E-05
        4043 2  0.2254902029E-04  0.7775523954E-05  0.2455200047E-05
        4044 2  0.2613233846E-04  0.9011150723E-05  0.3680160034E-05
        4045 2  0.2330405914E-04  0.8035882274E-05  0.3680160034E-05
        4046 2  0.2928977847E-04  0.1009992320E-04  0.1224959988E-05
        4047 1  0.2996291914E-04  0.1228127985E-04  0.0000000000E+00
        4048 1  0.2145156031E-04  0.1390752004E-04  0.0000000000E+00
        4049 2  0.1073903968E-04  0.3703117045E-05  0.4065599910E-06
        4050 2  0.1352363870E-04  0.4663323580E-05  0.2048639999E-05
        4051 1  0.2200847848E-04  0.9820800187E-05  0.0000000000E+00
        4052 1  0.1573259942E-04  0.8997120858E-05  0.0000000000E+00
        4053 2  0.3334577923E-04  0.1149854415E-04  0.4065599910E-06
        4054 2  0.2662062252E-04  0.9179524568E-05  0.2048639999E-05
        4055 1  0.2214342021E-04  0.8183999853E-05  0.0000000000E+00
        4056 1  0.1996253923E-04  0.1145760052E-04  0.0000000000E+00
        4057 1  0.2127059997E-04  0.7360320069E-05  0.0000000000E+00
        4058 2  0.2922737804E-04  0.1007840547E-04  0.1636799993E-05
        4059 1  0.1900860116E-04  0.9820800187E-05  0.0000000000E+00
        4060 1  0.9536279322E-05  0.5723519735E-05  0.0000000000E+00
        4061 2  0.1035761943E-04  0.3571592742E-05  0.8183999967E-06
        4062 2  0.3362813732E-04  0.1159590920E-04  0.1224959988E-05
        4063 2  0.2736786155E-04  0.9437193512E-05  0.4091999926E-05
        4064 2  0.3008615749E-04  0.1037453694E-04  0.4498560429E-05
        4065 1  0.1989156044E-04  0.9820800187E-05  0.0000000000E+00
        4066 1  0.1840955883E-04  0.8183999853E-05  0.0000000000E+00
        4067 1  0.2206619865E-04  0.8997120858E-05  0.0000000000E+00
        4068 1  0.1702661939E-04  0.6547199973E-05  0.0000000000E+00
        4069 1  0.2232671977E-04  0.8997120858E-05  0.0000000000E+00
        4070 2  0.2922191925E-04  0.1007652372E-04  0.1224959988E-05
        4071 1  0.2001479879E-04  0.9820800187E-05  0.0000000000E+00
        4072 1  0.2279159708E-04  0.9820800187E-05  0.0000000000E+00
        4073 1  0.1273662019E-04  0.5723519735E-05  0.0000000000E+00
        4074 2  0.1152917957E-04  0.3975579148E-05  0.1224959988E-05
        4075 1  0.1418195916E-04  0.7360320069E-05  0.0000000000E+00
        4076 1  0.1569593951E-04  0.5723519735E-05  0.0000000000E+00
        4077 1  0.2548025986E-04  0.1063392028E-04  0.0000000000E+00
        4078 1  0.2539991874E-04  0.9820800187E-05  0.0000000000E+00
        4079 2  0.2896295700E-04  0.9987225894E-05  0.3680160034E-05
        4080 1  0.2029013922E-04  0.8183999853E-05  0.0000000000E+00
        4081 1  0.1578797855E-04  0.7360320069E-05  0.0000000000E+00
        4082 2  0.3292848123E-04  0.1135464845E-04  0.2861759867E-05
        4083 1  0.2006003888E-04  0.1145760052E-04  0.0000000000E+00
        4084 2  0.1904759847E-04  0.6568136996E-05  0.4065599910E-06
        4085 2  0.2057717938E-04  0.7095578894E-05  0.4065599910E-06
        4086 2  0.2938259604E-04  0.1013192923E-04  0.4091999926E-05
        4087 2  0.1205334047E-04  0.4156323939E-05  0.4065599910E-06
        4088 1  0.1035761943E-04  0.4910400094E-05  0.0000000000E+00
        4089 2  0.3036384078E-04  0.1047028945E-04  0.4091999926E-05
        4090 2  0.7516860023E-05  0.2592020564E-05  0.8183999967E-06
        4091 1  0.2181893797E-04  0.1063392028E-04  0.0000000000E+00
        4092 1  0.3394715895E-04  0.1309439995E-04  0.0000000000E+00
        4093 1  0.1590107968E-04  0.6547199973E-05  0.0000000000E+00
        4094 1  0.2575715916E-04  0.1636799971E-04  0.0000000000E+00
        4095 2  0.2848404074E-04  0.9822082575E-05  0.3680160034E-05
        4096 2  0.1791503928E-04  0.6177599516E-05  0.2455200047E-05
        4097 2  0.3049877887E-04  0.1051682011E-04  0.1636799993E-05
        4098 2  0.2314961966E-04  0.7982626812E-05  0.2455200047E-05
        4099 1  0.2247491830E-04  0.1473119937E-04  0.0000000000E+00
        4100 2  0.2078699799E-04  0.7167930107E-05  0.2861759867E-05
        4101 1  0.2975387906E-04  0.1309439995E-04  0.0000000000E+00
        4102 2  0.3005261897E-04  0.1036297181E-04  0.8183999967E-06
        4103 2  0.2795519868E-04  0.9639723430E-05  0.3273599987E-05
        4104 1  0.1390974012E-04  0.8183999853E-05  0.0000000000E+00
        4105 1  0.2513315849E-04  0.1063392028E-04  0.0000000000E+00
        4106 1  0.2244059942E-04  0.8183999853E-05  0.0000000000E+00
        4107 1  0.1940561924E-04  0.1228127985E-04  0.0000000000E+00
        4108 1  0.3530279719E-04  0.1390752004E-04  0.0000000000E+00
        4109 2  0.3060876043E-04  0.1055474422E-04  0.3273599987E-05
        4110 2  0.3072809704E-04  0.1059589522E-04  0.1636799993E-05
        4111 1  0.1318979957E-04  0.7360320069E-05  0.0000000000E+00
        4112 2  0.1518425870E-04  0.5235950994E-05  0.2455200047E-05
        4113 2  0.1823951970E-04  0.6289489193E-05  0.1224959988E-05
        4114 1  0.1784639971E-04  0.7360320069E-05  0.0000000000E+00
        4115 1  0.2193359978E-04  0.1063392028E-04  0.0000000000E+00
        4116 1  0.2814239997E-04  0.1145760052E-04  0.0000000000E+00
        4117 2  0.2009201853E-04  0.6928281891E-05  0.8183999967E-06
        4118 2  0.2296787898E-04  0.7919958080E-05  0.8183999967E-06
        4119 1  0.3086304059E-04  0.1063392028E-04  0.0000000000E+00
        4120 1  0.1237469951E-04  0.4097279998E-05  0.0000000000E+00
        4121 2  0.1597596020E-04  0.5508951745E-05  0.1636799993E-05
        4122 2  0.2560661596E-04  0.8829867511E-05  0.4065599910E-06
        4123 2  0.1704689930E-04  0.5878241154E-05  0.2455200047E-05
        4124 2  0.3818022014E-04  0.1316559246E-04  0.4091999926E-05
        4125 2  0.2462459815E-04  0.8491240806E-05  0.3273599987E-05
        4126 2  0.3396275861E-04  0.1171129588E-04  0.1636799993E-05
        4127 1  0.2623451837E-04  0.9820800187E-05  0.0000000000E+00
        4128 1  0.2954249976E-04  0.1063392028E-04  0.0000000000E+00
        4129 1  0.2480166040E-04  0.1145760052E-04  0.0000000000E+00
        4130 2  0.2341559957E-04  0.8074344805E-05  0.3273599987E-05
        4131 1  0.2866187788E-04  0.1554431947E-04  0.0000000000E+00
        4132 1  0.3074447886E-04  0.1718111889E-04  0.0000000000E+00
        4133 1  0.1363518004E-04  0.6547199973E-05  0.0000000000E+00
        4134 1  0.1633787906E-04  0.8997120858E-05  0.0000000000E+00
        4135 1  0.2392883835E-04  0.1063392028E-04  0.0000000000E+00
        4136 2  0.2723447869E-04  0.9391199455E-05  0.3680160034E-05
        4137 1  0.1352909840E-04  0.6547199973E-05  0.0000000000E+00
        4138 1  0.2048747956E-04  0.1145760052E-04  0.0000000000E+00
        4139 1  0.2862990004E-04  0.1145760052E-04  0.0000000000E+00
        4140 2  0.2703089922E-04  0.9320999197E-05  0.2455200047E-05
        4141 1  0.1227641951E-04  0.6547199973E-05  0.0000000000E+00
        4142 1  0.2640767707E-04  0.8997120858E-05  0.0000000000E+00
        4143 1  0.3023825593E-04  0.1473119937E-04  0.0000000000E+00
        4144 1  0.2504579970E-04  0.1473119937E-04  0.0000000000E+00
        4145 1  0.1404935847E-04  0.4910400094E-05  0.0000000000E+00
        4146 2  0.2658629819E-04  0.9167688404E-05  0.4065599910E-06
        4147 2  0.2642561958E-04  0.9112281987E-05  0.4091999926E-05
        4148 2  0.2517371831E-04  0.8680592146E-05  0.2048639999E-05
        4149 2  0.2411603964E-04  0.8315875675E-05  0.1636799993E-05
        4150 2  0.2181972013E-04  0.7524041393E-05  0.4065599910E-06
        4151 2  0.2414646042E-04  0.8326365787E-05  0.1224959988E-05
        4152 1  0.3109781755E-04  0.1228127985E-04  0.0000000000E+00
        4153 2  0.2570645847E-04  0.8864295523E-05  0.8183999967E-06
        4154 2  0.1689791861E-04  0.5826868346E-05  0.1224959988E-05
        4155 1  0.1831907866E-04  0.1063392028E-04  0.0000000000E+00
        4156 1  0.2132988084E-04  0.9820800187E-05  0.0000000000E+00
        4157 1  0.2479151772E-04  0.8183999853E-05  0.0000000000E+00
        4158 1  0.1969889854E-04  0.8997120858E-05  0.0000000000E+00
        4159 1  0.1853747926E-04  0.9820800187E-05  0.0000000000E+00
        4160 1  0.1419678028E-04  0.8997120858E-05  0.0000000000E+00
        4161 2  0.1965833872E-04  0.6778737315E-05  0.4065599910E-06
        4162 2  0.2652936018E-04  0.9148055142E-05  0.2861759867E-05
        4163 1  0.1754765799E-04  0.1063392028E-04  0.0000000000E+00
        4164 1  0.2086421955E-04  0.1228127985E-04  0.0000000000E+00
        4165 1  0.2098824007E-04  0.1228127985E-04  0.0000000000E+00
        4166 2  0.2995589966E-04  0.1032962064E-04  0.2048639999E-05
        4167 1  0.2007329931E-04  0.8183999853E-05  0.0000000000E+00
        4168 1  0.1859363874E-04  0.1145760052E-04  0.0000000000E+00
        4169 2  0.1331693966E-04  0.4592047844E-05  0.2048639999E-05
        4170 1  0.1382783921E-04  0.8183999853E-05  0.0000000000E+00
        4171 1  0.1065323977E-04  0.6547199973E-05  0.0000000000E+00
        4172 2  0.2995589966E-04  0.1032962064E-04  0.2048639999E-05
        4173 1  0.1251978028E-04  0.6547199973E-05  0.0000000000E+00
        4174 2  0.2358407983E-04  0.8132440598E-05  0.4065599910E-06
        4175 1  0.1872701978E-04  0.1228127985E-04  0.0000000000E+00
        4176 1  0.2133300040E-04  0.9820800187E-05  0.0000000000E+00
        4177 2  0.2617991959E-04  0.9027558008E-05  0.1224959988E-05
        4178 2  0.2997930096E-04  0.1033768967E-04  0.4065599910E-06
        4179 2  0.1554539995E-04  0.5360482646E-05  0.4065599910E-06
        4180 2  0.3790799747E-04  0.1307172261E-04  0.2048639999E-05
        4181 1  0.2364258035E-04  0.1063392028E-04  0.0000000000E+00
        4182 1  0.2769701678E-04  0.9820800187E-05  0.0000000000E+00
        4183 1  0.1900860116E-04  0.9820800187E-05  0.0000000000E+00
        4184 2  0.2532114013E-04  0.8731427442E-05  0.3273599987E-05
        4185 1  0.1501889892E-04  0.8183999853E-05  0.0000000000E+00
        4186 2  0.3335201836E-04  0.1150069602E-04  0.1224959988E-05
        4187 2  0.3075851782E-04  0.1060638533E-04  0.2455200047E-05
        4188 1  0.3826445754E-04  0.1554431947E-04  0.0000000000E+00
        4189 1  0.2547089935E-04  0.1554431947E-04  0.0000000000E+00
        4190 2  0.2504189797E-04  0.8635136510E-05  0.2048639999E-05
        4191 1  0.1519985835E-04  0.6547199973E-05  0.0000000000E+00
        4192 1  0.1176551905E-04  0.5723519735E-05  0.0000000000E+00
        4193 2  0.1610387881E-04  0.5553061328E-05  0.2048639999E-05
        4194 1  0.1605083889E-04  0.8997120858E-05  0.0000000000E+00
        4195 2  0.1702583722E-04  0.5870978384E-05  0.1636799993E-05
        4196 1  0.2236416003E-04  0.1390752004E-04  0.0000000000E+00
        4197 2  0.3448457937E-04  0.1189123395E-04  0.2048639999E-05
        4198 1  0.3107832163E-04  0.1228127985E-04  0.0000000000E+00
        4199 1  0.1959984002E-04  0.1228127985E-04  0.0000000000E+00
        4200 1  0.2349047827E-04  0.1145760052E-04  0.0000000000E+00
        4201 2  0.3289883898E-04  0.1134442664E-04  0.4091999926E-05
        4202 2  0.2749421765E-04  0.9480764675E-05  0.2455200047E-05
        4203 1  0.3574973744E-04  0.1309439995E-04  0.0000000000E+00
        4204 2  0.3394793748E-04  0.1170618452E-04  0.2861759867E-05
        4205 1  0.1827617780E-04  0.1145760052E-04  0.0000000000E+00
        4206 1  0.1896023969E-04  0.1228127985E-04  0.0000000000E+00
        4207 2  0.2508479702E-04  0.8649929441E-05  0.2861759867E-05
        4208 2  0.1886819882E-04  0.6506275440E-05  0.2861759867E-05
        4209 2  0.3200729770E-04  0.1103699924E-04  0.3273599987E-05
        4210 1  0.2026673792E-04  0.1063392028E-04  0.0000000000E+00
        4211 1  0.1929720020E-04  0.8997120858E-05  0.0000000000E+00
        4212 1  0.3088643643E-04  0.1309439995E-04  0.0000000000E+00
        4213 2  0.2349125862E-04  0.8100433661E-05  0.2861759867E-05
        4214 1  0.1463747958E-04  0.8183999853E-05  0.0000000000E+00
        4215 1  0.1752893877E-04  0.8183999853E-05  0.0000000000E+00
        4216 1  0.1269606037E-04  0.6547199973E-05  0.0000000000E+00
        4217 1  0.1727465860E-04  0.9820800187E-05  0.0000000000E+00
        4218 1  0.2091725764E-04  0.1145760052E-04  0.0000000000E+00
        4219 1  0.2240861977E-04  0.7360320069E-05  0.0000000000E+00
        4220 1  0.2512068022E-04  0.9820800187E-05  0.0000000000E+00
        4221 2  0.1982369940E-04  0.6835758086E-05  0.1636799993E-05
        4222 2  0.2121131911E-04  0.7314247796E-05  0.2861759867E-05
        4223 2  0.2617913924E-04  0.9027288797E-05  0.8183999967E-06
        4224 1  0.3119999747E-04  0.1063392028E-04  0.0000000000E+00
        4225 1  0.2584062167E-04  0.1063392028E-04  0.0000000000E+00
        4226 2  0.2425097955E-04  0.8362406334E-05  0.2455200047E-05
        4227 1  0.1067430003E-04  0.6547199973E-05  0.0000000000E+00
        4228 2  0.2381651939E-04  0.8212592547E-05  0.1636799993E-05
        4229 1  0.1373034047E-04  0.5723519735E-05  0.0000000000E+00
        4230 1  0.2712215792E-04  0.8997120858E-05  0.0000000000E+00
        4231 2  0.2979911733E-04  0.1027555754E-04  0.2048639999E-05
        4232 1  0.1769897972E-04  0.8183999853E-05  0.0000000000E+00
        4233 2  0.1868099935E-04  0.6441723599E-05  0.2048639999E-05
        4234 2  0.1448381954E-04  0.4994420578E-05  0.2048639999E-05
        4235 1  0.1785887980E-04  0.1145760052E-04  0.0000000000E+00
        4236 1  0.2249520003E-04  0.1309439995E-04  0.0000000000E+00
        4237 1  0.2746223799E-04  0.9820800187E-05  0.0000000000E+00
        4238 2  0.1206737943E-04  0.4161165180E-05  0.4065599910E-06
        4239 1  0.2125187893E-04  0.1063392028E-04  0.0000000000E+00
        4240 2  0.2231033977E-04  0.7693220141E-05  0.1636799993E-05
        4241 2  0.3050579835E-04  0.1051924028E-04  0.4498560429E-05
        4242 1  0.1654691914E-04  0.9820800187E-05  0.0000000000E+00
        4243 1  0.3007289888E-04  0.1554431947E-04  0.0000000000E+00
        4244 2  0.1859831900E-04  0.6413213214E-05  0.1224959988E-05
        4245 1  0.2428763764E-04  0.9820800187E-05  0.0000000000E+00
        4246 1  0.3998513785E-04  0.2372832023E-04  0.0000000000E+00
        4247 2  0.2127527841E-04  0.7336302588E-05  0.1636799993E-05
        4248 1  0.2264495924E-04  0.1390752004E-04  0.0000000000E+00
        4249 2  0.1952105958E-04  0.6731399480E-05  0.8183999967E-06
        4250 2  0.1967550088E-04  0.6784655397E-05  0.2455200047E-05
        4251 2  0.4277519838E-04  0.1475006775E-04  0.1224959988E-05
        4252 1  0.1866071943E-04  0.9820800187E-05  0.0000000000E+00
        4253 1  0.1572714064E-04  0.6547199973E-05  0.0000000000E+00
        4254 1  0.1327637983E-04  0.5723519735E-05  0.0000000000E+00
        4255 2  0.1500564031E-04  0.5174358648E-05  0.1224959988E-05
        4256 2  0.3100578033E-04  0.1069164773E-04  0.4910400094E-05
        4257 1  0.1764749868E-04  0.9820800187E-05  0.0000000000E+00
        4258 2  0.3314609785E-04  0.1142968813E-04  0.4065599910E-06
        4259 1  0.2998631862E-04  0.1145760052E-04  0.0000000000E+00
        4260 1  0.3142853893E-04  0.1228127985E-04  0.0000000000E+00
        4261 1  0.1600248106E-04  0.8997120858E-05  0.0000000000E+00
        4262 2  0.2963609950E-04  0.1021934440E-04  0.4498560429E-05
        4263 1  0.1690571844E-04  0.1063392028E-04  0.0000000000E+00
        4264 1  0.2205137935E-04  0.1228127985E-04  0.0000000000E+00
        4265 2  0.1942355811E-04  0.6697778645E-05  0.1636799993E-05
        4266 2  0.1971060010E-04  0.6796758498E-05  0.1224959988E-05
        4267 1  0.1927692028E-04  0.1228127985E-04  0.0000000000E+00
        4268 1  0.2198508082E-04  0.7360320069E-05  0.0000000000E+00
        4269 1  0.2023553861E-04  0.9820800187E-05  0.0000000000E+00
        4270 2  0.3126083539E-04  0.1077959769E-04  0.1224959988E-05
        4271 2  0.2971487993E-04  0.1024651010E-04  0.3273599987E-05
        4272 1  0.1767401955E-04  0.7360320069E-05  0.0000000000E+00
        4273 2  0.3243473839E-04  0.1118439195E-04  0.4091999926E-05
        4274 2  0.3898829891E-04  0.1344424072E-04  0.2455200047E-05
        4275 2  0.2153579953E-04  0.7426137472E-05  0.2455200047E-05
        4276 2  0.2669393689E-04  0.9204805792E-05  0.3680160034E-05
        4277 2  0.1785731911E-04  0.6157696134E-05  0.2048639999E-05
        4278 1  0.1849691944E-04  0.8997120858E-05  0.0000000000E+00
        4279 1  0.2484377910E-04  0.8183999853E-05  0.0000000000E+00
        4280 2  0.4039775740E-04  0.1393026105E-04  0.1636799993E-05
        4281 2  0.2456765833E-04  0.8471605724E-05  0.4065599910E-06
        4282 2  0.2922191925E-04  0.1007652372E-04  0.1224959988E-05
        4283 1  0.2682965714E-04  0.9820800187E-05  0.0000000000E+00
        4284 1  0.2276429768E-04  0.8183999853E-05  0.0000000000E+00
        4285 2  0.2645369932E-04  0.9121965377E-05  0.3680160034E-05
        4286 2  0.2265510011E-04  0.7812102922E-05  0.3680160034E-05
        4287 2  0.1281774075E-04  0.4419910510E-05  0.2048639999E-05
        4288 1  0.1956473898E-04  0.1145760052E-04  0.0000000000E+00
        4289 1  0.2875079917E-04  0.1309439995E-04  0.0000000000E+00
        4290 1  0.1784406049E-04  0.6547199973E-05  0.0000000000E+00
        4291 2  0.1435590002E-04  0.4950310085E-05  0.1636799993E-05
        4292 2  0.2546933865E-04  0.8782530131E-05  0.4091999926E-05
        4293 1  0.1882685865E-04  0.7360320069E-05  0.0000000000E+00
        4294 1  0.1997891923E-04  0.1228127985E-04  0.0000000000E+00
        4295 1  0.1542683822E-04  0.6547199973E-05  0.0000000000E+00
        4296 1  0.2296553976E-04  0.9820800187E-05  0.0000000000E+00
        4297 1  0.1820832040E-04  0.1145760052E-04  0.0000000000E+00
        4298 2  0.2795519868E-04  0.9639723430E-05  0.3273599987E-05
        4299 1  0.1587377847E-04  0.5723519735E-05  0.0000000000E+00
        4300 1  0.1860143857E-04  0.1145760052E-04  0.0000000000E+00
        4301 2  0.2107403816E-04  0.7266909506E-05  0.4065599910E-06
        4302 2  0.1574585986E-04  0.5429606517E-05  0.1636799993E-05
        4303 2  0.1546037856E-04  0.5331164630E-05  0.2455200047E-05
        4304 2  0.2414489973E-04  0.8325827366E-05  0.3680160034E-05
        4305 2  0.4039775740E-04  0.1393026105E-04  0.1636799993E-05
        4306 2  0.2952065915E-04  0.1017953764E-04  0.3680160034E-05
        4307 2  0.2599115760E-04  0.8962468200E-05  0.1636799993E-05
        4308 2  0.3550871770E-04  0.1224438529E-04  0.8183999967E-06
        4309 2  0.2137043884E-04  0.7369116702E-05  0.8183999967E-06
        4310 1  0.2314181984E-04  0.8183999853E-05  0.0000000000E+00
        4311 1  0.9507419236E-05  0.4910400094E-05  0.0000000000E+00
        4312 1  0.1307903858E-04  0.6547199973E-05  0.0000000000E+00
        4313 2  0.2246087934E-04  0.7745130461E-05  0.2048639999E-05
        4314 2  0.2514953849E-04  0.8672254808E-05  0.8183999967E-06
        4315 2  0.3259463483E-04  0.1123952916E-04  0.2048639999E-05
        4316 1  0.1926209916E-04  0.1228127985E-04  0.0000000000E+00
        4317 2  0.2327207949E-04  0.8024854651E-05  0.3273599987E-05
        4318 1  0.1553448055E-04  0.8183999853E-05  0.0000000000E+00
        4319 2  0.2241876064E-04  0.7730606740E-05  0.8183999967E-06
        4320 2  0.1920125942E-04  0.6621123703E-05  0.2048639999E-05
        4321 2  0.3146363815E-04  0.1084952964E-04  0.2048639999E-05
        4322 1  0.2619395855E-04  0.9820800187E-05  0.0000000000E+00
        4323 2  0.2416673851E-04  0.8333357982E-05  0.2048639999E-05
        4324 2  0.3235674012E-04  0.1115749637E-04  0.2861759867E-05
        4325 2  0.3232241579E-04  0.1114566021E-04  0.2455200047E-05
        4326 1  0.1769897972E-04  0.8183999853E-05  0.0000000000E+00
        4327 1  0.1816853910E-04  0.1063392028E-04  0.0000000000E+00
        4328 2  0.1369757956E-04  0.4723302936E-05  0.1224959988E-05
        4329 1  0.2541864160E-04  0.1063392028E-04  0.0000000000E+00
        4330 2  0.2510819650E-04  0.8657998478E-05  0.2048639999E-05
        4331 1  0.1314065958E-04  0.8183999853E-05  0.0000000000E+00
        4332 2  0.3490577728E-04  0.1203647480E-04  0.1636799993E-05
        4333 2  0.3885413753E-04  0.1339797836E-04  0.5728800261E-05
        4334 2  0.1204086038E-04  0.4152020665E-05  0.1224959988E-05
        4335 1  0.2537184082E-04  0.8997120858E-05  0.0000000000E+00
        4336 1  0.2073707947E-04  0.1390752004E-04  0.0000000000E+00
        4337 2  0.3139343971E-04  0.1082532344E-04  0.8183999967E-06
        4338 2  0.2483207936E-04  0.8562785297E-05  0.1636799993E-05
        4339 1  0.1566474020E-04  0.8997120858E-05  0.0000000000E+00
        4340 2  0.1052063999E-04  0.3627806791E-05  0.8183999967E-06
        4341 2  0.2708003922E-04  0.9337943993E-05  0.3273599987E-05
        4342 2  0.2871881952E-04  0.9903041246E-05  0.2861759867E-05
        4343 2  0.2457234041E-04  0.8473220987E-05  0.8183999967E-06
        4344 1  0.2711592060E-04  0.1145760052E-04  0.0000000000E+00
        4345 2  0.3438396016E-04  0.1185653764E-04  0.4910400094E-05
        4346 2  0.1645488010E-04  0.5674096428E-05  0.1636799993E-05
        4347 2  0.3334890062E-04  0.1149962009E-04  0.1224959988E-05
        4348 1  0.1937987872E-04  0.6547199973E-05  0.0000000000E+00
        4349 2  0.3476615893E-04  0.1198833070E-04  0.1224959988E-05
        4350 1  0.2635151759E-04  0.1390752004E-04  0.0000000000E+00
        4351 1  0.1724891990E-04  0.1063392028E-04  0.0000000000E+00
        4352 2  0.2555513856E-04  0.8812116903E-05  0.2455200047E-05
        4353 1  0.2330015741E-04  0.8997120858E-05  0.0000000000E+00
        4354 1  0.1427789903E-04  0.8183999853E-05  0.0000000000E+00
        4355 1  0.1244411942E-04  0.7360320069E-05  0.0000000000E+00
        4356 1  0.1130141936E-04  0.6547199973E-05  0.0000000000E+00
        4357 2  0.3080609895E-04  0.1062279262E-04  0.2048639999E-05
        4358 1  0.2655665958E-04  0.9820800187E-05  0.0000000000E+00
        4359 2  0.2396159834E-04  0.8262620213E-05  0.8183999967E-06
        4360 1  0.1086930024E-04  0.6547199973E-05  0.0000000000E+00
        4361 1  0.1939703907E-04  0.1145760052E-04  0.0000000000E+00
        4362 2  0.1645488010E-04  0.5674096428E-05  0.1636799993E-05
        4363 1  0.3085757999E-04  0.1145760052E-04  0.0000000000E+00
        4364 2  0.3694859697E-04  0.1274089482E-04  0.4091999926E-05
        4365 2  0.3149639815E-04  0.1086082648E-04  0.4910400094E-05
        4366 2  0.1618499846E-04  0.5581033747E-05  0.1636799993E-05
        4367 2  0.2381183913E-04  0.8210979104E-05  0.3680160034E-05
        4368 1  0.1873637848E-04  0.1063392028E-04  0.0000000000E+00
        4369 2  0.1554539995E-04  0.5360482646E-05  0.4065599910E-06
        4370 2  0.1646346027E-04  0.5677055015E-05  0.1224959988E-05
        4371 2  0.2927651803E-04  0.1009535026E-04  0.1224959988E-05
        4372 1  0.2070275877E-04  0.1145760052E-04  0.0000000000E+00
        4373 1  0.2139774006E-04  0.1309439995E-04  0.0000000000E+00
        4374 2  0.2595605838E-04  0.8950364645E-05  0.2455200047E-05
        4375 2  0.2463006058E-04  0.8493124369E-05  0.2861759867E-05
        4376 2  0.2884830064E-04  0.9947689250E-05  0.1636799993E-05
        4377 2  0.2676569784E-04  0.9229550415E-05  0.3273599987E-05
        4378 2  0.2041259904E-04  0.7038826880E-05  0.2861759867E-05
        4379 2  0.1681991853E-04  0.5799971859E-05  0.2455200047E-05
        4380 2  0.1202135900E-04  0.4145295861E-05  0.4065599910E-06
        4381 2  0.2047889757E-04  0.7061688393E-05  0.1636799993E-05
        4382 1  0.2557307926E-04  0.1063392028E-04  0.0000000000E+00
        4383 1  0.1809521927E-04  0.1063392028E-04  0.0000000000E+00
        4384 2  0.3483323962E-04  0.1201146188E-04  0.2455200047E-05
        4385 1  0.2264885916E-04  0.1063392028E-04  0.0000000000E+00
        4386 1  0.2576028055E-04  0.8997120858E-05  0.0000000000E+00
        4387 1  0.2311217941E-04  0.1390752004E-04  0.0000000000E+00
        4388 2  0.2034083991E-04  0.7014082712E-05  0.1636799993E-05
        4389 1  0.2109431989E-04  0.1063392028E-04  0.0000000000E+00
        4390 2  0.2924297951E-04  0.1008378604E-04  0.4065599910E-06
        4391 1  0.2265587864E-04  0.1063392028E-04  0.0000000000E+00
        4392 2  0.2384693835E-04  0.8223081750E-05  0.2048639999E-05
        4393 2  0.2519009649E-04  0.8686240108E-05  0.3273599987E-05
        4394 1  0.3506022040E-04  0.1554431947E-04  0.0000000000E+00
        4395 2  0.3042779827E-04  0.1049234379E-04  0.3680160034E-05
        4396 2  0.2667443914E-04  0.9198081898E-05  0.2861759867E-05
        4397 2  0.1773563963E-04  0.6115737506E-05  0.2455200047E-05
        4398 2  0.1895399873E-04  0.6535861303E-05  0.2455200047E-05
        4399 2  0.2571815821E-04  0.8868330042E-05  0.2455200047E-05
        4400 1  0.3021173870E-04  0.1636799971E-04  0.0000000000E+00
        4401 2  0.2268006028E-04  0.7820710380E-05  0.4065599910E-06
        4402 1  0.1964975854E-04  0.6547199973E-05  0.0000000000E+00
        4403 1  0.1920905925E-04  0.6547199973E-05  0.0000000000E+00
        4404 2  0.1936193985E-04  0.6676530575E-05  0.2861759867E-05
        4405 2  0.1540577978E-04  0.5312337635E-05  0.8183999967E-06
        4406 1  0.3085367644E-04  0.1145760052E-04  0.0000000000E+00
        4407 2  0.4438277756E-04  0.1530440568E-04  0.6953760021E-05
        4408 1  0.2616665915E-04  0.8997120858E-05  0.0000000000E+00
        4409 1  0.2618304097E-04  0.1309439995E-04  0.0000000000E+00
        4410 2  0.2786081859E-04  0.9607178072E-05  0.4091999926E-05
        4411 1  0.2414723895E-04  0.9820800187E-05  0.0000000000E+00
        4412 1  0.2310360105E-04  0.1145760052E-04  0.0000000000E+00
        4413 1  0.2414489973E-04  0.1145760052E-04  0.0000000000E+00
        4414 2  0.2277131898E-04  0.7852178896E-05  0.3273599987E-05
        4415 2  0.3839003693E-04  0.1323794368E-04  0.6140639925E-05
        4416 2  0.3621462020E-04  0.1248779972E-04  0.2861759867E-05
        4417 2  0.2726723869E-04  0.9402495380E-05  0.2861759867E-05
        4418 2  0.1876212082E-04  0.6469696473E-05  0.2455200047E-05
        4419 2  0.2595605838E-04  0.8950364645E-05  0.2455200047E-05
        4420 2  0.2941068124E-04  0.1014161353E-04  0.2861759867E-05
        4421 2  0.2162784040E-04  0.7457875654E-05  0.2455200047E-05
        4422 2  0.2277599924E-04  0.7853792340E-05  0.2048639999E-05
        4423 2  0.2058809878E-04  0.7099344202E-05  0.1224959988E-05
        4424 1  0.2176589987E-04  0.9820800187E-05  0.0000000000E+00
        4425 1  0.1727465860E-04  0.1145760052E-04  0.0000000000E+00
        4426 2  0.3253379691E-04  0.1121854984E-04  0.4910400094E-05
        4427 2  0.1995629827E-04  0.6881482022E-05  0.2455200047E-05
        4428 2  0.1083341976E-04  0.3735661949E-05  0.4065599910E-06
        4429 1  0.3010331966E-04  0.1228127985E-04  0.0000000000E+00
        4430 1  0.3040907905E-04  0.1063392028E-04  0.0000000000E+00
        4431 2  0.3129671677E-04  0.1079197136E-04  0.2455200047E-05
        4432 2  0.2987477637E-04  0.1030164640E-04  0.4065599910E-06
        4433 2  0.3080609895E-04  0.1062279262E-04  0.2048639999E-05
        4434 2  0.3332394044E-04  0.1149101354E-04  0.1636799993E-05
        4435 1  0.2155217953E-04  0.8997120858E-05  0.0000000000E+00
        4436 2  0.2956199933E-04  0.1019379215E-04  0.4091999926E-05
        4437 2  0.2949413829E-04  0.1017039176E-04  0.2861759867E-05
        4438 2  0.2474394023E-04  0.8532392712E-05  0.2861759867E-05
        4439 1  0.2057093843E-04  0.1228127985E-04  0.0000000000E+00
        4440 2  0.4241327770E-04  0.1462526780E-04  0.4065599910E-06
        4441 2  0.1508285914E-04  0.5200985925E-05  0.1224959988E-05
        4442 1  0.1453295863E-04  0.8183999853E-05  0.0000000000E+00
        4443 1  0.2003820009E-04  0.1145760052E-04  0.0000000000E+00
        4444 1  0.2714867696E-04  0.1063392028E-04  0.0000000000E+00
        4445 2  0.3480203668E-04  0.1200070164E-04  0.4065599910E-06
        4446 1  0.1959984002E-04  0.1228127985E-04  0.0000000000E+00
        4447 1  0.1890018029E-04  0.8183999853E-05  0.0000000000E+00
        4448 1  0.2208959813E-04  0.1145760052E-04  0.0000000000E+00
        4449 2  0.3059471783E-04  0.1054990207E-04  0.2861759867E-05
        4450 1  0.2051243973E-04  0.8997120858E-05  0.0000000000E+00
        4451 2  0.2781791954E-04  0.9592386050E-05  0.3680160034E-05
        4452 1  0.3170387936E-04  0.1309439995E-04  0.0000000000E+00
        4453 2  0.2532347935E-04  0.8732234164E-05  0.2861759867E-05
        4454 1  0.1498769961E-04  0.8997120858E-05  0.0000000000E+00
        4455 2  0.2158961979E-04  0.7444696166E-05  0.2048639999E-05
        4456 2  0.2748875886E-04  0.9478882021E-05  0.8183999967E-06
        4457 1  0.1844465805E-04  0.1145760052E-04  0.0000000000E+00
        4458 1  0.1803905980E-04  0.1063392028E-04  0.0000000000E+00
        4459 2  0.6128459790E-04  0.2113261871E-04  0.4091999926E-05
        4460 1  0.1453842015E-04  0.8183999853E-05  0.0000000000E+00
        4461 1  0.1098629946E-04  0.5723519735E-05  0.0000000000E+00
        4462 2  0.2058185783E-04  0.7097192338E-05  0.3273599987E-05
        4463 2  0.2311841854E-04  0.7971868399E-05  0.1636799993E-05
        4464 1  0.1556021925E-04  0.8183999853E-05  0.0000000000E+00
        4465 2  0.2922191925E-04  0.1007652372E-04  0.3680160034E-05
        4466 1  0.3022109740E-04  0.1881791832E-04  0.0000000000E+00
        4467 2  0.1842437996E-04  0.6353234312E-05  0.2455200047E-05
        4468 2  0.1505555974E-04  0.5191572200E-05  0.2048639999E-05
        4469 2  0.3204083623E-04  0.1104856347E-04  0.4910400094E-05
        4470 1  0.2197962021E-04  0.8997120858E-05  0.0000000000E+00
        4471 1  0.1349711965E-04  0.7360320069E-05  0.0000000000E+00
        4472 2  0.2199833943E-04  0.7585634194E-05  0.2048639999E-05
        4473 2  0.3510779788E-04  0.1210613664E-04  0.5316960141E-05
        4474 2  0.2887013943E-04  0.9955219866E-05  0.1636799993E-05
        4475 1  0.1613274071E-04  0.9820800187E-05  0.0000000000E+00
        4476 2  0.3093635678E-04  0.1066770892E-04  0.4091999926E-05
        4477 2  0.1551263995E-04  0.5349185813E-05  0.1636799993E-05
        4478 1  0.3509843737E-04  0.1309439995E-04  0.0000000000E+00
        4479 1  0.2471195876E-04  0.1636799971E-04  0.0000000000E+00
        4480 2  0.2206775935E-04  0.7609572094E-05  0.1636799993E-05
        4481 2  0.2292653880E-04  0.7905702660E-05  0.2048639999E-05
        4482 1  0.3434261816E-04  0.2291520104E-04  0.0000000000E+00
        4483 2  0.8492639608E-05  0.2928496315E-05  0.1224959988E-05
        4484 1  0.1709213939E-04  0.9820800187E-05  0.0000000000E+00
        4485 2  0.3245189873E-04  0.1119030912E-04  0.2455200047E-05
        4486 1  0.2198508082E-04  0.7360320069E-05  0.0000000000E+00
        4487 1  0.2462381963E-04  0.9820800187E-05  0.0000000000E+00
        4488 1  0.2640767707E-04  0.8997120858E-05  0.0000000000E+00
        4489 1  0.1720601904E-04  0.7360320069E-05  0.0000000000E+00
        4490 1  0.2208257865E-04  0.7360320069E-05  0.0000000000E+00
        4491 1  0.1345421970E-04  0.4910400094E-05  0.0000000000E+00
        4492 1  0.1984865958E-04  0.1063392028E-04  0.0000000000E+00
        4493 1  0.2248505916E-04  0.1145760052E-04  0.0000000000E+00
        4494 2  0.2701685844E-04  0.9316157957E-05  0.8183999967E-06
        4495 1  0.1029365922E-04  0.4097279998E-05  0.0000000000E+00
        4496 2  0.2070978007E-04  0.7141303286E-05  0.2861759867E-05
        4497 2  0.2570645847E-04  0.8864295523E-05  0.8183999967E-06
        4498 2  0.3040439879E-04  0.1048427475E-04  0.3273599987E-05
        4499 2  0.1431377950E-04  0.4935785910E-05  0.1224959988E-05
        4500 2  0.1658592009E-04  0.5719282399E-05  0.1636799993E-05
        4501 1  0.2714790025E-04  0.1063392028E-04  0.0000000000E+00
        4502 2  0.3430361903E-04  0.1182883352E-04  0.2861759867E-05
        4503 2  0.9937199138E-05  0.3426620196E-05  0.1224959988E-05
        4504 1  0.2519945701E-04  0.9820800187E-05  0.0000000000E+00
        4505 1  0.1573493864E-04  0.8997120858E-05  0.0000000000E+00
        4506 1  0.1935959881E-04  0.1063392028E-04  0.0000000000E+00
        4507 2  0.2260049951E-04  0.7793275472E-05  0.1224959988E-05
        4508 2  0.3113993807E-04  0.1073790918E-04  0.8183999967E-06
        4509 1  0.3628715785E-04  0.2046527879E-04  0.0000000000E+00
        4510 1  0.1947659803E-04  0.8183999853E-05  0.0000000000E+00
        4511 2  0.2751527973E-04  0.9488026990E-05  0.1224959988E-05
        4512 1  0.1110719950E-04  0.6547199973E-05  0.0000000000E+00
        4513 2  0.2655665958E-04  0.9157468412E-05  0.3680160034E-05
        4514 1  0.1920437899E-04  0.8997120858E-05  0.0000000000E+00
        4515 1  0.2647787733E-04  0.1309439995E-04  0.0000000000E+00
        4516 2  0.1510079983E-04  0.5207172308E-05  0.1224959988E-05
        4517 2  0.1415309907E-04  0.4880379038E-05  0.4065599910E-06
        4518 1  0.2318393854E-04  0.8997120858E-05  0.0000000000E+00
        4519 2  0.4965479820E-04  0.1712234371E-04  0.4065599910E-06
        4520 2  0.2464877980E-04  0.8499579053E-05  0.2455200047E-05
        4521 1  0.1110719950E-04  0.6547199973E-05  0.0000000000E+00
        4522 2  0.3604301673E-04  0.1242862618E-04  0.4091999926E-05
        4523 1  0.2324321758E-04  0.1473119937E-04  0.0000000000E+00
        4524 2  0.1032407999E-04  0.3560027380E-05  0.8183999967E-06
        4525 1  0.2403959843E-04  0.1145760052E-04  0.0000000000E+00
        4526 1  0.1718106068E-04  0.9820800187E-05  0.0000000000E+00
        4527 1  0.1312116092E-04  0.6547199973E-05  0.0000000000E+00
        4528 1  0.1767011963E-04  0.7360320069E-05  0.0000000000E+00
        4529 1  0.2512068022E-04  0.9820800187E-05  0.0000000000E+00
        4530 1  0.1353221978E-04  0.8183999853E-05  0.0000000000E+00
        4531 2  0.2730701635E-04  0.9416212379E-05  0.2048639999E-05
        4532 1  0.2625948036E-04  0.1228127985E-04  0.0000000000E+00
        4533 1  0.1025231995E-04  0.5723519735E-05  0.0000000000E+00
        4534 2  0.1979406079E-04  0.6825538094E-05  0.2861759867E-05
        4535 2  0.1411020003E-04  0.4865586106E-05  0.1636799993E-05
        4536 1  0.1706795956E-04  0.1063392028E-04  0.0000000000E+00
        4537 2  0.3072887921E-04  0.1059616534E-04  0.4065599910E-06
        4538 1  0.1638311915E-04  0.8183999853E-05  0.0000000000E+00
        4539 1  0.2954327647E-04  0.1063392028E-04  0.0000000000E+00
        4540 1  0.2181737909E-04  0.9820800187E-05  0.0000000000E+00
        4541 1  0.2310360105E-04  0.1145760052E-04  0.0000000000E+00
        4542 2  0.3449082215E-04  0.1189338673E-04  0.2455200047E-05
        4543 1  0.1906866055E-04  0.1145760052E-04  0.0000000000E+00
        4544 1  0.2712215792E-04  0.8997120858E-05  0.0000000000E+00
        4545 1  0.2243826020E-04  0.1309439995E-04  0.0000000000E+00
        4546 1  0.1906631951E-04  0.1063392028E-04  0.0000000000E+00
        4547 1  0.1795403841E-04  0.7360320069E-05  0.0000000000E+00
        4548 2  0.1250340028E-04  0.4311517387E-05  0.8183999967E-06
        4549 2  0.3094416024E-04  0.1067040012E-04  0.1224959988E-05
        4550 1  0.1815215910E-04  0.9820800187E-05  0.0000000000E+00
        4551 1  0.1350881939E-04  0.8997120858E-05  0.0000000000E+00
        4552 2  0.3392063809E-04  0.1169677125E-04  0.2455200047E-05
        4553 2  0.2004054113E-04  0.6910531283E-05  0.1224959988E-05
        4554 2  0.3332394044E-04  0.1149101354E-04  0.1636799993E-05
        4555 2  0.2967431828E-04  0.1023252298E-04  0.2048639999E-05
        4556 2  0.1204086038E-04  0.4152020665E-05  0.1224959988E-05
        4557 2  0.2838965884E-04  0.9789537216E-05  0.4498560429E-05
        4558 2  0.3234581891E-04  0.1115373016E-04  0.8183999967E-06
        4559 2  0.2800745824E-04  0.9657744158E-05  0.4498560429E-05
        4560 2  0.3206345718E-04  0.1105636420E-04  0.4498560429E-05
        4561 2  0.2685539766E-04  0.9260481420E-05  0.4065599910E-06
        4562 1  0.1617408088E-04  0.6547199973E-05  0.0000000000E+00
        4563 2  0.2728049731E-04  0.9407067409E-05  0.3680160034E-05
        4564 1  0.3346355879E-04  0.1145760052E-04  0.0000000000E+00
        4565 1  0.2490773841E-04  0.8183999853E-05  0.0000000000E+00
        4566 1  0.2729843982E-04  0.1145760052E-04  0.0000000000E+00
        4567 1  0.1808273919E-04  0.9820800187E-05  0.0000000000E+00
        4568 1  0.2031821896E-04  0.8183999853E-05  0.0000000000E+00
        4569 2  0.3885648039E-04  0.1339878600E-04  0.2455200047E-05
        4570 2  0.2461133772E-04  0.8486667866E-05  0.1224959988E-05
        4571 2  0.2711747766E-04  0.9350854270E-05  0.4065599910E-06
        4572 1  0.2675945871E-04  0.1145760052E-04  0.0000000000E+00
        4573 2  0.1739399886E-04  0.5997930657E-05  0.2455200047E-05
        4574 1  0.2296241837E-04  0.8183999853E-05  0.0000000000E+00
        4575 1  0.2026673792E-04  0.9820800187E-05  0.0000000000E+00
        4576 1  0.1701413930E-04  0.9820800187E-05  0.0000000000E+00
        4577 2  0.4279625864E-04  0.1475733006E-04  0.8183999967E-06
        4578 1  0.2558087908E-04  0.1145760052E-04  0.0000000000E+00
        4579 1  0.1021019943E-04  0.4910400094E-05  0.0000000000E+00
        4580 2  0.2127527841E-04  0.7336302588E-05  0.1636799993E-05
        4581 1  0.2478215902E-04  0.1309439995E-04  0.0000000000E+00
        4582 1  0.2052881973E-04  0.8997120858E-05  0.0000000000E+00
        4583 1  0.1285751841E-04  0.6547199973E-05  0.0000000000E+00
        4584 2  0.3301973629E-04  0.1138611515E-04  0.1224959988E-05
        4585 2  0.3306107828E-04  0.1140037148E-04  0.8183999967E-06
        4586 1  0.1076009994E-04  0.6547199973E-05  0.0000000000E+00
        4587 2  0.2563937778E-04  0.8841164345E-05  0.3273599987E-05
        4588 2  0.2345771827E-04  0.8088868526E-05  0.2048639999E-05
        4589 2  0.3654143802E-04  0.1260049521E-04  0.5728800261E-05
        4590 1  0.1365468052E-04  0.8183999853E-05  0.0000000000E+00
        4591 1  0.1808663910E-04  0.1063392028E-04  0.0000000000E+00
        4592 2  0.1590731881E-04  0.5485282145E-05  0.1636799993E-05
        4593 2  0.2778126145E-04  0.9579744983E-05  0.3680160034E-05
        4594 1  0.2171051892E-04  0.9820800187E-05  0.0000000000E+00
        4595 1  0.1130141936E-04  0.6547199973E-05  0.0000000000E+00
        4596 2  0.2896763908E-04  0.9988841157E-05  0.4498560429E-05
        4597 1  0.2824925832E-04  0.9820800187E-05  0.0000000000E+00
        4598 1  0.1542761856E-04  0.8183999853E-05  0.0000000000E+00
        4599 2  0.2587649760E-04  0.8922929737E-05  0.2455200047E-05
        4600 2  0.2749968007E-04  0.9482648238E-05  0.4498560429E-05
        4601 1  0.2051711999E-04  0.1145760052E-04  0.0000000000E+00
        4602 2  0.4620797699E-04  0.1593378511E-04  0.3680160034E-05
        4603 1  0.2799810136E-04  0.9820800187E-05  0.0000000000E+00
        4604 2  0.3645797915E-04  0.1257171698E-04  0.4065599910E-06
        4605 1  0.2623451837E-04  0.9820800187E-05  0.0000000000E+00
        4606 1  0.2613155812E-04  0.9820800187E-05  0.0000000000E+00
        4607 1  0.2358485835E-04  0.1228127985E-04  0.0000000000E+00
        4608 2  0.1870362030E-04  0.6449523880E-05  0.2455200047E-05
        4609 1  0.1389569934E-04  0.5723519735E-05  0.0000000000E+00
        4610 1  0.1833779970E-04  0.6547199973E-05  0.0000000000E+00
        4611 2  0.4092347808E-04  0.1411154335E-04  0.3680160034E-05
        4612 2  0.1456961945E-04  0.5024006441E-05  0.1224959988E-05
        4613 1  0.2070197843E-04  0.8183999853E-05  0.0000000000E+00
        4614 1  0.2688347922E-04  0.1800479913E-04  0.0000000000E+00
        4615 1  0.2237273839E-04  0.8997120858E-05  0.0000000000E+00
        4616 1  0.1359929865E-04  0.8183999853E-05  0.0000000000E+00
        4617 1  0.3349241888E-04  0.1228127985E-04  0.0000000000E+00
        4618 1  0.1698215783E-04  0.9820800187E-05  0.0000000000E+00
        4619 1  0.1987127871E-04  0.8183999853E-05  0.0000000000E+00
        4620 1  0.2690375914E-04  0.1145760052E-04  0.0000000000E+00
        4621 1  0.2432975634E-04  0.8183999853E-05  0.0000000000E+00
        4622 1  0.2333526027E-04  0.8997120858E-05  0.0000000000E+00
        4623 2  0.2333135853E-04  0.8045295544E-05  0.2048639999E-05
        4624 2  0.2072616007E-04  0.7146951702E-05  0.3273599987E-05
        4625 1  0.1110719950E-04  0.6547199973E-05  0.0000000000E+00
        4626 1  0.1453842015E-04  0.8183999853E-05  0.0000000000E+00
        4627 1  0.1346903900E-04  0.5723519735E-05  0.0000000000E+00
        4628 2  0.1905461977E-04  0.6570558526E-05  0.2861759867E-05
        4629 1  0.2478215902E-04  0.9820800187E-05  0.0000000000E+00
        4630 2  0.1374984004E-04  0.4741324119E-05  0.1636799993E-05
        4631 1  0.2387111817E-04  0.1145760052E-04  0.0000000000E+00
        4632 2  0.3619745985E-04  0.1248188255E-04  0.2455200047E-05
        4633 2  0.2258099994E-04  0.7786551578E-05  0.2455200047E-05
        4634 1  0.2461133772E-04  0.1473119937E-04  0.0000000000E+00
        4635 1  0.1575989882E-04  0.8997120858E-05  0.0000000000E+00
        4636 2  0.1072889972E-04  0.3699620493E-05  0.1636799993E-05
        4637 1  0.3100109825E-04  0.1390752004E-04  0.0000000000E+00
        4638 2  0.2286804011E-04  0.7885530977E-05  0.1636799993E-05
        4639 1  0.1678794069E-04  0.6547199973E-05  0.0000000000E+00
        4640 2  0.3295811985E-04  0.1136486844E-04  0.2455200047E-05
        4641 1  0.1726841947E-04  0.8183999853E-05  0.0000000000E+00
        4642 1  0.1667249853E-04  0.8183999853E-05  0.0000000000E+00
        4643 1  0.1451891967E-04  0.7360320069E-05  0.0000000000E+00
        4644 2  0.3213678065E-04  0.1108164815E-04  0.2455200047E-05
        4645 1  0.2583359856E-04  0.1145760052E-04  0.0000000000E+00
        4646 1  0.1667639845E-04  0.5723519735E-05  0.0000000000E+00
        4647 2  0.3243473839E-04  0.1118439195E-04  0.4091999926E-05
        4648 1  0.1416947907E-04  0.8183999853E-05  0.0000000000E+00
        4649 2  0.1798835910E-04  0.6202882105E-05  0.8183999967E-06
        4650 1  0.2857217987E-04  0.1228127985E-04  0.0000000000E+00
        4651 1  0.1381457878E-04  0.8183999853E-05  0.0000000000E+00
        4652 1  0.2034629870E-04  0.8997120858E-05  0.0000000000E+00
        4653 2  0.2824067997E-04  0.9738165318E-05  0.4498560429E-05
        4654 2  0.1801019971E-04  0.6210413630E-05  0.8183999967E-06
        4655 1  0.1612337837E-04  0.7360320069E-05  0.0000000000E+00
        4656 1  0.2156154005E-04  0.7360320069E-05  0.0000000000E+00
        4657 2  0.8044139577E-05  0.2773841061E-05  0.8183999967E-06
        4658 1  0.1955771950E-04  0.8997120858E-05  0.0000000000E+00
        4659 2  0.1077023899E-04  0.3713875458E-05  0.1636799993E-05
        4660 2  0.3687917706E-04  0.1271695692E-04  0.3273599987E-05
        4661 1  0.2081039929E-04  0.8183999853E-05  0.0000000000E+00
        4662 2  0.2166605918E-04  0.7471054687E-05  0.4065599910E-06
        4663 2  0.2850899727E-04  0.9830688214E-05  0.8183999967E-06
        4664 1  0.1079441972E-04  0.5723519735E-05  0.0000000000E+00
        4665 2  0.2437187868E-04  0.8404095752E-05  0.3273599987E-05
        4666 2  0.2486639642E-04  0.8574618732E-05  0.3273599987E-05
        4667 2  0.2022617991E-04  0.6974544704E-05  0.1636799993E-05
        4668 2  0.1722005982E-04  0.5937951300E-05  0.2455200047E-05
        4669 1  0.3623411612E-04  0.1473119937E-04  0.0000000000E+00
        4670 1  0.2615105950E-04  0.1390752004E-04  0.0000000000E+00
        4671 1  0.1990637975E-04  0.1145760052E-04  0.0000000000E+00
        4672 1  0.1365468052E-04  0.8183999853E-05  0.0000000000E+00
        4673 1  0.2070821938E-04  0.9820800187E-05  0.0000000000E+00
        4674 1  0.1999217966E-04  0.1228127985E-04  0.0000000000E+00
        4675 2  0.4205759615E-04  0.1450261880E-04  0.1224959988E-05
        4676 2  0.2575403960E-04  0.8880702808E-05  0.4091999926E-05
        4677 1  0.1864511978E-04  0.7360320069E-05  0.0000000000E+00
        4678 2  0.2772198059E-04  0.9559303180E-05  0.4091999926E-05
        4679 1  0.1428491851E-04  0.8183999853E-05  0.0000000000E+00
        4680 2  0.1739399886E-04  0.5997930657E-05  0.2455200047E-05
        4681 1  0.2144921928E-04  0.7360320069E-05  0.0000000000E+00
        4682 2  0.2800745824E-04  0.9657744158E-05  0.4498560429E-05
        4683 1  0.2718065844E-04  0.1145760052E-04  0.0000000000E+00
        4684 1  0.1609373794E-04  0.8997120858E-05  0.0000000000E+00
        4685 2  0.3876600022E-04  0.1336758578E-04  0.2455200047E-05
        4686 1  0.1793765841E-04  0.8183999853E-05  0.0000000000E+00
        4687 1  0.1918799899E-04  0.6547199973E-05  0.0000000000E+00
        4688 2  0.1497755966E-04  0.5164675713E-05  0.4065599910E-06
        4689 2  0.2744741687E-04  0.9464626601E-05  0.8183999967E-06
        4690 2  0.2781791954E-04  0.9592386050E-05  0.3680160034E-05
        4691 1  0.1655472079E-04  0.5723519735E-05  0.0000000000E+00
        4692 1  0.3049410043E-04  0.1636799971E-04  0.0000000000E+00
        4693 1  0.1755779886E-04  0.8183999853E-05  0.0000000000E+00
        4694 1  0.2073707947E-04  0.1390752004E-04  0.0000000000E+00
        4695 1  0.1848443935E-04  0.1145760052E-04  0.0000000000E+00
        4696 1  0.2073395990E-04  0.8183999853E-05  0.0000000000E+00
        4697 1  0.2749577834E-04  0.1228127985E-04  0.0000000000E+00
        4698 1  0.2461913755E-04  0.1145760052E-04  0.0000000000E+00
        4699 1  0.1237703964E-04  0.7360320069E-05  0.0000000000E+00
        4700 1  0.2166761806E-04  0.1063392028E-04  0.0000000000E+00
        4701 2  0.3314531932E-04  0.1142941983E-04  0.1636799993E-05
        4702 1  0.1554929986E-04  0.5723519735E-05  0.0000000000E+00
        4703 1  0.1134041941E-04  0.6547199973E-05  0.0000000000E+00
        4704 1  0.2702855818E-04  0.8997120858E-05  0.0000000000E+00
        4705 1  0.2136185867E-04  0.1309439995E-04  0.0000000000E+00
        4706 1  0.3293237751E-04  0.1636799971E-04  0.0000000000E+00
        4707 2  0.1901016003E-04  0.6555227174E-05  0.8183999967E-06
        4708 1  0.3043950164E-04  0.1390752004E-04  0.0000000000E+00
        4709 2  0.3295733768E-04  0.1136459923E-04  0.3680160034E-05
        4710 1  0.2457623850E-04  0.1063392028E-04  0.0000000000E+00
        4711 2  0.2498651884E-04  0.8616040759E-05  0.2455200047E-05
        4712 2  0.4286879630E-04  0.1478234299E-04  0.4910400094E-05
        4713 1  0.2023086017E-04  0.1145760052E-04  0.0000000000E+00
        4714 2  0.3080609895E-04  0.1062279262E-04  0.2048639999E-05
        4715 1  0.2833037797E-04  0.1390752004E-04  0.0000000000E+00
        4716 2  0.2534063788E-04  0.8738150427E-05  0.1636799993E-05
        4717 2  0.2115047755E-04  0.7293268027E-05  0.1224959988E-05
        4718 2  0.2676414078E-04  0.9229013813E-05  0.1224959988E-05
        4719 2  0.2773913911E-04  0.9565220353E-05  0.3273599987E-05
        4720 2  0.2183921970E-04  0.7530765288E-05  0.3273599987E-05
        4721 1  0.2097809920E-04  0.8997120858E-05  0.0000000000E+00
        4722 1  0.2522129944E-04  0.8997120858E-05  0.0000000000E+00
        4723 2  0.3024527905E-04  0.1042940585E-04  0.4910400094E-05
        4724 1  0.1583711855E-04  0.9820800187E-05  0.0000000000E+00
        4725 2  0.2579459760E-04  0.8894688108E-05  0.2048639999E-05
        4726 1  0.1434419846E-04  0.8183999853E-05  0.0000000000E+00
        4727 1  0.1550874003E-04  0.8997120858E-05  0.0000000000E+00
        4728 2  0.2285712071E-04  0.7881765669E-05  0.2861759867E-05
        4729 2  0.1192230047E-04  0.4111137969E-05  0.4065599910E-06
        4730 1  0.1632227941E-04  0.5723519735E-05  0.0000000000E+00
        4731 2  0.2518385918E-04  0.8684089153E-05  0.4091999926E-05
        4732 1  0.2944655716E-04  0.1228127985E-04  0.0000000000E+00
        4733 2  0.3250571899E-04  0.1120886827E-04  0.8183999967E-06
        4734 1  0.4302402158E-04  0.1636799971E-04  0.0000000000E+00
        4735 2  0.2346551992E-04  0.8091557902E-05  0.1224959988E-05
        4736 2  0.2980223871E-04  0.1027663347E-04  0.3273599987E-05
        4737 2  0.1505555974E-04  0.5191572200E-05  0.2048639999E-05
        4738 1  0.1594943933E-04  0.8997120858E-05  0.0000000000E+00
        4739 1  0.1432313911E-04  0.8183999853E-05  0.0000000000E+00
        4740 1  0.2154984031E-04  0.1228127985E-04  0.0000000000E+00
        4741 2  0.1818647979E-04  0.6271199709E-05  0.2861759867E-05
        4742 1  0.1342146061E-04  0.7360320069E-05  0.0000000000E+00
        4743 1  0.2808858153E-04  0.9820800187E-05  0.0000000000E+00
        4744 2  0.3864665996E-04  0.1332643387E-04  0.3273599987E-05
        4745 1  0.2231345934E-04  0.9820800187E-05  0.0000000000E+00
        4746 1  0.1845947918E-04  0.8997120858E-05  0.0000000000E+00
        4747 1  0.2198429866E-04  0.1309439995E-04  0.0000000000E+00
        4748 2  0.2460510041E-04  0.8484516911E-05  0.1224959988E-05
        4749 1  0.1688855991E-04  0.8997120858E-05  0.0000000000E+00
        4750 2  0.3264611951E-04  0.1125728249E-04  0.4065599910E-06
        4751 1  0.2249051977E-04  0.1309439995E-04  0.0000000000E+00
        4752 1  0.3038879731E-04  0.1228127985E-04  0.0000000000E+00
        4753 2  0.2243591916E-04  0.7736523912E-05  0.3273599987E-05
        4754 1  0.1954601976E-04  0.1228127985E-04  0.0000000000E+00
        4755 1  0.1408445860E-04  0.7360320069E-05  0.0000000000E+00
        4756 1  0.1824185892E-04  0.7360320069E-05  0.0000000000E+00
        4757 2  0.2805893928E-04  0.9675495676E-05  0.2048639999E-05
        4758 2  0.3040128104E-04  0.1048319973E-04  0.3680160034E-05
        4759 2  0.3193241719E-04  0.1101117778E-04  0.1636799993E-05
        4760 1  0.9716459317E-05  0.4097279998E-05  0.0000000000E+00
        4761 2  0.1415309907E-04  0.4880379038E-05  0.4065599910E-06
        4762 2  0.1931279985E-04  0.6659585779E-05  0.2455200047E-05
        4763 2  0.2526185926E-04  0.8710985639E-05  0.8183999967E-06
        4764 1  0.2525249874E-04  0.1063392028E-04  0.0000000000E+00
        4765 1  0.2319564010E-04  0.1309439995E-04  0.0000000000E+00
        4766 2  0.2217383917E-04  0.7646151062E-05  0.1224959988E-05
        4767 2  0.3247685891E-04  0.1119891658E-04  0.8183999967E-06
        4768 1  0.1569671986E-04  0.8183999853E-05  0.0000000000E+00
        4769 1  0.2176589987E-04  0.9820800187E-05  0.0000000000E+00
        4770 2  0.3317184019E-04  0.1143856480E-04  0.2861759867E-05
        4771 2  0.2687099914E-04  0.9265861081E-05  0.1636799993E-05
        4772 2  0.3250727605E-04  0.1120940487E-04  0.2048639999E-05
        4773 2  0.3654222019E-04  0.1260076533E-04  0.2455200047E-05
        4774 1  0.1866149796E-04  0.8183999853E-05  0.0000000000E+00
        4775 2  0.1672397957E-04  0.5766889444E-05  0.2455200047E-05
        4776 1  0.2558555934E-04  0.1309439995E-04  0.0000000000E+00
        4777 1  0.1166099992E-04  0.7360320069E-05  0.0000000000E+00
        4778 2  0.3040439879E-04  0.1048427475E-04  0.3273599987E-05
        4779 2  0.3093089617E-04  0.1066582627E-04  0.2861759867E-05
        4780 2  0.2517528083E-04  0.8681131476E-05  0.2455200047E-05
        4781 1  0.2605589725E-04  0.1309439995E-04  0.0000000000E+00
        4782 2  0.1063997934E-04  0.3668958243E-05  0.1636799993E-05
        4783 1  0.1633632019E-04  0.8997120858E-05  0.0000000000E+00
        4784 2  0.2828825927E-04  0.9754571693E-05  0.3273599987E-05
        4785 1  0.1417494059E-04  0.5723519735E-05  0.0000000000E+00
        4786 1  0.2070509981E-04  0.1063392028E-04  0.0000000000E+00
        4787 2  0.1985567906E-04  0.6846785709E-05  0.2048639999E-05
        4788 2  0.4197803719E-04  0.1447518480E-04  0.2048639999E-05
        4789 2  0.2613155812E-04  0.9010881513E-05  0.8183999967E-06
        4790 2  0.3181775901E-04  0.1097164022E-04  0.2861759867E-05
        4791 1  0.1967315984E-04  0.1145760052E-04  0.0000000000E+00
        4792 2  0.2863301961E-04  0.9873454474E-05  0.2048639999E-05
        4793 2  0.2557931839E-04  0.8820454241E-05  0.1224959988E-05
        4794 2  0.3504617780E-04  0.1208488811E-04  0.1636799993E-05
        4795 1  0.2032133852E-04  0.1228127985E-04  0.0000000000E+00
        4796 1  0.2112629954E-04  0.8997120858E-05  0.0000000000E+00
        4797 2  0.2127527841E-04  0.7336302588E-05  0.1636799993E-05
        4798 1  0.2102567851E-04  0.1228127985E-04  0.0000000000E+00
        4799 2  0.2253263847E-04  0.7769875083E-05  0.3273599987E-05
        4800 1  0.1631681880E-04  0.9820800187E-05  0.0000000000E+00
        4801 2  0.2372837844E-04  0.8182199053E-05  0.2455200047E-05
        4802 2  0.2055689947E-04  0.7088585789E-05  0.8183999967E-06
        4803 1  0.2181893797E-04  0.1063392028E-04  0.0000000000E+00
        4804 1  0.2558399865E-04  0.1063392028E-04  0.0000000000E+00
        4805 2  0.2327441871E-04  0.8025661373E-05  0.8183999967E-06
        4806 1  0.2187353857E-04  0.1063392028E-04  0.0000000000E+00
        4807 1  0.3023669888E-04  0.1063392028E-04  0.0000000000E+00
        4808 1  0.2171597771E-04  0.8997120858E-05  0.0000000000E+00
        4809 1  0.2621189924E-04  0.1228127985E-04  0.0000000000E+00
        4810 1  0.1020551917E-04  0.5723519735E-05  0.0000000000E+00
        4811 1  0.2429075903E-04  0.8997120858E-05  0.0000000000E+00
        4812 1  0.1780427920E-04  0.7360320069E-05  0.0000000000E+00
        4813 2  0.3064853809E-04  0.1056846122E-04  0.3273599987E-05
        4814 2  0.2522987961E-04  0.8699958016E-05  0.2455200047E-05
        4815 1  0.1212509960E-04  0.5723519735E-05  0.0000000000E+00
        4816 1  0.2767049773E-04  0.1145760052E-04  0.0000000000E+00
        4817 1  0.1450799937E-04  0.8997120858E-05  0.0000000000E+00
        4818 2  0.1598454037E-04  0.5511910331E-05  0.8183999967E-06
        4819 1  0.1206581965E-04  0.7360320069E-05  0.0000000000E+00
        4820 1  0.1830035944E-04  0.1145760052E-04  0.0000000000E+00
        4821 1  0.2050463991E-04  0.1309439995E-04  0.0000000000E+00
        4822 2  0.3528953675E-04  0.1216880537E-04  0.3273599987E-05
        4823 2  0.3284657942E-04  0.1132640591E-04  0.4910400094E-05
        4824 2  0.1022267952E-04  0.3525061857E-05  0.1224959988E-05
        4825 1  0.1655939923E-04  0.8997120858E-05  0.0000000000E+00
        4826 1  0.2045705878E-04  0.7360320069E-05  0.0000000000E+00
        4827 1  0.2981705984E-04  0.9820800187E-05  0.0000000000E+00
        4828 1  0.2255135951E-04  0.8183999853E-05  0.0000000000E+00
        4829 2  0.3739475869E-04  0.1289474403E-04  0.2455200047E-05
        4830 2  0.3780036059E-04  0.1303460704E-04  0.4498560429E-05
        4831 2  0.3015011680E-04  0.1039659128E-04  0.4065599910E-06
        4832 1  0.2928743925E-04  0.1145760052E-04  0.0000000000E+00
        4833 2  0.2874845813E-04  0.9913261238E-05  0.1224959988E-05
        4834 1  0.1110486028E-04  0.4910400094E-05  0.0000000000E+00
        4835 1  0.2712684000E-04  0.1145760052E-04  0.0000000000E+00
        4836 2  0.3448457937E-04  0.1189123395E-04  0.2048639999E-05
        4837 2  0.1867709943E-04  0.6440378911E-05  0.2048639999E-05
        4838 1  0.1085603981E-04  0.4097279998E-05  0.0000000000E+00
        4839 1  0.1166099992E-04  0.7360320069E-05  0.0000000000E+00
        4840 2  0.2504189797E-04  0.8635136510E-05  0.2048639999E-05
        4841 1  0.2162784040E-04  0.1063392028E-04  0.0000000000E+00
        4842 1  0.2623451837E-04  0.9820800187E-05  0.0000000000E+00
        4843 1  0.1884870107E-04  0.8183999853E-05  0.0000000000E+00
        4844 2  0.1333175896E-04  0.4597158295E-05  0.4065599910E-06
        4845 1  0.1919735951E-04  0.1145760052E-04  0.0000000000E+00
        4846 1  0.1827539927E-04  0.1145760052E-04  0.0000000000E+00
        4847 1  0.1825433901E-04  0.1063392028E-04  0.0000000000E+00
        4848 2  0.2463629789E-04  0.8495274415E-05  0.1636799993E-05
        4849 1  0.2668457819E-04  0.9820800187E-05  0.0000000000E+00
        4850 2  0.2650908027E-04  0.9141062037E-05  0.2861759867E-05
        4851 1  0.2786628102E-04  0.1145760052E-04  0.0000000000E+00
        4852 2  0.3009629836E-04  0.1037803395E-04  0.2861759867E-05
        4853 1  0.2391245835E-04  0.1390752004E-04  0.0000000000E+00
        4854 1  0.2031977965E-04  0.1145760052E-04  0.0000000000E+00
        4855 1  0.2743181903E-04  0.1145760052E-04  0.0000000000E+00
        4856 1  0.1866071943E-04  0.1145760052E-04  0.0000000000E+00
        4857 1  0.2422212128E-04  0.1473119937E-04  0.0000000000E+00
        4858 2  0.3072887921E-04  0.1059616534E-04  0.4065599910E-06
        4859 2  0.2446157850E-04  0.8435026757E-05  0.2861759867E-05
        4860 1  0.2449044041E-04  0.9820800187E-05  0.0000000000E+00
        4861 1  0.1595801950E-04  0.9820800187E-05  0.0000000000E+00
        4862 1  0.1884011908E-04  0.1145760052E-04  0.0000000000E+00
        4863 1  0.1957409950E-04  0.6547199973E-05  0.0000000000E+00
        4864 1  0.2259348003E-04  0.1309439995E-04  0.0000000000E+00
        4865 2  0.2781246076E-04  0.9590503396E-05  0.4091999926E-05
        4866 2  0.3149249824E-04  0.1085948224E-04  0.8183999967E-06
        4867 1  0.2148899875E-04  0.1390752004E-04  0.0000000000E+00
        4868 1  0.2825549927E-04  0.1390752004E-04  0.0000000000E+00
        4869 1  0.3050424129E-04  0.1309439995E-04  0.0000000000E+00
        4870 2  0.2410668094E-04  0.8312647878E-05  0.2861759867E-05
        4871 1  0.2222297735E-04  0.1228127985E-04  0.0000000000E+00
        4872 1  0.2467217928E-04  0.1390752004E-04  0.0000000000E+00
        4873 1  0.2022539957E-04  0.1145760052E-04  0.0000000000E+00
        4874 2  0.2286804011E-04  0.7885530977E-05  0.1636799993E-05
        4875 2  0.2559881978E-04  0.8827179045E-05  0.4065599910E-06
        4876 2  0.2881241926E-04  0.9935316484E-05  0.8183999967E-06
        4877 1  0.2563236012E-04  0.9820800187E-05  0.0000000000E+00
        4878 1  0.2129321911E-04  0.1390752004E-04  0.0000000000E+00
        4879 2  0.1977299871E-04  0.6818275324E-05  0.2455200047E-05
        4880 1  0.2118713928E-04  0.1063392028E-04  0.0000000000E+00
        4881 2  0.2643264088E-04  0.9114703062E-05  0.2861759867E-05
        4882 2  0.2006315844E-04  0.6918330200E-05  0.2048639999E-05
        4883 1  0.2837171814E-04  0.1800479913E-04  0.0000000000E+00
        4884 1  0.1739009895E-04  0.1063392028E-04  0.0000000000E+00
        4885 2  0.2088294059E-04  0.7201013887E-05  0.1636799993E-05
        4886 1  0.1370148038E-04  0.8183999853E-05  0.0000000000E+00
        4887 1  0.1989156044E-04  0.9820800187E-05  0.0000000000E+00
        4888 2  0.3895163900E-04  0.1343159965E-04  0.5728800261E-05
        4889 2  0.1513433926E-04  0.5218737442E-05  0.1636799993E-05
        4890 1  0.3889469735E-04  0.1964160037E-04  0.0000000000E+00
        4891 2  0.2874845813E-04  0.9913261238E-05  0.1224959988E-05
        4892 1  0.1862561840E-04  0.7360320069E-05  0.0000000000E+00
        4893 1  0.1566474020E-04  0.8997120858E-05  0.0000000000E+00
        4894 2  0.3739085878E-04  0.1289339889E-04  0.2048639999E-05
        4895 1  0.1930811959E-04  0.8183999853E-05  0.0000000000E+00
        4896 2  0.1857647840E-04  0.6405682143E-05  0.1636799993E-05
        4897 2  0.3433013626E-04  0.1183797758E-04  0.4091999926E-05
        4898 1  0.2476109876E-04  0.1473119937E-04  0.0000000000E+00
        4899 2  0.1206737943E-04  0.4161165180E-05  0.4065599910E-06
        4900 2  0.3362813732E-04  0.1159590920E-04  0.1224959988E-05
        4901 2  0.2080962076E-04  0.7175730843E-05  0.3273599987E-05
        4902 2  0.2949647933E-04  0.1017119939E-04  0.2455200047E-05
        4903 2  0.2200769813E-04  0.7588861081E-05  0.1636799993E-05
        4904 2  0.1708121999E-04  0.5890075499E-05  0.1636799993E-05
        4905 1  0.1633943975E-04  0.6547199973E-05  0.0000000000E+00
        4906 1  0.1467881975E-04  0.7360320069E-05  0.0000000000E+00
        4907 1  0.2783586024E-04  0.1554431947E-04  0.0000000000E+00
        4908 1  0.1273662019E-04  0.5723519735E-05  0.0000000000E+00
        4909 2  0.3932603795E-04  0.1356070243E-04  0.4065599910E-06
        4910 2  0.2457234041E-04  0.8473220987E-05  0.8183999967E-06
        4911 2  0.1282553967E-04  0.4422599886E-05  0.8183999967E-06
        4912 1  0.1150577918E-04  0.5723519735E-05  0.0000000000E+00
        4913 1  0.2655665958E-04  0.9820800187E-05  0.0000000000E+00
        4914 2  0.1717247869E-04  0.5921544016E-05  0.1636799993E-05
        4915 1  0.1927535959E-04  0.1145760052E-04  0.0000000000E+00
        4916 2  0.3126707816E-04  0.1078175046E-04  0.8183999967E-06
        4917 1  0.1844699909E-04  0.6547199973E-05  0.0000000000E+00
        4918 2  0.2512146057E-04  0.8662572327E-05  0.4091999926E-05
        4919 1  0.1181699918E-04  0.5723519735E-05  0.0000000000E+00
        4920 2  0.3195269892E-04  0.1101817179E-04  0.3680160034E-05
        4921 2  0.3837365875E-04  0.1323229571E-04  0.4065599910E-06
        4922 1  0.1453842015E-04  0.8183999853E-05  0.0000000000E+00
        4923 1  0.2675633914E-04  0.8997120858E-05  0.0000000000E+00
        4924 2  0.2843255788E-04  0.9804330148E-05  0.2861759867E-05
        4925 2  0.1753361903E-04  0.6046075214E-05  0.2048639999E-05
        4926 1  0.2186261736E-04  0.1390752004E-04  0.0000000000E+00
        4927 1  0.2158103780E-04  0.1228127985E-04  0.0000000000E+00
        4928 1  0.1981667810E-04  0.1145760052E-04  0.0000000000E+00
        4929 2  0.1905461977E-04  0.6570558526E-05  0.4065599910E-06
        4930 1  0.2637959915E-04  0.1063392028E-04  0.0000000000E+00
        4931 1  0.1943214011E-04  0.1145760052E-04  0.0000000000E+00
        4932 2  0.2833427970E-04  0.9770440556E-05  0.3273599987E-05
        4933 1  0.1173900000E-04  0.6547199973E-05  0.0000000000E+00
        4934 2  0.3958500020E-04  0.1364999935E-04  0.3680160034E-05
        4935 2  0.3235049735E-04  0.1115534360E-04  0.8183999967E-06
        4936 2  0.2127527841E-04  0.7336302588E-05  0.1636799993E-05
        4937 1  0.1017120030E-04  0.5723519735E-05  0.0000000000E+00
        4938 1  0.2272295933E-04  0.1063392028E-04  0.0000000000E+00
        4939 1  0.1344641987E-04  0.8183999853E-05  0.0000000000E+00
        4940 1  0.2372447852E-04  0.1145760052E-04  0.0000000000E+00
        4941 2  0.3469049625E-04  0.1196224002E-04  0.1636799993E-05
        4942 2  0.2770013816E-04  0.9551771655E-05  0.4091999926E-05
        4943 1  0.1896023969E-04  0.1228127985E-04  0.0000000000E+00
        4944 1  0.2979209967E-04  0.1063392028E-04  0.0000000000E+00
        4945 1  0.2481491720E-04  0.1390752004E-04  0.0000000000E+00
        4946 1  0.1722785964E-04  0.8183999853E-05  0.0000000000E+00
        4947 2  0.3105881842E-04  0.1070993676E-04  0.2861759867E-05
        4948 2  0.2799497997E-04  0.9653441339E-05  0.4065599910E-06
        4949 1  0.2930615665E-04  0.1145760052E-04  0.0000000000E+00
        4950 1  0.1042859913E-04  0.6547199973E-05  0.0000000000E+00
        4951 2  0.2145545841E-04  0.7398433809E-05  0.2861759867E-05
        4952 1  0.2029325879E-04  0.1145760052E-04  0.0000000000E+00
        4953 1  0.2433521877E-04  0.1145760052E-04  0.0000000000E+00
        4954 2  0.4204121797E-04  0.1449697083E-04  0.4910400094E-05
        4955 2  0.2320031854E-04  0.8000110029E-05  0.3273599987E-05
        4956 1  0.2580161890E-04  0.9820800187E-05  0.0000000000E+00
        4957 2  0.3196049875E-04  0.1102086117E-04  0.2048639999E-05
        4958 2  0.2610425872E-04  0.9001468243E-05  0.4065599910E-06
        4959 2  0.1307123966E-04  0.4507323865E-05  0.8183999967E-06
        4960 1  0.2126591789E-04  0.8997120858E-05  0.0000000000E+00
        4961 1  0.2106467946E-04  0.1145760052E-04  0.0000000000E+00
        4962 1  0.1784406049E-04  0.6547199973E-05  0.0000000000E+00
        4963 2  0.1420692024E-04  0.4898937732E-05  0.1224959988E-05
        4964 1  0.3045275844E-04  0.1228127985E-04  0.0000000000E+00
        4965 2  0.4026905663E-04  0.1388588134E-04  0.2048639999E-05
        4966 2  0.2389139809E-04  0.8238413102E-05  0.1224959988E-05
        4967 1  0.1270463963E-04  0.6547199973E-05  0.0000000000E+00
        4968 1  0.2812134153E-04  0.1145760052E-04  0.0000000000E+00
        4969 2  0.2561988003E-04  0.8834441360E-05  0.1224959988E-05
        4970 1  0.2701139965E-04  0.1309439995E-04  0.0000000000E+00
        4971 2  0.3334577923E-04  0.1149854415E-04  0.4065599910E-06
        4972 2  0.2561051770E-04  0.8831212654E-05  0.4091999926E-05
        4973 1  0.2334774035E-04  0.1473119937E-04  0.0000000000E+00
        4974 1  0.1238561890E-04  0.7360320069E-05  0.0000000000E+00
        4975 2  0.2951675742E-04  0.1017819159E-04  0.1224959988E-05
        4976 2  0.2994809802E-04  0.1032693035E-04  0.8183999967E-06
        4977 1  0.1403531951E-04  0.8997120858E-05  0.0000000000E+00
        4978 1  0.1970045923E-04  0.1145760052E-04  0.0000000000E+00
        4979 2  0.3157986066E-04  0.1088960653E-04  0.4910400094E-05
        4980 2  0.3250727605E-04  0.1120940487E-04  0.2048639999E-05
        4981 2  0.2823522118E-04  0.9736282664E-05  0.2455200047E-05
        4982 1  0.1299479936E-04  0.5723519735E-05  0.0000000000E+00
        4983 1  0.1969889854E-04  0.8997120858E-05  0.0000000000E+00
        4984 2  0.2131037763E-04  0.7348405688E-05  0.2455200047E-05
        4985 2  0.3131778067E-04  0.1079923459E-04  0.3273599987E-05
        4986 2  0.2865017814E-04  0.9879371646E-05  0.2455200047E-05
        4987 2  0.2830542144E-04  0.9760489775E-05  0.3680160034E-05
        4988 2  0.2011230026E-04  0.6935275906E-05  0.3273599987E-05
        4989 1  0.2194451918E-04  0.8997120858E-05  0.0000000000E+00
        4990 2  0.1389569934E-04  0.4791620086E-05  0.2048639999E-05
        4991 2  0.2075033990E-04  0.7155289495E-05  0.2455200047E-05
        4992 1  0.2374319956E-04  0.8997120858E-05  0.0000000000E+00
        4993 2  0.2511209823E-04  0.8659343621E-05  0.1224959988E-05
        4994 2  0.2976323776E-04  0.1026318478E-04  0.3273599987E-05
        4995 1  0.1299636006E-04  0.6547199973E-05  0.0000000000E+00
        4996 1  0.1336373862E-04  0.8183999853E-05  0.0000000000E+00
        4997 1  0.9715679880E-05  0.4910400094E-05  0.0000000000E+00
        4998 1  0.1708980017E-04  0.8997120858E-05  0.0000000000E+00
        4999 2  0.2504891927E-04  0.8637558494E-05  0.2455200047E-05
        5000 2  0.3369990009E-04  0.1162065473E-04  0.1636799993E-05
        5001 1  0.1690727913E-04  0.9820800187E-05  0.0000000000E+00
        5002 1  0.1566474020E-04  0.8997120858E-05  0.0000000000E+00
        5003 1  0.1504775901E-04  0.8997120858E-05  0.0000000000E+00
        5004 1  0.2977805707E-04  0.9820800187E-05  0.0000000000E+00
        5005 1  0.2103581755E-04  0.1228127985E-04  0.0000000000E+00
        5006 2  0.2455127833E-04  0.8465957762E-05  0.3680160034E-05
        5007 1  0.2264885916E-04  0.1063392028E-04  0.0000000000E+00
        5008 2  0.2229005986E-04  0.7686227036E-05  0.2455200047E-05
        5009 1  0.1187315956E-04  0.7360320069E-05  0.0000000000E+00
        5010 2  0.2662139923E-04  0.9179792869E-05  0.4065599910E-06
        5011 1  0.1723565947E-04  0.5723519735E-05  0.0000000000E+00
        5012 1  0.1724501817E-04  0.8997120858E-05  0.0000000000E+00
        5013 2  0.2783586024E-04  0.9598572433E-05  0.8183999967E-06
        5014 1  0.1910765968E-04  0.8997120858E-05  0.0000000000E+00
        5015 1  0.1462187993E-04  0.4910400094E-05  0.0000000000E+00
        5016 1  0.1533870090E-04  0.8997120858E-05  0.0000000000E+00
        5017 1  0.2980614045E-04  0.9820800187E-05  0.0000000000E+00
        5018 2  0.1698527922E-04  0.5856992630E-05  0.1636799993E-05
        5019 2  0.3264611951E-04  0.1125728249E-04  0.4065599910E-06
        5020 2  0.2591082193E-04  0.8934765901E-05  0.2861759867E-05
        5021 2  0.2285712071E-04  0.7881765669E-05  0.2861759867E-05
        5022 1  0.1318979957E-04  0.4910400094E-05  0.0000000000E+00
        5023 1  0.2559648055E-04  0.9820800187E-05  0.0000000000E+00
        5024 1  0.2752697765E-04  0.1145760052E-04  0.0000000000E+00
        5025 2  0.4563545735E-04  0.1573636473E-04  0.1636799993E-05
        5026 1  0.2698253775E-04  0.1636799971E-04  0.0000000000E+00
        5027 2  0.3081312025E-04  0.1062521369E-04  0.2861759867E-05
        5028 1  0.1135211915E-04  0.4910400094E-05  0.0000000000E+00
        5029 1  0.1642523966E-04  0.8183999853E-05  0.0000000000E+00
        5030 2  0.1435590002E-04  0.4950310085E-05  0.1636799993E-05
        5031 2  0.2121833859E-04  0.7316668416E-05  0.1636799993E-05
        5032 1  0.3889469735E-04  0.1964160037E-04  0.0000000000E+00
        5033 1  0.1861781857E-04  0.1228127985E-04  0.0000000000E+00
        5034 1  0.1668030018E-04  0.1063392028E-04  0.0000000000E+00
        5035 2  0.4182827615E-04  0.1442354278E-04  0.1224959988E-05
        5036 2  0.2987634070E-04  0.1030218573E-04  0.3273599987E-05
        5037 1  0.1504775901E-04  0.5723519735E-05  0.0000000000E+00
        5038 1  0.2049059913E-04  0.1063392028E-04  0.0000000000E+00
        5039 2  0.4821257608E-04  0.1662502655E-04  0.2048639999E-05
        5040 2  0.2088215842E-04  0.7200744221E-05  0.2455200047E-05
        5041 2  0.4257239925E-04  0.1468013761E-04  0.1224959988E-05
        5042 1  0.2360279905E-04  0.9820800187E-05  0.0000000000E+00
        5043 1  0.1533947943E-04  0.8997120858E-05  0.0000000000E+00
        5044 1  0.2609411786E-04  0.1145760052E-04  0.0000000000E+00
        5045 1  0.1878239891E-04  0.8183999853E-05  0.0000000000E+00
        5046 1  0.1174523914E-04  0.6547199973E-05  0.0000000000E+00
        5047 2  0.3767165617E-04  0.1299022551E-04  0.2048639999E-05
        5048 2  0.2951675742E-04  0.1017819159E-04  0.1224959988E-05
        5049 1  0.2065595982E-04  0.9820800187E-05  0.0000000000E+00
        5050 1  0.2963453881E-04  0.1636799971E-04  0.0000000000E+00
        5051 1  0.1886195969E-04  0.1145760052E-04  0.0000000000E+00
        5052 1  0.2215589848E-04  0.1390752004E-04  0.0000000000E+00
        5053 1  0.3768335591E-04  0.1636799971E-04  0.0000000000E+00
        5054 1  0.1399241864E-04  0.7360320069E-05  0.0000000000E+00
        5055 2  0.2416985990E-04  0.8334433915E-05  0.1636799993E-05
        5056 1  0.2182127901E-04  0.1145760052E-04  0.0000000000E+00
        5057 1  0.2616900019E-04  0.1228127985E-04  0.0000000000E+00
        5058 1  0.1985801828E-04  0.8183999853E-05  0.0000000000E+00
        5059 2  0.2849729754E-04  0.9826653695E-05  0.4065599910E-06
        5060 1  0.2318471888E-04  0.1473119937E-04  0.0000000000E+00
        5061 1  0.1622945820E-04  0.1063392028E-04  0.0000000000E+00
        5062 2  0.2136498006E-04  0.7367234048E-05  0.2455200047E-05
        5063 1  0.3205331814E-04  0.1145760052E-04  0.0000000000E+00
        5064 2  0.2251859951E-04  0.7765033843E-05  0.3680160034E-05
        5065 1  0.9351419976E-05  0.5723519735E-05  0.0000000000E+00
        5066 1  0.3072965774E-04  0.1881791832E-04  0.0000000000E+00
        5067 1  0.2171597771E-04  0.8997120858E-05  0.0000000000E+00
        5068 1  0.1875119960E-04  0.8183999853E-05  0.0000000000E+00
        5069 1  0.2483442040E-04  0.1473119937E-04  0.0000000000E+00
        5070 2  0.3586829916E-04  0.1236837852E-04  0.4910400094E-05
        5071 2  0.2577353735E-04  0.8887426702E-05  0.2048639999E-05
        5072 2  0.2397798016E-04  0.8268269085E-05  0.2861759867E-05
        5073 1  0.1842983875E-04  0.6547199973E-05  0.0000000000E+00
        5074 2  0.2571815821E-04  0.8868330042E-05  0.2455200047E-05
        5075 2  0.1714907921E-04  0.5913475434E-05  0.2048639999E-05
        5076 2  0.3013217975E-04  0.1039040671E-04  0.2861759867E-05
        5077 2  0.3106973963E-04  0.1071370298E-04  0.8183999967E-06
        5078 1  0.2127917833E-04  0.1390752004E-04  0.0000000000E+00
        5079 1  0.1682772017E-04  0.8183999853E-05  0.0000000000E+00
        5080 2  0.3180839849E-04  0.1096841333E-04  0.3680160034E-05
        5081 1  0.2748953921E-04  0.1390752004E-04  0.0000000000E+00
        5082 2  0.3678713620E-04  0.1268521919E-04  0.3680160034E-05
        5083 2  0.2099213816E-04  0.7238667877E-05  0.1224959988E-05
        5084 2  0.2605589725E-04  0.8984791748E-05  0.1636799993E-05
        5085 1  0.1619981958E-04  0.8997120858E-05  0.0000000000E+00
        5086 1  0.1977768079E-04  0.7360320069E-05  0.0000000000E+00
        5087 1  0.2217773908E-04  0.1063392028E-04  0.0000000000E+00
        5088 2  0.1463046010E-04  0.5044986210E-05  0.1224959988E-05
        5089 2  0.1591511864E-04  0.5487971976E-05  0.2048639999E-05
        5090 2  0.2886935908E-04  0.9954950656E-05  0.4065599910E-06
        5091 2  0.2084549851E-04  0.7188102700E-05  0.3273599987E-05
        5092 2  0.1466399863E-04  0.5056550890E-05  0.1636799993E-05
        5093 1  0.1727465860E-04  0.9820800187E-05  0.0000000000E+00
        5094 1  0.1997891923E-04  0.1228127985E-04  0.0000000000E+00
        5095 2  0.1940639777E-04  0.6691861017E-05  0.8183999967E-06
        5096 1  0.2447483894E-04  0.1554431947E-04  0.0000000000E+00
        5097 2  0.2927651803E-04  0.1009535026E-04  0.1224959988E-05
        5098 2  0.2939039950E-04  0.1013462042E-04  0.2048639999E-05
        5099 1  0.1264301955E-04  0.6547199973E-05  0.0000000000E+00
        5100 1  0.1670759957E-04  0.8997120858E-05  0.0000000000E+00
        5101 1  0.1995240018E-04  0.8997120858E-05  0.0000000000E+00
        5102 2  0.2070197843E-04  0.7138613000E-05  0.2455200047E-05
        5103 1  0.2086499990E-04  0.1145760052E-04  0.0000000000E+00
        5104 1  0.1443857946E-04  0.6547199973E-05  0.0000000000E+00
        5105 1  0.2074254007E-04  0.1145760052E-04  0.0000000000E+00
        5106 2  0.1688466000E-04  0.5822296316E-05  0.8183999967E-06
        5107 1  0.2274479812E-04  0.1309439995E-04  0.0000000000E+00
        5108 2  0.1857959796E-04  0.6406757620E-05  0.2048639999E-05
        5109 2  0.2682186096E-04  0.9248917195E-05  0.4065599910E-06
        5110 2  0.3353843931E-04  0.1156497910E-04  0.1224959988E-05
        5111 1  0.2038373896E-04  0.1063392028E-04  0.0000000000E+00
        5112 2  0.1957019958E-04  0.6748344276E-05  0.8183999967E-06
        5113 2  0.1618499846E-04  0.5581033747E-05  0.1636799993E-05
        5114 1  0.2444753773E-04  0.1145760052E-04  0.0000000000E+00
        5115 2  0.2217851943E-04  0.7647765415E-05  0.8183999967E-06
        5116 1  0.2292341924E-04  0.1390752004E-04  0.0000000000E+00
        5117 1  0.2970161586E-04  0.1063392028E-04  0.0000000000E+00
        5118 2  0.2264183968E-04  0.7807530892E-05  0.2861759867E-05
        5119 1  0.2545373900E-04  0.8997120858E-05  0.0000000000E+00
        5120 1  0.2129321911E-04  0.1390752004E-04  0.0000000000E+00
        5121 2  0.2866967770E-04  0.9886095540E-05  0.1224959988E-05
        5122 2  0.1982369940E-04  0.6835758086E-05  0.1636799993E-05
        5123 1  0.1557191899E-04  0.7360320069E-05  0.0000000000E+00
        5124 1  0.2274245890E-04  0.8997120858E-05  0.0000000000E+00
        5125 1  0.1048476042E-04  0.5723519735E-05  0.0000000000E+00
        5126 1  0.1834326031E-04  0.9820800187E-05  0.0000000000E+00
        5127 1  0.1660697853E-04  0.5723519735E-05  0.0000000000E+00
        5128 1  0.2690375914E-04  0.1145760052E-04  0.0000000000E+00
        5129 1  0.1979483932E-04  0.9820800187E-05  0.0000000000E+00
        5130 1  0.1694393904E-04  0.5723519735E-05  0.0000000000E+00
        5131 1  0.2197103822E-04  0.1145760052E-04  0.0000000000E+00
        5132 1  0.2970161586E-04  0.1063392028E-04  0.0000000000E+00
        5133 1  0.2238990055E-04  0.7360320069E-05  0.0000000000E+00
        5134 1  0.2397095886E-04  0.1063392028E-04  0.0000000000E+00
        5135 1  0.2896139995E-04  0.1554431947E-04  0.0000000000E+00
        5136 2  0.2795519868E-04  0.9639723430E-05  0.3273599987E-05
        5137 1  0.1881671960E-04  0.7360320069E-05  0.0000000000E+00
        5138 2  0.2673450035E-04  0.9218792911E-05  0.1636799993E-05
        5139 1  0.1977065949E-04  0.6547199973E-05  0.0000000000E+00
        5140 2  0.2351621879E-04  0.8109041119E-05  0.4065599910E-06
        5141 1  0.1918722046E-04  0.9820800187E-05  0.0000000000E+00
        5142 1  0.1767636059E-04  0.9820800187E-05  0.0000000000E+00
        5143 1  0.1177175909E-04  0.6547199973E-05  0.0000000000E+00
        5144 2  0.2867904004E-04  0.9889324247E-05  0.1636799993E-05
        5145 2  0.3601025674E-04  0.1241732934E-04  0.4065599910E-06
        5146 2  0.2773367851E-04  0.9563336789E-05  0.2048639999E-05
        5147 1  0.1915445864E-04  0.8997120858E-05  0.0000000000E+00
        5148 2  0.2993873932E-04  0.1032370255E-04  0.2455200047E-05
        5149 1  0.1899534072E-04  0.8183999853E-05  0.0000000000E+00
        5150 1  0.2485625919E-04  0.1309439995E-04  0.0000000000E+00
        5151 1  0.1351427909E-04  0.8183999853E-05  0.0000000000E+00
        5152 2  0.2637179932E-04  0.9093723747E-05  0.4065599910E-06
        5153 1  0.1537223943E-04  0.5723519735E-05  0.0000000000E+00
        5154 1  0.2575871622E-04  0.1063392028E-04  0.0000000000E+00
        5155 2  0.9809279618E-05  0.3382510158E-05  0.8183999967E-06
        5156 2  0.2662062252E-04  0.9179524568E-05  0.2048639999E-05
        5157 1  0.2772899643E-04  0.1063392028E-04  0.0000000000E+00
        5158 2  0.2977103941E-04  0.1026587506E-04  0.1636799993E-05
        5159 1  0.1318979957E-04  0.7360320069E-05  0.0000000000E+00
        5160 2  0.2407079774E-04  0.8300275113E-05  0.8183999967E-06
        5161 1  0.2494985711E-04  0.1145760052E-04  0.0000000000E+00
        5162 1  0.1217657973E-04  0.7360320069E-05  0.0000000000E+00
        5163 1  0.1335593879E-04  0.5723519735E-05  0.0000000000E+00
        5164 2  0.3449082215E-04  0.1189338673E-04  0.2455200047E-05
        5165 2  0.2365115870E-04  0.8155571777E-05  0.3273599987E-05
        5166 1  0.2398967990E-04  0.8183999853E-05  0.0000000000E+00
        5167 2  0.3161729910E-04  0.1090251681E-04  0.1636799993E-05
        5168 2  0.3554537761E-04  0.1225702636E-04  0.1636799993E-05
        5169 1  0.2300531924E-04  0.1473119937E-04  0.0000000000E+00
        5170 1  0.1427789903E-04  0.8183999853E-05  0.0000000000E+00
        5171 2  0.3711629688E-04  0.1279872231E-04  0.4498560429E-05
        5172 1  0.1876289934E-04  0.1063392028E-04  0.0000000000E+00
        5173 2  0.3399863999E-04  0.1172366865E-04  0.4065599910E-06
        5174 1  0.2177447823E-04  0.8183999853E-05  0.0000000000E+00
        5175 2  0.2051790034E-04  0.7075138001E-05  0.3273599987E-05
        5176 1  0.2350841896E-04  0.1309439995E-04  0.0000000000E+00
        5177 2  0.3562337952E-04  0.1228392375E-04  0.1636799993E-05
        5178 2  0.3307277802E-04  0.1140440600E-04  0.2861759867E-05
        5179 1  0.1494713979E-04  0.6547199973E-05  0.0000000000E+00
        5180 1  0.1580279968E-04  0.8997120858E-05  0.0000000000E+00
        5181 1  0.2053661956E-04  0.1145760052E-04  0.0000000000E+00
        5182 1  0.2032523844E-04  0.9820800187E-05  0.0000000000E+00
        5183 1  0.1566474020E-04  0.8997120858E-05  0.0000000000E+00
        5184 2  0.2850899727E-04  0.9830688214E-05  0.8183999967E-06
        5185 1  0.1079441972E-04  0.5723519735E-05  0.0000000000E+00
        5186 1  0.2163797944E-04  0.1145760052E-04  0.0000000000E+00
        5187 1  0.2358485835E-04  0.1228127985E-04  0.0000000000E+00
        5188 1  0.1661633905E-04  0.8997120858E-05  0.0000000000E+00
        5189 2  0.1127489941E-04  0.3887896128E-05  0.4065599910E-06
        5190 2  0.1868333857E-04  0.6442530321E-05  0.2048639999E-05
        5191 2  0.3717324216E-04  0.1281835921E-04  0.2455200047E-05
        5192 2  0.2799497997E-04  0.9653441339E-05  0.4065599910E-06
        5193 1  0.1732302007E-04  0.6547199973E-05  0.0000000000E+00
        5194 2  0.2732963912E-04  0.9424013115E-05  0.8183999967E-06
        5195 1  0.1363439878E-04  0.8997120858E-05  0.0000000000E+00
        5196 1  0.2030183896E-04  0.8997120858E-05  0.0000000000E+00
        5197 2  0.1268279993E-04  0.4373378943E-05  0.1224959988E-05
        5198 2  0.2346629844E-04  0.8091827112E-05  0.2455200047E-05
        5199 1  0.1818101919E-04  0.1063392028E-04  0.0000000000E+00
        5200 1  0.2273777864E-04  0.9820800187E-05  0.0000000000E+00
        5201 1  0.2221439900E-04  0.1228127985E-04  0.0000000000E+00
        5202 1  0.1298856023E-04  0.5723519735E-05  0.0000000000E+00
        5203 2  0.2070197843E-04  0.7138613000E-05  0.2455200047E-05
        5204 1  0.1869269909E-04  0.8183999853E-05  0.0000000000E+00
        5205 2  0.3208529597E-04  0.1106389482E-04  0.3273599987E-05
        5206 1  0.5115941531E-04  0.2864927956E-04  0.0000000000E+00
        5207 1  0.2242421942E-04  0.8997120858E-05  0.0000000000E+00
        5208 1  0.2012087862E-04  0.1145760052E-04  0.0000000000E+00
        5209 1  0.2014349957E-04  0.9820800187E-05  0.0000000000E+00
        5210 1  0.1842281927E-04  0.8997120858E-05  0.0000000000E+00
        5211 2  0.2777657937E-04  0.9578130630E-05  0.4498560429E-05
        5212 2  0.2202641917E-04  0.7595316674E-05  0.2861759867E-05
        5213 2  0.2599115760E-04  0.8962468200E-05  0.1636799993E-05
        5214 2  0.4039775740E-04  0.1393026105E-04  0.1636799993E-05
        5215 1  0.1237938068E-04  0.6547199973E-05  0.0000000000E+00
        5216 1  0.1866071943E-04  0.1145760052E-04  0.0000000000E+00
        5217 1  0.1350881939E-04  0.7360320069E-05  0.0000000000E+00
        5218 2  0.2001479879E-04  0.6901654615E-05  0.2861759867E-05
        5219 2  0.3204630048E-04  0.1105044794E-04  0.4065599910E-06
        5220 2  0.1299557880E-04  0.4481234100E-05  0.1636799993E-05
        5221 2  0.3854994065E-04  0.1329308270E-04  0.1636799993E-05
        5222 1  0.1504775901E-04  0.8997120858E-05  0.0000000000E+00
        5223 2  0.2812289858E-04  0.9697550922E-05  0.2455200047E-05
        5224 2  0.2404505904E-04  0.8291399354E-05  0.8183999967E-06
        5225 2  0.2938416037E-04  0.1013246856E-04  0.8183999967E-06
        5226 1  0.1670448000E-04  0.5723519735E-05  0.0000000000E+00
        5227 1  0.1577550029E-04  0.9820800187E-05  0.0000000000E+00
        5228 2  0.1468739993E-04  0.5064620382E-05  0.2048639999E-05
        5229 1  0.2107325963E-04  0.8183999853E-05  0.0000000000E+00
        5230 2  0.2606916132E-04  0.8989365597E-05  0.2048639999E-05
        5231 2  0.2404271800E-04  0.8290591722E-05  0.2861759867E-05
        5232 2  0.2595605838E-04  0.8950364645E-05  0.2455200047E-05
        5233 1  0.1348541900E-04  0.6547199973E-05  0.0000000000E+00
        5234 2  0.3447755807E-04  0.1188881288E-04  0.1224959988E-05
        5235 1  0.1717715895E-04  0.9820800187E-05  0.0000000000E+00
        5236 1  0.1046681882E-04  0.5723519735E-05  0.0000000000E+00
        5237 2  0.2650673923E-04  0.9140254406E-05  0.1224959988E-05
        5238 2  0.3435197868E-04  0.1184550911E-04  0.4498560429E-05
        5239 2  0.2267147829E-04  0.7817750884E-05  0.4065599910E-06
        5240 1  0.2526185926E-04  0.1309439995E-04  0.0000000000E+00
        5241 1  0.1746029920E-04  0.9820800187E-05  0.0000000000E+00
        5242 1  0.1313831945E-04  0.6547199973E-05  0.0000000000E+00
        5243 1  0.3154319711E-04  0.1390752004E-04  0.0000000000E+00
        5244 2  0.3685421689E-04  0.1270835037E-04  0.3680160034E-05
        5245 1  0.1271555902E-04  0.7360320069E-05  0.0000000000E+00
        5246 1  0.2837016109E-04  0.1473119937E-04  0.0000000000E+00
        5247 2  0.3600713535E-04  0.1241625341E-04  0.4498560429E-05
        5248 2  0.2534141822E-04  0.8738419638E-05  0.3680160034E-05
        5249 2  0.2195075831E-04  0.7569226909E-05  0.3273599987E-05
        5250 2  0.2093675903E-04  0.7219571671E-05  0.8183999967E-06
        5251 1  0.1271399833E-04  0.6547199973E-05  0.0000000000E+00
        5252 2  0.3042779827E-04  0.1049234379E-04  0.3680160034E-05
        5253 1  0.1352909840E-04  0.6547199973E-05  0.0000000000E+00
        5254 1  0.1554695882E-04  0.9820800187E-05  0.0000000000E+00
        5255 2  0.3561635822E-04  0.1228150268E-04  0.8183999967E-06
        5256 2  0.2166605918E-04  0.7471054687E-05  0.1636799993E-05
        5257 1  0.2467217928E-04  0.1390752004E-04  0.0000000000E+00
        5258 2  0.2845751987E-04  0.9812937606E-05  0.1224959988E-05
        5259 2  0.2546933865E-04  0.8782530131E-05  0.4091999926E-05
        5260 2  0.2905655674E-04  0.1001950204E-04  0.3273599987E-05
        5261 2  0.1008696017E-04  0.3478261988E-05  0.1636799993E-05
        5262 1  0.3587375977E-04  0.1228127985E-04  0.0000000000E+00
        5263 1  0.2330015741E-04  0.8997120858E-05  0.0000000000E+00
        5264 2  0.1437852006E-04  0.4958110367E-05  0.4065599910E-06
        5265 1  0.1713347956E-04  0.8997120858E-05  0.0000000000E+00
        5266 2  0.2088294059E-04  0.7201013887E-05  0.1636799993E-05
        5267 1  0.1730273834E-04  0.7360320069E-05  0.0000000000E+00
        5268 2  0.2265510011E-04  0.7812102922E-05  0.3680160034E-05
        5269 2  0.2777814007E-04  0.9578669051E-05  0.3273599987E-05
        5270 1  0.2450447755E-04  0.1309439995E-04  0.0000000000E+00
        5271 2  0.3743687921E-04  0.1290926866E-04  0.3273599987E-05
        5272 1  0.1687139957E-04  0.9820800187E-05  0.0000000000E+00
        5273 2  0.3790799747E-04  0.1307172261E-04  0.2048639999E-05
        5274 2  0.2579849934E-04  0.8896034160E-05  0.2455200047E-05
        5275 2  0.2183921970E-04  0.7530765288E-05  0.3273599987E-05
        5276 1  0.2336879879E-04  0.8183999853E-05  0.0000000000E+00
        5277 1  0.2342027983E-04  0.1145760052E-04  0.0000000000E+00
        5278 2  0.3103619747E-04  0.1070213693E-04  0.2455200047E-05
        5279 2  0.2189459883E-04  0.7549861493E-05  0.1636799993E-05
        5280 1  0.2477357884E-04  0.1390752004E-04  0.0000000000E+00
        5281 2  0.3235049735E-04  0.1115534360E-04  0.8183999967E-06
        5282 2  0.2388749999E-04  0.8237068869E-05  0.1636799993E-05
        5283 2  0.2189459883E-04  0.7549861493E-05  0.1224959988E-05
        5284 2  0.2264183968E-04  0.7807530892E-05  0.2861759867E-05
        5285 1  0.1444091959E-04  0.4910400094E-05  0.0000000000E+00
        5286 1  0.1273817907E-04  0.4910400094E-05  0.0000000000E+00
        5287 2  0.2560661596E-04  0.8829867511E-05  0.4091999926E-05
        5288 2  0.2222687908E-04  0.7664441000E-05  0.1224959988E-05
        5289 2  0.3138953980E-04  0.1082397921E-04  0.4065599910E-06
        5290 2  0.3472013850E-04  0.1197246092E-04  0.1224959988E-05
        5291 2  0.1533557952E-04  0.5288130524E-05  0.2455200047E-05
        5292 1  0.1065323977E-04  0.6547199973E-05  0.0000000000E+00
        5293 2  0.3195269892E-04  0.1101817179E-04  0.3680160034E-05
        5294 1  0.1624662036E-04  0.1063392028E-04  0.0000000000E+00
        5295 1  0.2970161586E-04  0.1063392028E-04  0.0000000000E+00
        5296 1  0.1726529990E-04  0.1063392028E-04  0.0000000000E+00
        5297 2  0.1407899890E-04  0.4854827239E-05  0.8183999967E-06
        5298 1  0.2903081986E-04  0.1145760052E-04  0.0000000000E+00
        5299 1  0.1316795988E-04  0.6547199973E-05  0.0000000000E+00
        5300 1  0.1494713979E-04  0.6547199973E-05  0.0000000000E+00
        5301 2  0.3034745896E-04  0.1046464058E-04  0.1636799993E-05
        5302 1  0.1174523914E-04  0.6547199973E-05  0.0000000000E+00
        5303 1  0.2333526027E-04  0.8997120858E-05  0.0000000000E+00
        5304 1  0.2729843982E-04  0.1145760052E-04  0.0000000000E+00
        5305 2  0.1555163908E-04  0.5362634056E-05  0.4065599910E-06
        5306 2  0.1424748007E-04  0.4912923941E-05  0.1224959988E-05
        5307 1  0.2125031824E-04  0.1145760052E-04  0.0000000000E+00
        5308 2  0.1489175793E-04  0.5135088941E-05  0.8183999967E-06
        5309 1  0.3420299981E-04  0.1309439995E-04  0.0000000000E+00
        5310 1  0.8810879081E-05  0.4097279998E-05  0.0000000000E+00
        5311 1  0.2453723937E-04  0.1554431947E-04  0.0000000000E+00
        5312 2  0.2399202094E-04  0.8273110325E-05  0.8183999967E-06
        5313 1  0.1807025910E-04  0.7360320069E-05  0.0000000000E+00
        5314 2  0.3250571899E-04  0.1120886827E-04  0.8183999967E-06
        5315 1  0.1304393845E-04  0.7360320069E-05  0.0000000000E+00
        5316 1  0.1906631951E-04  0.1063392028E-04  0.0000000000E+00
        5317 1  0.1706327930E-04  0.9820800187E-05  0.0000000000E+00
        5318 1  0.2432975634E-04  0.1145760052E-04  0.0000000000E+00
        5319 2  0.1861704004E-04  0.6419668807E-05  0.2048639999E-05
        5320 1  0.3686825949E-04  0.2209152080E-04  0.0000000000E+00
        5321 2  0.1502358009E-04  0.5180544576E-05  0.2048639999E-05
        5322 2  0.2681405749E-04  0.9246226000E-05  0.3273599987E-05
        5323 2  0.3008849853E-04  0.1037534366E-04  0.2455200047E-05
        5324 2  0.9737519576E-05  0.3357765308E-05  0.4065599910E-06
        5325 1  0.1955771950E-04  0.8997120858E-05  0.0000000000E+00
        5326 2  0.1787291876E-04  0.6163075341E-05  0.2455200047E-05
        5327 1  0.2007329931E-04  0.8183999853E-05  0.0000000000E+00
        5328 2  0.3054324043E-04  0.1053215146E-04  0.2455200047E-05
        5329 2  0.2977103941E-04  0.1026587506E-04  0.1636799993E-05
        5330 1  0.1533557952E-04  0.8183999853E-05  0.0000000000E+00
        5331 2  0.3094649946E-04  0.1067120593E-04  0.4065599910E-06
        5332 1  0.1750943920E-04  0.1145760052E-04  0.0000000000E+00
        5333 2  0.2230722021E-04  0.7692144209E-05  0.8183999967E-06
        5334 1  0.2606292037E-04  0.1309439995E-04  0.0000000000E+00
        5335 1  0.2392883835E-04  0.1063392028E-04  0.0000000000E+00
        5336 1  0.2822040005E-04  0.1145760052E-04  0.0000000000E+00
        5337 1  0.2857061918E-04  0.1145760052E-04  0.0000000000E+00
        5338 1  0.1840175901E-04  0.9820800187E-05  0.0000000000E+00
        5339 2  0.2681951992E-04  0.9248109563E-05  0.3680160034E-05
        5340 1  0.2066687921E-04  0.8183999853E-05  0.0000000000E+00
        5341 2  0.2816111919E-04  0.9710730410E-05  0.2048639999E-05
        5342 1  0.1957175846E-04  0.7360320069E-05  0.0000000000E+00
        5343 1  0.2612063872E-04  0.8997120858E-05  0.0000000000E+00
        5344 2  0.2820012014E-04  0.9724179108E-05  0.4498560429E-05
        5345 1  0.2108417902E-04  0.1309439995E-04  0.0000000000E+00
        5346 2  0.3759911851E-04  0.1296521259E-04  0.5316960141E-05
        5347 2  0.2086187851E-04  0.7193751117E-05  0.3273599987E-05
        5348 1  0.2578445856E-04  0.1145760052E-04  0.0000000000E+00
        5349 2  0.2216291796E-04  0.7642384844E-05  0.4065599910E-06
        5350 2  0.3476615893E-04  0.1198833070E-04  0.1636799993E-05
        5351 2  0.2431337816E-04  0.8383923159E-05  0.2861759867E-05
        5352 2  0.1886819882E-04  0.6506275440E-05  0.2861759867E-05
        5353 2  0.2677818156E-04  0.9233855053E-05  0.1636799993E-05
        5354 1  0.2902769847E-04  0.1554431947E-04  0.0000000000E+00
        5355 1  0.9402119758E-05  0.3273599987E-05  0.0000000000E+00
        5356 2  0.2863301961E-04  0.9873454474E-05  0.2048639999E-05
        5357 2  0.3859440039E-04  0.1330841314E-04  0.4065599910E-06
        5358 1  0.2079245860E-04  0.7360320069E-05  0.0000000000E+00
        5359 2  0.1868333857E-04  0.6442530321E-05  0.2048639999E-05
        5360 1  0.1396745938E-04  0.7360320069E-05  0.0000000000E+00
        5361 1  0.2072537791E-04  0.8183999853E-05  0.0000000000E+00
        5362 2  0.1969499863E-04  0.6791378837E-05  0.2455200047E-05
        5363 2  0.2662062252E-04  0.9179524568E-05  0.2861759867E-05
        5364 1  0.1607580089E-04  0.9820800187E-05  0.0000000000E+00
        5365 1  0.1541435813E-04  0.5723519735E-05  0.0000000000E+00
        5366 2  0.1388009969E-04  0.4786241334E-05  0.4065599910E-06
        5367 2  0.2769701678E-04  0.9550694813E-05  0.3680160034E-05
        5368 1  0.1590497959E-04  0.8997120858E-05  0.0000000000E+00
        5369 1  0.1897661969E-04  0.1063392028E-04  0.0000000000E+00
        5370 2  0.3356496018E-04  0.1157412407E-04  0.5316960141E-05
        5371 2  0.1975427949E-04  0.6811820185E-05  0.8183999967E-06
        5372 2  0.3227873822E-04  0.1113059898E-04  0.4091999926E-05
        5373 2  0.2517215944E-04  0.8680054634E-05  0.1224959988E-05
        5374 2  0.2324633897E-04  0.8015978892E-05  0.3680160034E-05
        5375 1  0.2120274075E-04  0.1309439995E-04  0.0000000000E+00
        5376 1  0.1261649868E-04  0.7360320069E-05  0.0000000000E+00
        5377 2  0.2693106035E-04  0.9286572094E-05  0.3680160034E-05
        5378 1  0.1860689918E-04  0.1228127985E-04  0.0000000000E+00
        5379 2  0.1298310053E-04  0.4476931281E-05  0.1636799993E-05
        5380 1  0.1931435872E-04  0.1145760052E-04  0.0000000000E+00
        5381 2  0.2894502177E-04  0.9981041330E-05  0.4498560429E-05
        5382 1  0.1790879833E-04  0.7360320069E-05  0.0000000000E+00
        5383 2  0.3447365452E-04  0.1188746683E-04  0.8183999967E-06
        5384 2  0.3339101750E-04  0.1151414381E-04  0.2048639999E-05
        5385 2  0.2153579953E-04  0.7426137472E-05  0.2455200047E-05
        5386 2  0.1465229980E-04  0.5052516826E-05  0.1636799993E-05
        5387 2  0.2121131911E-04  0.7314247796E-05  0.2861759867E-05
        5388 1  0.2626493915E-04  0.1145760052E-04  0.0000000000E+00
        5389 1  0.2241018046E-04  0.1309439995E-04  0.0000000000E+00
        5390 2  0.2428919834E-04  0.8375584912E-05  0.4065599910E-06
        5391 2  0.2749968007E-04  0.9482648238E-05  0.4498560429E-05
        5392 1  0.1477631940E-04  0.8997120858E-05  0.0000000000E+00
        5393 2  0.2314415906E-04  0.7980744158E-05  0.2861759867E-05
        5394 1  0.2326739923E-04  0.8997120858E-05  0.0000000000E+00
        5395 1  0.2712215792E-04  0.8997120858E-05  0.0000000000E+00
        5396 1  0.1273817907E-04  0.4910400094E-05  0.0000000000E+00
        5397 2  0.3663660027E-04  0.1263330978E-04  0.4065599910E-06
        5398 1  0.1582307959E-04  0.8183999853E-05  0.0000000000E+00
        5399 1  0.1569671986E-04  0.8183999853E-05  0.0000000000E+00
        5400 2  0.2033771852E-04  0.7013006325E-05  0.2455200047E-05
        5401 2  0.2399591904E-04  0.8274454558E-05  0.2861759867E-05
        5402 2  0.2293823854E-04  0.7909737178E-05  0.2861759867E-05
        5403 2  0.3365075827E-04  0.1160370903E-04  0.1636799993E-05
        5404 2  0.1965365846E-04  0.6777123417E-05  0.8183999967E-06
        5405 1  0.2414723895E-04  0.1309439995E-04  0.0000000000E+00
        5406 2  0.2361137922E-04  0.8141854778E-05  0.1224959988E-05
        5407 2  0.3307277802E-04  0.1140440600E-04  0.2861759867E-05
        5408 1  0.2205137935E-04  0.1228127985E-04  0.0000000000E+00
        5409 1  0.2569241769E-04  0.1228127985E-04  0.0000000000E+00
        5410 1  0.1168517974E-04  0.6547199973E-05  0.0000000000E+00
        5411 1  0.1312193945E-04  0.7360320069E-05  0.0000000000E+00
        5412 1  0.2297645915E-04  0.8183999853E-05  0.0000000000E+00
        5413 2  0.2910180046E-04  0.1003510351E-04  0.2048639999E-05
        5414 2  0.2411291825E-04  0.8314798833E-05  0.4065599910E-06
        5415 2  0.2951675742E-04  0.1017819159E-04  0.1224959988E-05
        5416 1  0.1919657916E-04  0.9820800187E-05  0.0000000000E+00
        5417 2  0.3264611951E-04  0.1125728249E-04  0.4498560429E-05
        5418 1  0.1541435813E-04  0.5723519735E-05  0.0000000000E+00
        5419 2  0.2994029819E-04  0.1032424007E-04  0.4498560429E-05
        5420 1  0.1773251824E-04  0.8183999853E-05  0.0000000000E+00
        5421 1  0.1832843918E-04  0.1063392028E-04  0.0000000000E+00
        5422 2  0.3359459879E-04  0.1158434407E-04  0.4091999926E-05
        5423 1  0.1496741879E-04  0.8183999853E-05  0.0000000000E+00
        5424 1  0.2711592060E-04  0.1145760052E-04  0.0000000000E+00
        5425 2  0.1304705893E-04  0.4498985618E-05  0.1636799993E-05
        5426 2  0.2293356010E-04  0.7908123735E-05  0.2861759867E-05
        5427 1  0.2462381963E-04  0.9820800187E-05  0.0000000000E+00
        5428 2  0.5550401693E-04  0.1913931555E-04  0.5316960141E-05
        5429 1  0.1500173857E-04  0.7360320069E-05  0.0000000000E+00
        5430 1  0.3140123954E-04  0.1228127985E-04  0.0000000000E+00
        5431 2  0.2308565854E-04  0.7960571565E-05  0.3680160034E-05
        5432 2  0.2619240149E-04  0.9031862646E-05  0.4065599910E-06
        5433 1  0.1929485916E-04  0.1063392028E-04  0.0000000000E+00
        5434 2  0.3490577728E-04  0.1203647480E-04  0.1636799993E-05
        5435 2  0.3018053940E-04  0.1040708230E-04  0.4498560429E-05
        5436 1  0.2381027844E-04  0.1228127985E-04  0.0000000000E+00
        5437 2  0.1588626037E-04  0.5478020739E-05  0.1224959988E-05
        5438 1  0.2871258039E-04  0.1718111889E-04  0.0000000000E+00
        5439 2  0.2629535993E-04  0.9067364772E-05  0.2861759867E-05
        5440 2  0.2620956002E-04  0.9037778909E-05  0.4065599910E-06
        5441 1  0.2407079774E-04  0.8183999853E-05  0.0000000000E+00
        5442 2  0.3798287798E-04  0.1309754407E-04  0.2861759867E-05
        5443 1  0.1182167944E-04  0.7360320069E-05  0.0000000000E+00
        5444 1  0.1344641987E-04  0.8183999853E-05  0.0000000000E+00
        5445 1  0.7747739801E-05  0.3273599987E-05  0.0000000000E+00
        5446 1  0.3191448195E-04  0.1063392028E-04  0.0000000000E+00
        5447 2  0.2862522160E-04  0.9870766007E-05  0.8183999967E-06
        5448 1  0.2181192031E-04  0.1228127985E-04  0.0000000000E+00
        5449 2  0.3250571899E-04  0.1120886827E-04  0.8183999967E-06
        5450 2  0.2563937778E-04  0.8841164345E-05  0.3273599987E-05
        5451 2  0.1789085945E-04  0.6169261724E-05  0.2861759867E-05
        5452 1  0.1566474020E-04  0.8997120858E-05  0.0000000000E+00
        5453 1  0.2401307756E-04  0.1228127985E-04  0.0000000000E+00
        5454 2  0.1987127871E-04  0.6852164915E-05  0.1224959988E-05
        5455 1  0.1767401955E-04  0.7360320069E-05  0.0000000000E+00
        5456 2  0.2502786083E-04  0.8630296179E-05  0.3273599987E-05
        5457 1  0.1638311915E-04  0.8183999853E-05  0.0000000000E+00
        5458 1  0.1459535997E-04  0.7360320069E-05  0.0000000000E+00
        5459 1  0.3089345773E-04  0.1390752004E-04  0.0000000000E+00
        5460 1  0.2813693936E-04  0.1390752004E-04  0.0000000000E+00
        5461 1  0.1688075827E-04  0.7360320069E-05  0.0000000000E+00
        5462 2  0.8650978998E-05  0.2983096010E-05  0.8183999967E-06
        5463 2  0.3029441905E-04  0.1044635064E-04  0.1636799993E-05
        5464 2  0.2603873872E-04  0.8978875485E-05  0.3273599987E-05
        5465 2  0.3799301703E-04  0.1310104017E-04  0.3273599987E-05
        5466 2  0.2551691978E-04  0.8798937415E-05  0.2455200047E-05
        5467 1  0.3854057650E-04  0.1964160037E-04  0.0000000000E+00
        5468 1  0.1816853910E-04  0.1063392028E-04  0.0000000000E+00
        5469 2  0.3177797771E-04  0.1095792322E-04  0.1636799993E-05
        5470 2  0.2047889757E-04  0.7061688393E-05  0.1636799993E-05
        5471 2  0.2952065915E-04  0.1017953764E-04  0.4498560429E-05
        5472 1  0.2300531924E-04  0.1390752004E-04  0.0000000000E+00
        5473 2  0.2251158003E-04  0.7762613677E-05  0.2455200047E-05
        5474 1  0.1819116005E-04  0.8997120858E-05  0.0000000000E+00
        5475 2  0.2979911733E-04  0.1027555754E-04  0.2048639999E-05
        5476 1  0.1217657973E-04  0.7360320069E-05  0.0000000000E+00
        5477 1  0.2241330003E-04  0.1063392028E-04  0.0000000000E+00
        5478 1  0.2268551907E-04  0.1309439995E-04  0.0000000000E+00
        5479 2  0.1993445949E-04  0.6873951406E-05  0.2861759867E-05
        5480 1  0.1676297870E-04  0.1063392028E-04  0.0000000000E+00
        5481 1  0.2282981768E-04  0.9820800187E-05  0.0000000000E+00
        5482 2  0.2450993998E-04  0.8451703252E-05  0.3680160034E-05
        5483 2  0.1631447958E-04  0.5625682206E-05  0.2048639999E-05
        5484 2  0.2460510041E-04  0.8484516911E-05  0.1224959988E-05
        5485 1  0.1412814072E-04  0.8997120858E-05  0.0000000000E+00
        5486 2  0.2009669879E-04  0.6929895790E-05  0.8183999967E-06
        5487 1  0.1611090011E-04  0.1063392028E-04  0.0000000000E+00
        5488 1  0.3221087900E-04  0.1309439995E-04  0.0000000000E+00
        5489 2  0.2079401929E-04  0.7170351182E-05  0.1224959988E-05
        5490 1  0.2207633770E-04  0.8997120858E-05  0.0000000000E+00
        5491 1  0.2371901974E-04  0.8183999853E-05  0.0000000000E+00
        5492 1  0.2054285869E-04  0.8997120858E-05  0.0000000000E+00
        5493 2  0.1513433926E-04  0.5218737442E-05  0.1636799993E-05
        5494 1  0.2062943895E-04  0.1228127985E-04  0.0000000000E+00
        5495 2  0.3756557999E-04  0.1295364746E-04  0.1636799993E-05
        5496 2  0.3017898234E-04  0.1040654570E-04  0.1224959988E-05
        5497 1  0.2852459875E-04  0.1473119937E-04  0.0000000000E+00
        5498 1  0.2927339665E-04  0.1309439995E-04  0.0000000000E+00
        5499 2  0.2536481952E-04  0.8746489584E-05  0.4091999926E-05
        5500 2  0.1710383913E-04  0.5897875326E-05  0.1224959988E-05
        5501 1  0.2793882049E-04  0.1145760052E-04  0.0000000000E+00
        5502 1  0.1622087984E-04  0.1063392028E-04  0.0000000000E+00
        5503 2  0.2483207936E-04  0.8562785297E-05  0.1636799993E-05
        5504 1  0.2302481880E-04  0.1145760052E-04  0.0000000000E+00
        5505 1  0.1799537858E-04  0.7360320069E-05  0.0000000000E+00
        5506 2  0.2100462007E-04  0.7242972060E-05  0.2861759867E-05
        5507 2  0.3226625995E-04  0.1112629616E-04  0.1636799993E-05
        5508 2  0.4540769805E-04  0.1565782622E-04  0.2861759867E-05
        5509 1  0.2558087908E-04  0.9820800187E-05  0.0000000000E+00
        5510 1  0.2203577787E-04  0.9820800187E-05  0.0000000000E+00
        5511 1  0.2522987961E-04  0.1554431947E-04  0.0000000000E+00
        5512 1  0.1669824087E-04  0.9820800187E-05  0.0000000000E+00
        5513 2  0.1643303949E-04  0.5666565357E-05  0.2455200047E-05
        5514 1  0.4727189662E-04  0.2127839798E-04  0.0000000000E+00
        5515 1  0.1841579979E-04  0.1145760052E-04  0.0000000000E+00
        5516 2  0.2913923890E-04  0.1004801288E-04  0.1224959988E-05
        5517 2  0.1885493839E-04  0.6501702501E-05  0.2861759867E-05
        5518 1  0.1997891923E-04  0.1228127985E-04  0.0000000000E+00
        5519 1  0.2610581942E-04  0.9820800187E-05  0.0000000000E+00
        5520 2  0.3839237979E-04  0.1323875131E-04  0.4910400094E-05
        5521 2  0.3310398097E-04  0.1141516532E-04  0.4091999926E-05
        5522 1  0.2051243973E-04  0.8997120858E-05  0.0000000000E+00
        5523 2  0.3562337952E-04  0.1228392375E-04  0.1636799993E-05
        5524 2  0.2787875928E-04  0.9613365364E-05  0.1636799993E-05
        5525 1  0.1501889892E-04  0.7360320069E-05  0.0000000000E+00
        5526 2  0.1194257948E-04  0.4118130619E-05  0.1636799993E-05
        5527 2  0.2388203939E-04  0.8235185305E-05  0.8183999967E-06
        5528 1  0.2426502033E-04  0.1390752004E-04  0.0000000000E+00
        5529 2  0.4566587813E-04  0.1574685484E-04  0.2861759867E-05
        5530 2  0.2246087934E-04  0.7745130461E-05  0.2048639999E-05
        5531 2  0.2118557859E-04  0.7305371582E-05  0.2861759867E-05
        5532 1  0.1445417911E-04  0.8997120858E-05  0.0000000000E+00
        5533 1  0.2875079917E-04  0.1554431947E-04  0.0000000000E+00
        5534 2  0.4553562030E-04  0.1570193672E-04  0.8183999967E-06
        5535 2  0.3222180021E-04  0.1111096481E-04  0.2861759867E-05
        5536 1  0.3058770017E-04  0.1390752004E-04  0.0000000000E+00
        5537 1  0.1281774075E-04  0.7360320069E-05  0.0000000000E+00
        5538 2  0.1773330041E-04  0.6114930784E-05  0.4065599910E-06
        5539 2  0.2777814007E-04  0.9578669051E-05  0.3273599987E-05
        5540 2  0.3537221710E-04  0.1219731621E-04  0.4498560429E-05
        5541 2  0.1590029933E-04  0.5482861525E-05  0.2455200047E-05
        5542 2  0.3373655636E-04  0.1163329489E-04  0.1224959988E-05
        5543 2  0.2223779848E-04  0.7668206308E-05  0.3273599987E-05
        5544 2  0.2077217869E-04  0.7162820111E-05  0.3273599987E-05
        5545 2  0.1767557842E-04  0.6095026947E-05  0.1224959988E-05
        5546 2  0.2112083712E-04  0.7283047125E-05  0.1636799993E-05
        5547 2  0.3072029722E-04  0.1059320584E-04  0.1636799993E-05
        5548 1  0.1843295831E-04  0.1145760052E-04  0.0000000000E+00
        5549 1  0.1056977999E-04  0.5723519735E-05  0.0000000000E+00
        5550 1  0.3998513785E-04  0.2372832023E-04  0.0000000000E+00
        5551 1  0.1938923924E-04  0.8997120858E-05  0.0000000000E+00
        5552 1  0.1910219908E-04  0.9820800187E-05  0.0000000000E+00
        5553 1  0.1443857946E-04  0.6547199973E-05  0.0000000000E+00
        5554 1  0.1244879968E-04  0.7360320069E-05  0.0000000000E+00
        5555 2  0.3013061905E-04  0.1038986829E-04  0.4091999926E-05
        5556 1  0.1241447990E-04  0.7360320069E-05  0.0000000000E+00
        5557 2  0.2245307769E-04  0.7742440175E-05  0.1636799993E-05
        5558 1  0.2329235940E-04  0.1145760052E-04  0.0000000000E+00
        5559 1  0.2327051880E-04  0.1145760052E-04  0.0000000000E+00
        5560 1  0.2584217873E-04  0.1228127985E-04  0.0000000000E+00
        5561 2  0.2646149915E-04  0.9124654753E-05  0.2048639999E-05
        5562 1  0.9838139704E-05  0.4910400094E-05  0.0000000000E+00
        5563 1  0.1833623901E-04  0.8997120858E-05  0.0000000000E+00
        5564 2  0.2652623880E-04  0.9146978300E-05  0.1636799993E-05
        5565 1  0.2955809759E-04  0.1390752004E-04  0.0000000000E+00
        5566 2  0.2073863834E-04  0.7151254522E-05  0.8183999967E-06
        5567 2  0.1658592009E-04  0.5719282399E-05  0.1636799993E-05
        5568 2  0.2928665890E-04  0.1009884727E-04  0.4498560429E-05
        5569 1  0.1474745932E-04  0.5723519735E-05  0.0000000000E+00
        5570 1  0.1227641951E-04  0.6547199973E-05  0.0000000000E+00
        5571 2  0.2625401976E-04  0.9053110261E-05  0.2861759867E-05
        5572 2  0.3042155913E-04  0.1049019284E-04  0.3273599987E-05
        5573 2  0.2382509956E-04  0.8215551134E-05  0.2048639999E-05
        5574 2  0.2705039878E-04  0.9327723092E-05  0.1224959988E-05
        5575 1  0.2175653935E-04  0.1228127985E-04  0.0000000000E+00
        5576 1  0.1152839923E-04  0.6547199973E-05  0.0000000000E+00
        5577 2  0.3138953980E-04  0.1082397921E-04  0.4065599910E-06
        5578 2  0.3008849853E-04  0.1037534366E-04  0.2455200047E-05
        5579 1  0.1687607983E-04  0.9820800187E-05  0.0000000000E+00
        5580 2  0.3385511809E-04  0.1167417850E-04  0.2455200047E-05
        5581 1  0.2446625876E-04  0.8183999853E-05  0.0000000000E+00
        5582 1  0.1852499918E-04  0.1145760052E-04  0.0000000000E+00
        5583 2  0.2572907943E-04  0.8872096259E-05  0.4091999926E-05
        5584 2  0.3419909990E-04  0.1179279298E-04  0.1224959988E-05
        5585 1  0.2701685844E-04  0.1473119937E-04  0.0000000000E+00
        5586 2  0.3435197868E-04  0.1184550911E-04  0.4498560429E-05
        5587 2  0.1848911961E-04  0.6375558314E-05  0.2048639999E-05
        5588 2  0.3814043885E-04  0.1315187546E-04  0.2861759867E-05
        5589 1  0.1293551850E-04  0.8183999853E-05  0.0000000000E+00
        5590 2  0.2504891927E-04  0.8637558494E-05  0.2455200047E-05
        5591 2  0.2606057933E-04  0.8986406101E-05  0.8183999967E-06
        5592 2  0.3416009713E-04  0.1177934337E-04  0.3273599987E-05
        5593 1  0.1503917974E-04  0.8183999853E-05  0.0000000000E+00
        5594 1  0.1722239904E-04  0.8997120858E-05  0.0000000000E+00
        5595 1  0.3170387936E-04  0.1309439995E-04  0.0000000000E+00
        5596 2  0.1868333857E-04  0.6442530321E-05  0.2048639999E-05
        5597 1  0.1745327972E-04  0.9820800187E-05  0.0000000000E+00
        5598 2  0.3213678065E-04  0.1108164815E-04  0.2455200047E-05
        5599 2  0.1755857920E-04  0.6054682217E-05  0.2861759867E-05
        5600 2  0.2656134166E-04  0.9159082765E-05  0.1636799993E-05
        5601 2  0.2445143764E-04  0.8431529750E-05  0.3680160034E-05
        5602 2  0.3251585804E-04  0.1121236437E-04  0.1224959988E-05
        5603 1  0.2047422095E-04  0.9820800187E-05  0.0000000000E+00
        5604 2  0.2593655881E-04  0.8943640751E-05  0.1224959988E-05
        5605 2  0.1741895903E-04  0.6006537205E-05  0.2455200047E-05
        5606 2  0.1155023983E-04  0.3982841008E-05  0.1224959988E-05
        5607 1  0.2338907871E-04  0.1228127985E-04  0.0000000000E+00
        5608 1  0.2461523945E-04  0.9820800187E-05  0.0000000000E+00
        5609 1  0.2117855911E-04  0.1309439995E-04  0.0000000000E+00
        5610 2  0.1508285914E-04  0.5200985925E-05  0.1224959988E-05
        5611 1  0.1726763912E-04  0.1063392028E-04  0.0000000000E+00
        5612 2  0.2906279587E-04  0.1002165300E-04  0.4065599910E-06
        5613 1  0.1956083906E-04  0.8183999853E-05  0.0000000000E+00
        5614 1  0.2361372026E-04  0.1063392028E-04  0.0000000000E+00
        5615 1  0.2384460095E-04  0.1228127985E-04  0.0000000000E+00
        5616 1  0.2117855911E-04  0.1309439995E-04  0.0000000000E+00
        5617 2  0.3125459989E-04  0.1077744764E-04  0.2048639999E-05
        5618 1  0.2630159906E-04  0.1145760052E-04  0.0000000000E+00
        5619 2  0.2775707799E-04  0.9571405826E-05  0.2048639999E-05
        5620 2  0.2313479854E-04  0.7977516361E-05  0.2455200047E-05
        5621 2  0.1611245898E-04  0.5556020369E-05  0.4065599910E-06
        5622 2  0.3649775681E-04  0.1258543307E-04  0.1636799993E-05
        5623 2  0.3101358016E-04  0.1069433802E-04  0.3273599987E-05
        5624 1  0.2026673792E-04  0.1063392028E-04  0.0000000000E+00
        5625 2  0.3093635678E-04  0.1066770892E-04  0.4091999926E-05
        5626 2  0.3565925726E-04  0.1229629561E-04  0.8183999967E-06
        5627 1  0.2930927803E-04  0.1390752004E-04  0.0000000000E+00
        5628 2  0.2868683987E-04  0.9892013622E-05  0.3680160034E-05
        5629 2  0.3013451897E-04  0.1039121344E-04  0.1224959988E-05
        5630 1  0.2143050006E-04  0.8997120858E-05  0.0000000000E+00
        5631 2  0.2910881994E-04  0.1003752368E-04  0.2048639999E-05
        5632 1  0.1622945820E-04  0.1063392028E-04  0.0000000000E+00
        5633 1  0.2152409797E-04  0.9820800187E-05  0.0000000000E+00
        5634 1  0.2300999768E-04  0.1309439995E-04  0.0000000000E+00
        5635 2  0.1127489941E-04  0.3887896128E-05  0.4065599910E-06
        5636 2  0.2425175990E-04  0.8362675544E-05  0.4065599910E-06
        5637 1  0.1481376057E-04  0.8183999853E-05  0.0000000000E+00
        5638 1  0.1447835984E-04  0.5723519735E-05  0.0000000000E+00
        5639 1  0.1486601923E-04  0.8183999853E-05  0.0000000000E+00
        5640 1  0.1885025995E-04  0.8183999853E-05  0.0000000000E+00
        5641 2  0.3330755862E-04  0.1148536467E-04  0.3273599987E-05
        5642 1  0.1477241858E-04  0.8997120858E-05  0.0000000000E+00
        5643 2  0.2214731830E-04  0.7637006092E-05  0.8183999967E-06
        5644 2  0.2866187788E-04  0.9883406165E-05  0.3273599987E-05
        5645 2  0.3025230035E-04  0.1043182692E-04  0.4498560429E-05
        5646 2  0.2534141822E-04  0.8738419638E-05  0.3680160034E-05
        5647 1  0.1381223956E-04  0.5723519735E-05  0.0000000000E+00
        5648 2  0.2256695916E-04  0.7781709428E-05  0.2048639999E-05
        5649 2  0.3306107828E-04  0.1140037148E-04  0.8183999967E-06
        5650 2  0.2524548108E-04  0.8705337677E-05  0.4065599910E-06
        5651 1  0.1642523966E-04  0.9820800187E-05  0.0000000000E+00
        5652 1  0.1719431930E-04  0.9820800187E-05  0.0000000000E+00
        5653 2  0.3008615749E-04  0.1037453694E-04  0.4498560429E-05
        5654 2  0.3094962085E-04  0.1067228277E-04  0.8183999967E-06
        5655 2  0.2371199844E-04  0.8176551091E-05  0.2455200047E-05
        5656 1  0.1237391916E-04  0.7360320069E-05  0.0000000000E+00
        5657 2  0.2229473830E-04  0.7687840480E-05  0.2861759867E-05
        5658 2  0.3694859697E-04  0.1274089482E-04  0.4091999926E-05
        5659 2  0.1821455771E-04  0.6280881735E-05  0.2455200047E-05
        5660 2  0.2541395952E-04  0.8763434380E-05  0.3273599987E-05
        5661 2  0.3651257794E-04  0.1259054352E-04  0.5316960141E-05
        5662 1  0.2244137795E-04  0.1145760052E-04  0.0000000000E+00
        5663 1  0.2921099986E-04  0.1473119937E-04  0.0000000000E+00
        5664 2  0.3095663851E-04  0.1067470293E-04  0.4091999926E-05
        5665 2  0.2880227657E-04  0.9931819477E-05  0.1636799993E-05
        5666 2  0.2492333624E-04  0.8594253813E-05  0.2048639999E-05
        5667 1  0.1677623914E-04  0.1063392028E-04  0.0000000000E+00
        5668 2  0.1645488010E-04  0.5674096428E-05  0.1636799993E-05
        5669 1  0.1969889854E-04  0.8997120858E-05  0.0000000000E+00
        5670 2  0.1555554081E-04  0.5363979199E-05  0.4065599910E-06
        5671 2  0.2819621841E-04  0.9722833965E-05  0.3680160034E-05
        5672 2  0.2426189894E-04  0.8366171642E-05  0.3680160034E-05
        5673 1  0.1504775901E-04  0.8997120858E-05  0.0000000000E+00
        5674 2  0.2521038004E-04  0.8693234122E-05  0.3273599987E-05
        5675 2  0.2197182039E-04  0.7576489679E-05  0.3273599987E-05
        5676 1  0.1273817907E-04  0.4910400094E-05  0.0000000000E+00
        5677 2  0.1160561897E-04  0.4001937668E-05  0.1636799993E-05
        5678 2  0.2433287773E-04  0.8390647054E-05  0.1636799993E-05
        5679 2  0.1885493839E-04  0.6501702501E-05  0.2861759867E-05
        5680 2  0.1517957935E-04  0.5234337550E-05  0.2455200047E-05
        5681 1  0.1605551915E-04  0.9820800187E-05  0.0000000000E+00
        5682 2  0.4472597720E-04  0.1542275095E-04  0.2048639999E-05
        5683 1  0.2641313768E-04  0.1554431947E-04  0.0000000000E+00
        5684 2  0.2536481952E-04  0.8746489584E-05  0.4091999926E-05
        5685 1  0.1611869993E-04  0.5723519735E-05  0.0000000000E+00
        5686 1  0.1622087984E-04  0.1063392028E-04  0.0000000000E+00
        5687 1  0.1924649769E-04  0.1145760052E-04  0.0000000000E+00
        5688 2  0.2327207949E-04  0.8024854651E-05  0.3273599987E-05
        5689 2  0.3105101860E-04  0.1070724738E-04  0.3680160034E-05
        5690 2  0.1512887957E-04  0.5216854788E-05  0.8183999967E-06
        5691 2  0.1411020003E-04  0.4865586106E-05  0.1636799993E-05
        5692 1  0.3499781815E-04  0.1390752004E-04  0.0000000000E+00
        5693 1  0.2569241769E-04  0.1228127985E-04  0.0000000000E+00
        5694 2  0.2995278010E-04  0.1032854470E-04  0.1636799993E-05
        5695 1  0.1334969966E-04  0.4910400094E-05  0.0000000000E+00
        5696 1  0.2237273839E-04  0.8997120858E-05  0.0000000000E+00
        5697 1  0.1676843931E-04  0.1063392028E-04  0.0000000000E+00
        5698 2  0.3114149877E-04  0.1073844760E-04  0.4498560429E-05
        5699 1  0.1818569945E-04  0.9820800187E-05  0.0000000000E+00
        5700 2  0.3717324216E-04  0.1281835921E-04  0.2455200047E-05
        5701 2  0.3837287659E-04  0.1323202559E-04  0.4065599910E-06
        5702 1  0.1532933857E-04  0.9820800187E-05  0.0000000000E+00
        5703 2  0.2562378177E-04  0.8835786502E-05  0.2861759867E-05
        5704 2  0.2813304127E-04  0.9701048839E-05  0.2455200047E-05
        5705 2  0.1611245898E-04  0.5556020369E-05  0.4065599910E-06
        5706 2  0.3318353993E-04  0.1144259932E-04  0.2048639999E-05
        5707 1  0.2314337871E-04  0.1228127985E-04  0.0000000000E+00
        5708 1  0.1709057869E-04  0.8183999853E-05  0.0000000000E+00
        5709 1  0.9507419236E-05  0.4910400094E-05  0.0000000000E+00
        5710 1  0.3485273555E-04  0.1636799971E-04  0.0000000000E+00
        5711 1  0.1419678028E-04  0.8997120858E-05  0.0000000000E+00
        5712 1  0.2270892037E-04  0.1309439995E-04  0.0000000000E+00
        5713 2  0.2453099842E-04  0.8458964658E-05  0.4065599910E-06
        5714 2  0.2457779919E-04  0.8475102732E-05  0.2861759867E-05
        5715 1  0.2096561911E-04  0.9820800187E-05  0.0000000000E+00
        5716 2  0.2738189869E-04  0.9442033843E-05  0.2861759867E-05
        5717 1  0.2062865860E-04  0.8183999853E-05  0.0000000000E+00
        5718 1  0.1884870107E-04  0.8183999853E-05  0.0000000000E+00
        5719 2  0.2008655974E-04  0.6926399692E-05  0.1224959988E-05
        5720 2  0.2088215842E-04  0.7200744221E-05  0.2455200047E-05
        5721 1  0.2281031993E-04  0.1228127985E-04  0.0000000000E+00
        5722 2  0.2104205851E-04  0.7255881883E-05  0.8183999967E-06
        5723 1  0.1667717879E-04  0.7360320069E-05  0.0000000000E+00
        5724 1  0.3154319711E-04  0.1390752004E-04  0.0000000000E+00
        5725 2  0.2940990089E-04  0.1014134523E-04  0.1224959988E-05
        5726 1  0.2291327837E-04  0.8183999853E-05  0.0000000000E+00
        5727 1  0.1486601923E-04  0.8183999853E-05  0.0000000000E+00
        5728 1  0.2202563883E-04  0.8997120858E-05  0.0000000000E+00
        5729 1  0.2490071893E-04  0.1145760052E-04  0.0000000000E+00
        5730 2  0.2721497913E-04  0.9384475561E-05  0.1636799993E-05
        5731 2  0.3001361983E-04  0.1034952402E-04  0.3273599987E-05
        5732 2  0.1735421938E-04  0.5984213203E-05  0.2455200047E-05
        5733 1  0.2073474025E-04  0.1390752004E-04  0.0000000000E+00
        5734 1  0.1157597944E-04  0.4910400094E-05  0.0000000000E+00
        5735 1  0.2385162043E-04  0.1063392028E-04  0.0000000000E+00
        5736 1  0.1613741915E-04  0.6547199973E-05  0.0000000000E+00
        5737 2  0.4008887845E-04  0.1382375103E-04  0.2861759867E-05
        5738 1  0.1520064052E-04  0.6547199973E-05  0.0000000000E+00
        5739 2  0.2625713569E-04  0.9054184375E-05  0.2455200047E-05
        5740 2  0.3684486001E-04  0.1270512348E-04  0.4065599910E-06
        5741 1  0.1542683822E-04  0.8997120858E-05  0.0000000000E+00
        5742 2  0.2466827937E-04  0.8506302947E-05  0.2861759867E-05
        5743 1  0.2889431926E-04  0.9820800187E-05  0.0000000000E+00
        5744 2  0.3261725942E-04  0.1124733080E-04  0.2455200047E-05
        5745 1  0.2208491969E-04  0.8183999853E-05  0.0000000000E+00
        5746 2  0.1925663855E-04  0.6640219908E-05  0.2048639999E-05
        5747 1  0.2461133772E-04  0.1473119937E-04  0.0000000000E+00
        5748 1  0.1778789920E-04  0.9820800187E-05  0.0000000000E+00
        5749 1  0.2055924051E-04  0.8183999853E-05  0.0000000000E+00
        5750 1  0.3202211883E-04  0.1554431947E-04  0.0000000000E+00
        5751 2  0.1795091885E-04  0.6189971828E-05  0.2455200047E-05
        5752 1  0.1833623901E-04  0.8997120858E-05  0.0000000000E+00
        5753 1  0.2045315887E-04  0.8183999853E-05  0.0000000000E+00
        5754 1  0.3656328045E-04  0.1473119937E-04  0.0000000000E+00
        5755 1  0.1853591857E-04  0.7360320069E-05  0.0000000000E+00
        5756 1  0.1808819979E-04  0.6547199973E-05  0.0000000000E+00
        5757 2  0.2003820009E-04  0.6909724107E-05  0.1224959988E-05
        5758 2  0.3350099723E-04  0.1155206792E-04  0.2455200047E-05
        5759 2  0.2766971920E-04  0.9541282452E-05  0.4065599910E-06
        5760 2  0.2454036076E-04  0.8462193364E-05  0.2455200047E-05
        5761 2  0.6074640169E-05  0.2094703405E-05  0.4065599910E-06
        5762 1  0.2548025986E-04  0.1063392028E-04  0.0000000000E+00
        5763 2  0.2677895827E-04  0.9234123354E-05  0.2048639999E-05
        5764 2  0.3031937922E-04  0.1045495810E-04  0.8183999967E-06
        5765 2  0.3894305701E-04  0.1342864016E-04  0.2455200047E-05
        5766 2  0.1447679915E-04  0.4991999504E-05  0.2048639999E-05
        5767 2  0.1876991882E-04  0.6472385394E-05  0.2455200047E-05
        5768 2  0.3479891529E-04  0.1199962571E-04  0.2048639999E-05
        5769 2  0.2121833859E-04  0.7316668416E-05  0.1636799993E-05
        5770 2  0.1999764027E-04  0.6895737897E-05  0.2861759867E-05
        5771 1  0.2325101923E-04  0.1473119937E-04  0.0000000000E+00
        5772 2  0.1645488010E-04  0.5674096428E-05  0.1636799993E-05
        5773 2  0.2333135853E-04  0.8045295544E-05  0.2048639999E-05
        5774 1  0.2545373900E-04  0.8997120858E-05  0.0000000000E+00
        5775 1  0.2280095941E-04  0.1309439995E-04  0.0000000000E+00
        5776 1  0.1932683881E-04  0.8183999853E-05  0.0000000000E+00
        5777 1  0.1615925976E-04  0.8997120858E-05  0.0000000000E+00
        5778 1  0.2149367901E-04  0.1063392028E-04  0.0000000000E+00
        5779 1  0.2638349906E-04  0.8997120858E-05  0.0000000000E+00
        5780 2  0.3132948041E-04  0.1080326911E-04  0.4065599910E-06
        5781 2  0.2399357800E-04  0.8273646927E-05  0.3680160034E-05
        5782 1  0.1817009979E-04  0.8997120858E-05  0.0000000000E+00
        5783 1  0.2425488128E-04  0.9820800187E-05  0.0000000000E+00
        5784 1  0.2377517922E-04  0.8997120858E-05  0.0000000000E+00
        5785 1  0.2505126031E-04  0.9820800187E-05  0.0000000000E+00
        5786 1  0.2611985838E-04  0.9820800187E-05  0.0000000000E+00
        5787 2  0.2662139923E-04  0.9179792869E-05  0.4065599910E-06
        5788 1  0.1975583837E-04  0.1228127985E-04  0.0000000000E+00
        5789 2  0.2465267789E-04  0.8500923286E-05  0.1636799993E-05
        5790 2  0.1461797820E-04  0.5040682026E-05  0.4065599910E-06
        5791 2  0.2910180046E-04  0.1003510351E-04  0.2048639999E-05
        5792 1  0.2022539957E-04  0.1145760052E-04  0.0000000000E+00
        5793 1  0.2845517884E-04  0.1309439995E-04  0.0000000000E+00
        5794 1  0.2743181903E-04  0.1145760052E-04  0.0000000000E+00
        5795 2  0.2529149788E-04  0.8721205631E-05  0.2455200047E-05
        5796 1  0.9536279322E-05  0.5723519735E-05  0.0000000000E+00
        5797 2  0.2866812065E-04  0.9885558939E-05  0.4091999926E-05
[truncated: 1,919,098 more chars]
