# Supplementary material for: Stochastic Constitutive Model of Isotropic Thin Fiber Networks Based on Stochastic Volume Elements
Source: Materials (Basel). 2019 Feb 11;12(3):538. doi: 10.3390/ma12030538 (PMC6384688; doi:10.3390/ma12030538)
Supplement: Supplementary file 1 [file materials-12-00538-s001.zip › Suppli/Stora32_clean.txt]

2	1.66	1.76	38.340	1.55	5.45	179.147	0.315	0	0	0	0	0	0.000	0.000	2.733
3	0.84	0.87	37.012	0.77	3.61	88.227	0.077	0	0	1	0	0	0.670	0.670	0.027
4	2.04	2.43	45.839	6.97	19.31	851.606	2.071	0	0	0	0	0	0.000	0.000	0.164
5	0.42	0.47	15.753	3.10	11.90	123.224	0.058	0	0	2	0	0	0.149	0.134	0.015
6	1.31	1.69	41.485	8.52	28.46	882.749	1.487	0	0	0	0	0	0.000	0.000	0.095
8	2.09	2.20	50.307	2.32	5.31	350.470	0.771	0	0	0	0	0	0.000	0.000	0.066
11	0.83	1.17	18.974	6.97	41.46	262.928	0.308	0	0	1	0	1	0.371	0.371	5.472
16	2.45	2.61	36.535	0.77	6.58	87.067	0.228	0	0	0	0	0	0.000	0.000	0.886
19	1.80	2.78	40.845	13.17	55.06	1145.265	3.189	0	0	0	0	1	1.084	1.084	0.078
22	0.39	0.75	22.200	0.00	89.74	0.000	0.000	0	0	0	0	1	0.497	1.580	4.385
23	1.18	1.23	19.868	0.00	4.27	0.000	0.000	1	0	0	0	0	0.000	0.000	4.192
24	2.07	2.19	27.285	11.63	5.85	571.924	1.252	0	0	0	0	0	0.000	0.000	0.001
25	3.27	3.40	47.993	11.63	4.01	1328.202	4.516	0	0	0	0	0	0.000	0.000	0.000
26	2.47	2.67	31.606	3.10	8.16	277.617	0.742	0	0	1	0	0	0.411	0.411	0.102
27	1.21	1.35	28.093	11.63	11.67	601.442	0.813	0	0	1	1	0	0.763	0.752	0.115
28	2.48	3.13	32.796	1.55	26.02	152.152	0.476	0	0	0	0	1	2.541	3.293	7.805
29	1.72	1.84	25.344	3.88	7.06	261.351	0.480	0	0	0	0	1	0.540	0.540	0.163
31	0.44	0.46	13.210	3.10	4.55	98.458	0.046	0	0	0	0	0	0.000	0.000	0.098
32	0.55	1.11	45.223	6.20	-1.00	760.076	0.844	0	0	1	0	1	0.890	0.890	11.628
33	0.59	0.61	34.960	10.85	3.45	821.813	0.498	1	0	0	0	0	0.000	0.000	2.727
34	0.53	0.58	35.865	0.00	7.55	0.000	0.000	0	0	0	0	0	0.000	0.000	0.000
35	1.40	1.63	22.754	3.88	16.55	229.822	0.376	0	0	0	0	1	1.399	1.399	0.000
36	2.29	2.40	23.126	9.30	4.85	403.962	0.970	0	0	0	0	0	0.000	0.000	0.000
37	2.13	2.24	26.749	11.63	5.21	552.341	1.237	0	0	1	0	0	2.047	2.047	0.000
39	1.35	2.14	28.006	10.07	58.21	567.554	1.214	0	0	1	1	1	1.651	1.651	0.088
40	0.52	1.09	22.286	10.85	-1.00	389.814	0.425	0	0	0	0	1	0.509	2.161	0.027
41	1.18	1.32	26.710	10.85	11.97	540.613	0.715	0	0	0	1	0	0.262	2.423	0.063
42	1.12	1.24	26.750	7.75	10.81	462.603	0.574	0	0	0	0	0	0.000	0.000	0.002
43	0.71	1.00	16.568	6.97	41.43	210.209	0.210	0	0	2	1	0	0.260	0.256	0.865
47	0.27	0.39	26.671	1.55	44.44	122.326	0.048	0	0	0	1	0	0.250	0.506	0.022
48	3.52	3.72	22.221	4.65	5.73	256.682	0.956	0	0	0	0	0	0.000	0.000	0.034
49	0.86	0.88	40.958	13.95	2.35	1183.633	1.039	0	0	0	0	0	0.000	0.000	0.111
52	0.41	0.42	28.319	3.88	2.44	297.578	0.126	0	0	0	0	0	0.000	0.000	0.022
54	0.77	0.87	21.341	9.30	13.16	351.813	0.305	0	0	1	0	0	0.098	0.098	0.128
55	2.16	2.36	15.114	6.20	9.35	173.624	0.410	0	0	2	0	0	1.357	0.911	0.134
56	2.18	2.34	33.481	7.75	7.41	626.487	1.467	0	0	1	0	0	1.541	2.452	0.003
57	1.72	1.89	30.041	13.95	10.00	705.190	1.331	0	0	2	0	0	1.538	3.991	0.597
58	1.53	1.60	32.804	5.42	4.61	466.625	0.749	0	0	2	0	0	1.077	5.067	2.026
59	0.46	0.47	28.983	0.00	2.17	0.000	0.000	0	0	0	0	0	0.000	0.000	5.236
60	1.30	1.40	25.816	2.32	7.75	171.583	0.241	1	0	0	0	0	0.000	0.000	1.349
64	0.54	0.59	18.631	3.88	7.41	179.634	0.105	0	0	1	0	0	0.319	0.319	0.146
66	1.67	2.91	39.041	4.65	73.49	502.395	1.460	0	0	0	0	0	0.000	0.000	7.744
67	0.54	0.59	19.145	0.00	7.41	0.000	0.000	1	0	0	0	0	0.000	0.000	0.199
69	2.91	3.99	51.708	13.95	37.15	1654.766	6.595	0	0	0	0	0	0.000	0.000	0.054
71	2.98	3.23	25.694	11.63	8.47	513.806	1.659	0	0	0	0	0	0.000	0.000	0.049
72	2.22	2.39	22.837	9.30	7.73	395.510	0.946	0	2	1	0	0	1.603	1.117	0.225
73	2.56	2.64	31.544	10.07	3.15	679.537	1.796	0	0	0	0	0	0.000	0.000	0.000
74	2.03	2.14	28.168	10.07	5.47	572.667	1.225	0	0	0	0	0	0.000	0.000	0.038
75	1.74	1.83	47.853	1.55	5.23	225.472	0.412	0	0	0	0	0	0.000	0.000	0.000
76	1.59	1.82	38.771	3.88	13.92	424.818	0.772	0	0	0	1	0	1.607	1.607	0.173
77	2.44	2.61	29.332	12.40	7.02	659.616	1.724	0	0	2	0	0	1.637	1.669	0.079
81	1.87	2.40	27.256	7.75	28.65	474.924	1.140	0	0	2	0	1	1.540	1.605	0.011
83	0.90	1.02	16.988	6.97	13.48	219.402	0.224	0	0	0	1	0	0.850	0.850	0.122
84	2.22	2.58	34.853	13.17	16.36	897.253	2.318	0	0	2	0	0	2.074	2.925	0.013
87	1.79	1.90	35.038	1.55	6.21	163.067	0.309	0	0	0	0	0	0.000	0.000	0.019
89	2.16	2.66	28.785	0.00	23.36	0.000	0.000	0	0	2	0	0	0.323	0.323	0.226
91	0.68	0.70	27.941	10.85	2.99	582.582	0.406	0	0	0	0	0	0.000	0.000	0.322
93	1.26	1.39	39.849	8.52	10.40	838.920	1.168	0	1	1	0	0	0.304	1.054	0.529
94	2.44	2.56	37.219	10.85	4.96	898.820	2.304	0	0	1	0	0	1.176	2.230	0.015
97	1.39	1.51	15.942	6.97	8.70	196.490	0.297	0	1	0	1	0	0.808	3.037	0.053
98	1.01	1.35	32.528	5.42	34.00	461.916	0.625	0	0	0	0	1	0.223	3.261	0.325
99	0.50	0.50	44.339	2.32	0.00	306.877	0.155	1	0	0	0	0	0.000	0.000	0.047
101	1.62	1.72	29.824	10.07	5.59	625.102	1.072	0	0	0	0	0	0.000	0.000	0.825
102	1.48	1.57	45.313	4.65	6.12	594.021	0.935	0	0	0	0	0	0.000	0.000	0.000
105	4.14	4.30	34.190	6.20	3.90	545.182	2.343	0	0	0	0	0	0.000	0.000	0.050
106	0.66	0.73	27.412	4.65	10.77	332.512	0.242	0	0	1	0	0	0.420	0.420	0.011
109	0.67	1.09	34.906	2.32	63.64	237.980	0.259	0	0	1	0	1	0.526	0.337	8.871
112	2.16	2.39	39.552	9.30	10.75	883.863	2.114	0	0	0	0	0	0.000	0.000	0.229
115	0.44	0.52	19.918	0.00	18.18	0.000	0.000	0	0	0	0	0	0.000	0.000	0.000
116	0.64	0.66	25.579	8.52	3.17	456.749	0.300	0	0	0	0	0	0.000	0.000	0.003
117	1.78	1.85	34.319	9.30	3.98	730.984	1.350	0	0	1	0	0	1.746	1.746	6.136
118	0.54	0.77	23.574	8.52	40.74	403.048	0.309	0	0	0	2	0	0.266	2.011	0.046
119	2.03	3.30	25.507	10.85	62.69	499.612	1.648	0	0	0	1	0	1.017	3.028	0.304
120	0.98	1.07	28.524	6.20	9.28	434.832	0.465	0	0	0	0	0	0.000	0.000	0.036
121	1.57	1.98	27.273	12.40	25.64	579.380	1.146	0	0	1	3	0	1.087	0.855	0.009
123	1.22	1.66	32.645	0.00	36.36	0.000	0.000	0	2	0	1	0	0.664	0.676	0.048
124	2.97	3.18	29.132	10.07	7.14	603.172	1.917	0	0	1	2	0	2.108	2.784	0.012
126	0.52	0.67	14.862	3.10	26.92	114.546	0.076	0	0	1	1	0	0.296	1.616	0.062
127	3.51	3.66	45.177	3.10	4.31	409.781	1.501	0	0	0	0	0	0.000	0.000	0.000
129	2.47	3.19	27.246	11.63	28.98	570.501	1.819	0	1	3	1	0	1.318	0.748	0.085
131	1.94	2.79	42.417	0.00	44.27	0.000	0.000	0	0	0	1	0	2.023	2.770	8.032
133	2.16	2.38	19.285	8.52	10.28	288.163	0.686	0	1	1	0	0	1.062	2.120	0.143
134	2.72	2.92	34.185	10.07	7.04	763.134	2.225	0	0	0	0	0	0.000	0.000	0.007
135	1.23	1.32	25.754	5.42	7.38	346.467	0.458	0	0	1	0	0	1.150	1.150	1.571
136	3.75	3.91	27.179	6.97	4.30	442.716	1.733	0	0	0	0	0	0.000	0.000	0.000
138	0.95	1.18	30.575	6.20	24.47	474.771	0.560	0	0	0	1	0	0.111	0.111	3.682
139	1.81	1.93	39.535	9.30	6.70	883.365	1.702	0	0	1	0	0	1.180	1.292	0.029
140	0.63	0.75	27.093	6.97	19.35	440.841	0.329	0	0	0	1	0	0.084	1.375	1.374
143	2.49	2.66	26.858	8.52	6.88	490.990	1.308	0	1	2	0	0	1.246	1.628	0.516
144	1.93	2.01	20.252	6.97	4.19	290.934	0.584	0	0	0	0	0	0.000	0.000	0.002
146	1.62	2.24	24.028	6.97	37.89	373.674	0.837	0	0	0	0	1	1.635	1.635	0.019
147	2.39	2.60	30.285	10.85	8.86	662.460	1.725	0	1	0	0	0	1.613	3.248	0.007
149	2.54	2.71	24.754	7.75	6.75	413.992	1.124	0	0	1	0	0	0.111	3.960	1.131
150	1.73	2.22	31.162	4.65	28.65	387.304	0.860	0	0	0	0	1	0.272	4.232	0.000
151	2.61	3.29	27.887	3.88	25.87	292.313	0.962	0	0	1	0	1	0.767	4.999	51.270
155	0.95	1.00	32.195	10.85	5.32	727.558	0.727	0	0	0	0	0	0.000	0.000	0.206
157	1.08	1.48	21.263	6.97	37.38	313.082	0.464	1	0	0	0	0	0.000	0.000	3.117
160	1.09	1.16	20.659	4.65	6.48	233.860	0.271	0	0	1	0	0	0.421	0.667	0.035
161	1.15	1.27	30.574	5.42	10.53	428.613	0.545	0	0	1	0	1	0.767	1.434	0.000
162	2.63	2.74	30.989	0.77	4.21	73.562	0.202	0	0	1	0	0	0.858	2.292	0.663
163	2.02	2.26	31.673	9.30	12.00	653.672	1.477	0	0	0	0	0	0.000	0.000	0.037
164	0.55	0.60	22.510	0.00	7.27	0.000	0.000	0	0	1	0	0	0.401	0.401	0.983
165	0.94	1.45	38.378	0.00	54.84	0.000	0.000	1	0	0	0	0	0.000	0.000	0.004
166	2.25	3.10	51.075	3.10	37.67	467.223	1.447	0	0	0	0	0	0.000	0.000	1.670
168	0.49	0.52	10.428	3.88	6.12	79.771	0.042	0	0	1	0	0	0.372	0.372	0.018
169	0.82	0.86	37.641	0.77	4.94	89.758	0.077	0	1	0	0	0	0.409	0.781	0.026
174	0.91	0.96	34.133	0.77	5.56	81.218	0.078	0	0	1	2	0	0.963	1.744	24.300
176	0.60	0.70	18.583	6.97	16.95	254.352	0.177	0	0	0	0	0	0.000	0.000	0.455
178	3.09	3.21	24.448	10.07	3.92	454.924	1.460	0	0	0	0	0	0.000	0.000	0.019
179	3.09	3.27	17.124	6.97	5.88	222.383	0.727	0	0	1	0	0	0.123	0.123	0.026
180	1.62	2.11	26.471	6.20	29.81	394.838	0.833	0	0	1	0	1	0.824	0.948	0.007
183	0.81	1.62	19.753	0.00	-1.00	0.000	0.000	0	0	0	1	0	0.760	1.707	1.791
185	2.14	2.27	47.463	0.00	6.13	0.000	0.000	0	0	0	0	0	0.000	0.000	24.105
187	0.48	0.94	23.331	3.88	93.75	236.855	0.222	0	0	0	0	1	0.486	0.486	12.106
188	1.80	2.36	46.085	0.00	31.46	0.000	0.000	0	0	0	1	0	1.940	2.426	1.347
191	1.14	1.22	23.458	7.75	7.08	382.443	0.467	0	0	1	0	0	0.183	2.609	0.247
192	0.80	1.32	26.088	6.97	65.82	418.807	0.554	0	0	1	0	1	0.304	1.534	0.953
198	1.17	1.56	23.224	0.00	33.62	0.000	0.000	0	0	0	2	0	1.085	0.627	0.008
204	0.88	0.93	16.811	3.88	5.75	157.476	0.146	0	0	0	0	0	0.000	0.000	0.713
205	0.40	0.40	29.700	3.88	0.00	314.389	0.127	0	0	0	0	0	0.000	0.000	0.630
207	0.38	0.60	23.726	0.00	55.26	0.000	0.000	1	0	0	0	0	0.000	0.000	1.168
209	2.84	3.02	40.816	6.20	6.41	674.250	2.034	0	1	0	0	0	1.627	1.627	0.001
213	1.58	1.67	31.020	1.55	5.73	143.504	0.240	0	0	1	0	0	0.121	0.121	0.038
217	3.41	3.59	35.038	11.63	5.33	855.076	3.071	0	1	0	0	0	1.157	1.278	0.045
219	0.65	0.70	17.024	6.97	7.81	220.195	0.153	0	1	0	0	0	0.236	4.656	0.009
220	1.16	1.70	15.468	6.20	46.09	180.528	0.306	0	0	0	0	0	0.000	0.000	5.438
221	1.78	1.95	22.695	9.30	9.66	391.348	0.762	0	0	3	0	0	1.768	1.768	0.357
225	0.28	0.30	35.922	0.00	7.14	0.000	0.000	1	0	0	0	0	0.000	0.000	0.000
229	0.78	1.37	35.586	9.30	76.62	767.983	1.054	1	0	0	0	0	0.000	0.000	11.587
230	0.83	0.88	20.478	7.75	6.10	309.896	0.272	0	0	1	0	0	0.599	1.464	0.006
232	1.08	1.92	53.186	16.27	77.57	1887.227	3.618	1	0	0	0	0	0.000	0.000	0.037
234	1.04	1.15	20.858	9.30	10.68	337.685	0.388	0	0	1	0	0	0.420	1.884	0.007
235	0.34	0.35	13.371	3.88	2.94	115.603	0.041	0	0	0	0	0	0.000	0.000	0.000
236	0.71	0.76	28.096	0.77	7.14	66.520	0.050	0	0	0	0	0	0.000	0.000	0.000
239	2.88	3.34	34.323	2.32	16.14	233.720	0.781	0	0	1	0	0	2.584	2.584	0.044
241	0.88	0.93	48.962	6.97	5.75	920.052	0.854	1	0	0	0	0	0.000	0.000	1.538
242	0.14	0.16	0.000	0.00	-1.00	0.000	0.000	0	0	0	0	0	0.000	0.000	0.000
243	0.86	1.62	26.919	0.00	89.41	0.000	0.000	0	0	0	1	1	0.512	0.481	0.019
244	1.13	1.17	22.975	3.88	3.57	232.513	0.272	0	0	0	0	0	0.000	0.000	0.000
245	2.20	2.49	28.160	6.20	13.30	427.743	1.066	0	0	1	0	0	2.281	2.281	0.009
246	1.66	1.79	24.308	6.20	7.27	352.706	0.630	0	0	1	0	0	1.415	3.696	0.037
249	0.19	0.19	0.000	0.00	-1.00	0.000	0.000	0	0	0	0	0	0.000	0.000	0.000
250	0.19	0.37	16.660	3.10	94.74	132.062	0.049	1	0	0	0	0	0.000	0.000	11.889
251	0.91	0.95	51.265	8.52	4.44	1144.677	1.086	1	0	0	0	0	0.000	0.000	10.805
253	0.51	0.72	19.342	6.97	39.22	270.996	0.194	0	0	0	0	1	0.164	0.164	3.796
256	1.07	1.19	25.505	2.32	11.32	169.314	0.202	0	0	0	0	0	0.000	0.000	0.057
257	2.46	2.68	26.251	10.07	9.02	511.997	1.374	0	0	0	0	0	0.000	0.000	0.006
258	0.90	1.14	16.427	6.20	26.97	199.204	0.227	0	0	1	1	0	1.011	1.011	0.041
259	1.83	2.01	36.288	12.40	9.94	930.582	1.869	0	0	2	0	0	0.746	1.758	0.018
260	1.85	2.17	14.184	6.20	17.49	155.508	0.337	0	0	2	0	0	0.764	1.465	0.034
263	0.33	0.35	15.315	0.77	6.06	35.402	0.013	0	0	0	0	0	0.000	0.000	1.944
264	3.01	3.25	20.746	7.75	8.05	316.420	1.028	0	0	3	0	0	1.488	1.032	0.000
265	2.54	2.86	21.537	7.75	12.30	335.682	0.959	0	0	0	0	0	0.000	0.000	0.364
266	2.38	2.58	30.074	7.75	8.47	543.526	1.404	0	0	0	0	0	0.000	0.000	0.044
267	0.83	1.03	39.456	2.32	24.39	271.215	0.279	0	0	0	0	1	0.178	0.178	0.306
268	1.30	2.40	46.842	9.30	84.50	1096.866	2.634	1	0	0	0	0	0.000	0.000	3.909
269	1.57	2.31	32.677	1.55	46.79	151.571	0.350	0	0	2	0	1	1.876	1.131	13.056
270	0.12	0.12	0.000	0.00	-1.00	0.000	0.000	0	0	0	0	0	0.000	0.000	0.000
271	1.41	1.58	23.957	10.07	12.14	439.387	0.696	0	0	0	1	0	1.428	1.428	0.028
272	0.26	0.29	14.404	0.00	11.54	0.000	0.000	0	0	1	0	0	0.103	1.532	0.000
273	2.77	2.94	43.733	4.65	5.82	570.946	1.676	0	0	1	0	0	2.448	3.980	0.044
274	1.99	2.19	57.192	10.07	10.15	1491.314	3.265	0	1	1	0	0	1.120	5.100	0.664
277	1.42	2.90	26.281	0.00	-1.00	0.000	0.000	0	0	1	2	0	2.643	7.743	0.112
278	1.51	1.66	24.226	7.75	10.00	401.142	0.668	0	0	0	1	0	0.962	8.705	1.238
279	0.57	0.63	16.633	6.97	10.71	211.631	0.132	0	0	0	0	0	0.000	0.000	0.677
281	1.55	1.73	32.281	8.52	11.04	636.224	1.098	0	0	0	0	0	0.000	0.000	0.143
282	1.24	1.61	32.992	8.52	30.08	655.279	1.058	0	0	0	1	0	0.202	0.202	0.000
283	0.59	0.70	28.785	1.55	18.97	132.621	0.092	0	0	0	0	0	0.000	0.000	5.137
284	3.54	3.72	31.869	4.65	5.13	397.623	1.480	0	0	1	0	0	3.403	3.403	0.008
286	0.70	0.75	20.462	3.88	7.25	201.929	0.151	0	0	2	0	0	0.585	0.585	0.000
288	1.93	2.07	18.939	8.52	7.33	278.919	0.577	0	0	1	0	0	0.416	1.000	0.013
289	0.68	0.78	38.025	6.97	14.93	680.379	0.529	0	0	2	1	0	0.377	1.377	3.635
291	0.83	0.86	19.155	7.75	3.66	277.681	0.238	0	0	1	0	0	0.084	1.461	0.495
292	0.65	0.70	27.017	1.55	7.81	124.012	0.086	0	0	0	0	0	0.000	0.000	0.165
294	2.40	2.50	25.083	10.85	4.20	485.162	1.214	0	0	0	0	0	0.000	0.000	0.032
297	1.30	2.19	36.337	1.55	68.22	169.396	0.371	0	1	0	0	1	1.033	0.668	0.844
301	1.41	1.54	18.340	8.52	9.29	262.854	0.406	0	0	2	0	0	0.462	1.130	0.040
302	0.77	0.84	25.842	11.63	9.21	519.203	0.435	0	0	0	0	0	0.000	0.000	0.273
303	1.78	1.97	36.854	14.72	10.80	1023.684	2.014	0	0	0	0	0	0.000	0.000	0.008
304	3.59	3.74	22.377	7.75	4.21	356.132	1.333	0	0	1	0	0	3.435	3.435	0.027
306	1.24	1.54	18.313	6.97	24.39	248.440	0.384	0	0	0	1	0	1.327	4.762	6.211
308	2.43	2.63	33.505	13.17	8.30	841.476	2.216	0	0	0	0	0	0.000	0.000	0.132
309	1.34	1.42	24.184	9.30	6.02	434.852	0.619	0	0	0	0	0	0.000	0.000	0.014
310	2.74	2.87	25.683	8.52	4.41	459.526	1.317	0	0	0	0	0	0.000	0.000	0.000
311	3.05	3.19	22.748	6.20	4.64	322.322	1.028	0	0	1	0	0	3.016	3.016	0.033
313	1.17	1.26	26.448	11.63	7.76	541.353	0.683	0	0	1	0	0	0.532	3.548	0.025
314	2.19	2.64	25.226	9.30	20.74	465.295	1.230	0	0	0	1	1	0.323	3.871	0.004
315	0.42	0.44	22.851	8.52	4.76	383.671	0.170	0	0	0	0	0	0.000	0.000	0.106
318	0.54	0.87	22.149	0.00	59.26	0.000	0.000	0	1	0	0	0	0.326	0.532	0.060
321	1.45	1.87	40.084	17.05	28.47	1233.813	2.303	0	0	0	0	0	0.000	0.000	0.076
323	1.10	1.55	17.659	6.20	41.28	223.191	0.347	0	1	1	2	1	0.792	0.649	2.700
324	2.20	2.71	28.496	12.40	23.39	627.041	1.702	0	0	1	1	0	1.500	1.500	0.080
325	1.08	1.85	28.567	11.63	71.03	618.749	1.143	0	0	0	1	1	1.711	3.211	2.687
333	0.37	0.78	25.100	3.10	-1.00	214.258	0.166	0	0	1	0	0	0.195	0.298	11.502
334	1.81	1.96	23.275	8.52	8.38	395.045	0.773	0	0	1	0	0	0.103	0.103	0.057
335	0.52	0.95	25.358	0.00	80.77	0.000	0.000	0	0	0	0	1	0.548	0.651	2.514
338	0.67	0.77	26.432	3.88	15.15	274.599	0.211	0	0	1	0	0	0.168	0.819	1.146
339	1.66	2.22	42.141	13.95	33.33	1235.473	2.743	0	0	0	2	0	0.451	1.271	0.008
340	1.16	1.82	17.951	7.75	56.52	248.364	0.451	0	0	0	0	1	0.548	1.819	4.557
341	0.44	0.47	26.071	0.77	6.82	61.588	0.029	1	0	0	0	0	0.000	0.000	3.020
343	0.85	0.90	18.531	8.52	5.95	267.972	0.241	0	0	0	0	0	0.000	0.000	0.021
348	1.31	1.40	23.384	2.32	6.92	153.816	0.216	0	0	0	0	0	0.000	0.000	0.006
349	0.50	0.64	34.858	1.55	26.00	162.194	0.103	0	0	0	0	1	0.122	0.122	0.536
350	0.49	0.68	18.711	7.75	36.73	266.869	0.180	0	0	0	0	0	0.000	0.000	0.174
356	0.85	0.95	20.693	8.52	11.90	325.896	0.309	0	0	1	0	0	0.831	2.596	0.446
360	1.37	1.49	33.559	2.32	8.82	228.140	0.341	0	0	1	0	0	0.928	3.524	0.003
361	1.43	1.53	17.148	4.65	7.04	182.569	0.280	1	0	0	0	0	0.000	0.000	0.000
363	1.28	1.38	22.183	6.97	7.87	333.239	0.461	1	0	0	0	0	0.000	0.000	0.555
365	3.09	3.25	31.178	12.40	5.23	731.504	2.377	0	1	2	0	0	1.832	1.005	0.781
368	0.11	0.11	0.000	0.00	-1.00	0.000	0.000	0	0	0	0	0	0.000	0.000	0.000
371	0.65	1.31	22.672	0.00	-1.00	0.000	0.000	0	0	0	0	0	0.000	0.000	0.623
372	1.06	1.14	40.713	2.32	7.62	280.396	0.320	0	0	0	0	0	0.000	0.000	6.142
374	3.25	3.42	26.156	10.07	5.28	508.985	1.741	0	0	0	0	0	0.000	0.000	0.013
375	2.06	2.46	40.001	4.65	19.61	516.423	1.271	0	0	0	2	0	0.196	0.158	0.121
376	1.84	2.85	36.965	11.63	54.95	925.454	2.633	0	0	0	2	0	1.820	1.053	0.427
378	2.33	2.45	31.469	6.20	5.19	492.189	1.207	0	0	0	0	0	0.000	0.000	0.047
382	1.79	1.91	27.009	10.07	6.78	535.993	1.022	0	0	0	0	0	0.000	0.000	0.040
385	0.62	0.92	23.869	0.00	49.18	0.000	0.000	0	0	0	0	0	0.000	0.000	1.432
386	1.06	1.12	30.860	1.55	5.71	142.724	0.160	0	0	0	0	0	0.000	0.000	1.690
387	1.16	1.24	21.347	7.75	6.96	331.042	0.411	0	0	0	0	0	0.000	0.000	0.000
389	0.66	1.22	21.140	0.00	86.15	0.000	0.000	1	0	0	0	0	0.000	0.000	0.380
390	3.06	3.39	26.923	7.75	10.89	466.818	1.583	0	0	2	0	1	2.559	1.054	0.019
391	1.60	1.79	39.514	16.27	11.32	1188.219	2.122	0	0	0	0	0	0.000	0.000	0.004
392	1.69	2.55	33.405	13.95	51.50	852.611	2.177	0	0	2	2	0	1.817	1.817	0.023
393	1.00	1.36	21.907	2.32	36.36	143.032	0.195	1	0	0	0	0	0.000	0.000	2.272
394	0.98	1.03	26.496	7.75	5.15	456.407	0.470	0	0	0	0	0	0.000	0.000	4.574
395	0.72	1.43	35.459	6.20	-1.00	569.899	0.817	0	0	0	0	1	0.762	0.762	11.612
398	0.41	0.46	14.585	0.00	12.20	0.000	0.000	0	0	1	0	0	0.394	0.394	0.234
399	3.61	4.07	49.169	3.10	12.57	448.663	1.824	0	0	1	0	1	0.983	1.377	16.358
402	1.04	1.56	37.453	5.42	50.49	545.855	0.854	1	0	0	0	0	0.000	0.000	0.188
403	0.41	0.74	65.931	14.72	78.05	2368.764	1.745	1	0	0	0	0	0.000	0.000	0.040
404	1.41	1.75	41.693	7.75	23.57	826.415	1.443	0	0	0	0	1	1.512	1.512	0.000
405	0.63	1.27	23.254	0.00	-1.00	0.000	0.000	0	0	0	0	1	0.704	2.217	0.020
406	0.78	0.83	21.899	3.10	6.49	183.081	0.151	0	0	0	0	0	0.000	0.000	0.505
408	2.73	2.96	26.918	10.85	8.12	547.691	1.619	0	0	1	0	0	0.084	0.949	0.000
409	1.76	1.84	38.085	8.52	4.60	791.682	1.454	0	0	0	0	0	0.000	0.000	0.034
412	1.27	1.41	22.332	6.97	11.11	336.510	0.475	0	0	0	0	0	0.000	0.000	0.003
413	2.01	2.20	37.641	11.63	9.55	950.126	2.090	0	1	1	0	0	0.448	0.400	0.022
416	3.93	4.07	44.618	0.77	3.60	106.745	0.434	0	0	1	0	0	1.261	1.261	2.526
418	2.02	2.24	30.968	8.52	11.00	601.059	1.346	0	0	2	0	0	1.082	1.456	0.185
419	0.84	1.23	22.158	10.85	46.99	385.453	0.474	1	0	0	0	1	0.355	1.811	0.505
420	1.18	1.30	18.570	7.75	10.26	263.443	0.343	0	0	1	1	0	0.257	2.068	0.815
421	2.01	2.20	15.266	3.10	9.55	118.480	0.261	0	0	0	0	0	0.000	0.000	0.000
422	1.50	1.61	37.044	9.30	7.38	810.602	1.309	0	0	0	0	0	0.000	0.000	0.020
426	2.52	2.79	27.266	10.07	10.80	544.125	1.521	0	0	0	0	0	0.000	0.000	0.000
427	1.59	1.72	29.629	5.42	7.59	412.518	0.708	0	0	2	0	0	0.879	0.491	0.004
428	3.05	3.18	15.053	6.20	4.30	172.445	0.548	0	0	0	0	0	0.000	0.000	0.000
429	0.74	0.81	24.841	5.42	9.59	330.912	0.267	0	0	0	0	0	0.000	0.000	0.068
431	1.11	1.43	48.424	1.55	29.09	228.251	0.327	0	1	0	0	1	0.906	0.576	0.015
433	2.07	2.64	33.015	12.40	27.80	803.091	2.123	0	1	1	0	1	1.585	1.192	0.116
437	0.40	0.68	16.725	4.65	67.50	176.391	0.119	0	0	0	1	1	0.583	0.583	0.744
438	0.50	0.70	31.491	4.65	38.00	392.110	0.273	1	0	0	0	0	0.000	0.000	21.220
439	0.26	0.31	12.046	0.00	19.23	0.000	0.000	0	0	0	0	0	0.000	0.000	3.210
441	1.34	1.43	26.955	0.00	6.77	0.000	0.000	1	0	0	0	0	0.000	0.000	0.649
442	2.64	2.71	39.605	6.97	2.67	715.004	1.941	0	0	1	0	0	2.169	2.169	0.026
443	1.37	1.50	23.825	7.75	9.56	391.387	0.588	1	0	2	0	0	1.304	3.473	0.000
445	0.02	0.02	0.000	0.00	-1.00	0.000	0.000	0	0	0	0	0	0.000	0.000	0.083
446	1.02	1.57	38.145	11.63	54.46	968.526	1.524	1	0	0	0	0	0.000	0.000	0.098
451	0.51	0.55	25.250	4.65	7.84	300.929	0.167	0	0	0	0	0	0.000	0.000	0.282
456	0.90	0.93	13.808	3.10	3.37	104.285	0.097	0	0	0	0	0	0.000	0.000	0.131
457	1.92	2.25	45.139	4.65	17.37	591.478	1.331	0	0	0	0	1	0.197	0.197	0.000
458	1.22	1.34	23.683	2.32	9.92	156.000	0.209	0	0	0	1	0	0.270	0.467	0.197
461	0.67	0.80	38.287	0.00	19.70	0.000	0.000	1	0	0	0	0	0.000	0.000	0.033
462	3.11	3.30	28.531	0.00	6.17	0.000	0.000	0	0	0	0	0	0.000	0.000	0.345
463	2.61	2.78	21.695	10.07	6.56	367.806	1.024	0	0	0	0	0	0.000	0.000	0.247
465	0.35	0.48	23.212	7.75	37.14	376.456	0.182	0	0	0	1	0	0.309	0.309	0.287
467	2.57	2.76	26.926	10.85	7.45	547.969	1.515	0	1	1	0	0	1.939	1.388	0.020
468	0.38	0.74	22.356	0.77	92.11	52.545	0.039	0	0	0	0	1	0.383	1.771	14.105
469	3.21	3.39	17.740	6.97	5.66	235.889	0.800	0	0	2	0	0	2.332	2.239	0.000
471	1.40	1.57	17.919	7.75	12.23	247.594	0.390	0	0	0	0	0	0.000	0.000	0.021
475	1.42	1.53	34.356	9.30	7.80	732.055	1.123	0	0	0	0	0	0.000	0.000	0.497
476	1.32	1.46	21.410	8.52	10.69	345.074	0.505	0	0	2	0	0	0.358	0.358	0.036
477	1.31	1.35	39.679	1.55	3.08	185.668	0.251	0	0	0	0	0	0.000	0.000	0.000
478	2.45	2.59	24.740	8.52	5.76	434.267	1.126	0	0	0	0	0	0.000	0.000	0.110
479	1.05	1.08	28.232	10.07	2.88	574.686	0.620	0	0	0	0	0	0.000	0.000	0.864
480	0.65	0.94	36.224	10.85	45.31	864.901	0.812	0	0	0	2	0	0.744	0.744	0.022
481	0.26	0.27	29.161	2.32	3.85	196.015	0.053	0	0	0	0	0	0.000	0.000	0.000
483	1.04	1.09	43.850	12.40	4.85	1225.156	1.335	0	0	0	0	0	0.000	0.000	1.849
485	0.48	0.49	22.151	0.77	2.08	52.045	0.026	0	0	0	0	0	0.000	0.000	0.051
487	0.76	0.80	32.739	8.52	5.33	648.492	0.517	0	0	0	0	0	0.000	0.000	0.053
489	0.61	0.65	21.726	4.65	6.67	249.449	0.161	0	0	0	0	0	0.000	0.000	0.000
492	0.49	0.52	21.648	6.20	6.12	300.901	0.158	0	1	0	0	0	0.323	0.323	0.144
493	1.56	1.64	43.145	3.88	5.16	478.065	0.786	0	0	0	0	0	0.000	0.000	0.030
497	0.92	1.02	24.137	1.55	10.99	109.986	0.112	0	0	0	0	0	0.000	0.000	0.088
499	0.48	0.88	24.771	0.00	81.25	0.000	0.000	0	0	0	0	1	0.344	0.344	0.283
500	1.61	1.78	22.081	8.52	10.00	363.047	0.645	0	0	2	0	0	0.594	0.761	0.000
503	2.44	2.60	32.246	10.07	6.61	701.736	1.827	0	0	1	0	0	0.240	1.001	0.067
505	1.41	2.39	15.851	6.97	69.29	194.491	0.465	0	0	0	0	1	0.854	1.855	1.064
508	1.15	2.39	24.787	0.00	-1.00	0.000	0.000	0	0	1	0	1	1.383	3.238	0.131
509	1.62	2.02	29.493	8.52	24.22	561.567	1.133	0	0	1	0	0	0.120	3.359	0.209
512	0.66	0.71	20.729	5.42	7.69	260.826	0.184	0	0	0	0	0	0.000	0.000	0.000
515	0.31	0.51	28.889	0.00	64.52	0.000	0.000	1	0	0	0	0	0.000	0.000	0.589
516	0.76	1.21	21.761	10.85	60.00	371.915	0.450	0	0	0	1	0	0.369	0.369	0.072
517	1.50	1.55	20.661	6.20	3.36	281.671	0.438	0	0	0	0	0	0.000	0.000	0.041
519	2.29	2.37	30.330	3.88	3.52	322.050	0.764	0	0	0	0	0	0.000	0.000	0.023
520	0.96	1.41	31.678	0.00	47.37	0.000	0.000	1	0	0	0	0	0.000	0.000	0.347
521	0.81	0.96	27.864	6.20	18.75	421.968	0.404	0	0	1	0	0	0.473	0.473	0.059
525	1.29	1.45	25.045	10.85	12.50	483.838	0.703	0	0	0	0	0	0.000	0.000	0.352
526	1.24	1.34	18.305	7.75	8.13	256.980	0.345	0	0	1	0	0	0.369	0.369	0.026
528	1.49	1.73	28.300	6.20	15.54	430.468	0.743	0	0	3	0	0	1.458	1.827	0.014
529	0.18	0.28	20.247	6.20	55.56	273.604	0.077	0	0	0	0	0	0.000	0.000	20.037
531	0.24	0.26	14.675	3.88	8.33	131.475	0.034	0	0	0	0	0	0.000	0.000	2.694
533	1.51	1.66	19.154	7.75	10.00	277.666	0.462	0	0	1	2	0	0.915	0.397	0.106
534	3.37	3.56	20.893	8.52	5.69	331.247	1.180	0	1	0	0	0	0.948	1.345	0.088
536	0.36	0.38	31.836	0.00	5.56	0.000	0.000	1	0	0	0	0	0.000	0.000	0.000
538	0.62	0.67	18.176	7.75	8.20	253.855	0.169	0	0	0	0	0	0.000	0.000	3.323
540	2.82	2.98	26.270	8.52	5.73	475.249	1.415	0	0	0	0	0	0.000	0.000	0.072
541	2.51	2.69	33.635	3.10	7.23	297.374	0.801	0	0	1	0	0	1.383	1.383	0.046
542	0.18	0.19	0.000	0.00	-1.00	0.000	0.000	0	0	0	0	0	0.000	0.000	2.408
543	0.51	0.61	23.748	5.42	17.65	312.277	0.189	0	0	0	0	0	0.000	0.000	0.555
544	0.93	1.53	33.838	10.85	65.22	783.581	1.202	0	0	0	1	0	0.990	0.990	0.071
545	1.46	2.01	28.449	5.42	37.24	392.395	0.788	1	0	0	0	0	0.000	0.000	1.296
546	0.62	0.68	22.241	5.42	9.84	286.605	0.194	1	0	0	0	0	0.000	0.000	0.564
548	0.24	0.25	22.666	3.88	4.17	228.757	0.058	0	0	0	0	0	0.000	0.000	0.180
557	0.55	0.59	41.636	1.55	5.45	195.199	0.114	1	0	0	0	0	0.000	0.000	0.148
560	0.91	0.93	89.296	16.27	2.22	3733.537	3.466	1	0	0	0	0	0.000	0.000	2.988
562	2.22	2.40	33.203	6.20	8.18	525.955	1.263	0	0	0	0	1	0.088	0.088	0.045
564	1.86	2.00	32.299	6.20	7.61	508.355	1.016	0	0	4	0	0	0.901	0.776	0.146
566	1.95	2.16	21.740	10.07	10.88	369.226	0.797	0	0	3	0	0	0.728	1.503	0.503
567	0.43	0.69	15.334	2.32	58.14	95.020	0.065	0	0	0	0	1	0.185	1.689	0.164
568	2.04	2.17	24.564	7.75	6.44	409.372	0.888	0	0	0	0	0	0.000	0.000	0.207
570	1.34	1.48	27.311	8.52	10.53	503.131	0.746	0	0	2	0	0	0.421	0.309	0.002
572	0.43	0.61	30.265	7.75	39.53	548.179	0.332	0	0	0	0	0	0.000	0.000	0.148
574	0.79	0.86	24.629	8.52	8.97	431.292	0.370	0	0	0	1	0	0.706	0.706	0.043
576	0.77	1.13	19.937	6.97	47.37	284.025	0.321	0	0	1	0	1	0.459	0.784	0.103
577	1.76	1.83	14.492	6.20	4.02	161.517	0.295	0	0	0	0	0	0.000	0.000	0.014
578	2.33	2.47	26.017	10.85	6.06	517.000	1.278	0	0	0	0	0	0.000	0.000	0.002
579	0.89	0.98	27.270	8.52	10.23	502.035	0.491	0	0	0	0	0	0.000	0.000	1.340
580	3.52	4.37	32.340	6.97	24.07	555.818	2.428	0	0	0	0	0	0.000	0.000	0.110
581	1.14	1.67	41.731	2.32	46.90	287.830	0.482	1	0	0	0	0	0.000	0.000	12.490
582	0.61	0.68	125.514	9.30	11.67	3395.417	2.295	1	0	0	0	0	0.000	0.000	5.284
583	1.94	2.14	30.284	11.63	10.42	681.448	1.458	0	0	0	0	0	0.000	0.000	0.116
584	1.10	1.20	15.055	3.88	9.17	136.105	0.163	0	0	1	0	0	0.488	0.488	2.043
585	3.39	3.58	47.942	4.65	5.65	632.420	2.265	0	0	1	0	0	0.812	1.300	1.610
586	0.16	0.17	0.000	0.00	-1.00	0.000	0.000	0	0	0	0	0	0.000	0.000	0.000
587	1.85	2.14	27.433	6.20	15.85	413.571	0.885	0	0	0	1	0	0.224	0.224	0.000
589	2.41	2.56	28.857	10.07	6.28	594.493	1.524	0	0	0	1	0	0.191	0.415	0.050
590	1.00	1.14	30.674	9.30	14.14	624.490	0.712	0	0	1	0	0	0.504	0.919	0.002
591	1.30	1.42	43.232	6.97	9.30	794.486	1.130	0	0	0	0	0	0.000	0.000	0.114
593	0.57	1.22	39.248	18.60	-1.00	1206.526	1.473	0	0	1	2	0	0.775	0.775	0.137
596	1.59	1.67	20.824	6.20	5.06	284.851	0.477	0	0	0	0	0	0.000	0.000	0.017
597	0.98	1.34	25.288	5.42	37.11	338.529	0.454	0	0	1	1	1	0.582	0.393	0.512
598	2.79	3.03	40.030	10.07	8.30	948.112	2.870	0	2	2	0	0	1.527	1.538	0.124
599	1.74	1.86	15.222	6.20	6.98	175.727	0.326	0	0	2	0	0	0.938	1.299	0.015
600	2.08	3.65	34.859	0.00	75.73	0.000	0.000	0	0	2	1	0	2.565	2.350	0.116
601	1.05	1.13	22.249	4.65	7.69	257.095	0.291	0	0	1	0	0	0.340	2.690	8.566
602	0.41	0.45	14.897	2.32	9.76	91.826	0.042	0	0	0	0	0	0.000	0.000	0.081
603	0.71	1.28	31.984	12.40	81.43	762.916	0.978	0	0	1	0	1	1.047	1.047	2.112
604	3.39	3.58	28.174	12.40	5.65	614.498	2.201	0	0	1	0	0	2.052	3.099	0.000
605	1.81	1.90	22.463	10.85	5.03	395.850	0.751	0	0	0	0	0	0.000	0.000	1.717
606	2.30	3.73	31.703	11.63	62.28	733.270	2.738	0	0	1	2	0	1.122	0.698	0.059
607	2.63	2.77	26.253	0.00	5.36	0.000	0.000	0	0	0	0	0	0.000	0.000	0.006
608	0.92	1.29	30.962	5.42	40.66	435.227	0.562	0	0	0	0	1	0.337	0.337	1.290
610	0.64	0.67	21.441	4.65	4.76	245.291	0.163	0	1	0	0	0	0.526	0.863	0.004
611	1.05	1.71	23.706	0.77	62.50	55.831	0.095	0	1	0	0	1	0.438	0.800	18.660
613	1.73	2.48	30.360	12.40	43.86	699.655	1.737	0	0	0	0	1	1.830	2.630	0.129
614	2.07	2.17	56.068	0.77	4.88	134.623	0.292	0	0	0	0	0	0.000	0.000	8.393
615	2.16	2.40	32.471	12.40	11.21	781.897	1.878	0	0	0	0	0	0.000	0.000	0.104
616	1.17	1.29	29.797	3.10	10.34	260.001	0.336	0	0	0	0	0	0.000	0.000	0.490
621	1.56	1.70	36.767	3.88	8.39	400.412	0.679	0	0	0	0	0	0.000	0.000	7.140
623	4.45	4.69	41.753	4.65	5.44	542.014	2.543	0	0	0	0	0	0.000	0.000	0.171
624	0.73	0.90	25.711	2.32	23.61	170.817	0.153	0	0	1	1	0	0.315	0.315	3.906
626	1.02	1.26	68.738	9.30	23.76	1736.600	2.190	1	0	0	0	0	0.000	0.000	14.465
630	0.93	1.34	19.436	6.20	44.57	257.815	0.346	0	0	1	0	1	0.521	0.521	0.484
631	1.05	1.17	39.215	3.10	11.54	351.724	0.412	1	0	0	0	0	0.000	0.000	0.086
633	2.08	2.26	27.848	12.40	8.74	601.783	1.360	0	0	1	0	0	1.900	2.422	0.322
635	0.74	0.84	13.988	6.20	13.70	151.685	0.127	0	0	1	0	0	0.236	2.658	0.221
636	1.76	1.82	31.836	3.10	3.45	279.857	0.508	0	0	0	0	0	0.000	0.000	0.000
637	2.23	2.50	38.755	14.72	12.22	1111.618	2.782	0	0	0	1	0	2.311	2.311	0.075
638	1.03	1.08	29.694	12.40	4.90	673.683	0.727	0	0	1	0	0	0.107	2.418	0.069
640	1.67	1.90	33.920	13.17	13.25	858.647	1.629	0	1	1	0	0	1.606	4.024	0.251
641	0.69	1.17	19.890	0.00	70.59	0.000	0.000	0	0	0	2	0	0.645	2.407	1.212
642	1.23	1.37	21.919	8.52	11.48	358.719	0.492	0	0	2	0	0	0.718	3.126	2.894
643	1.54	2.49	28.458	13.17	61.44	632.574	1.577	0	0	1	0	1	2.123	5.249	0.069
644	1.17	1.71	26.953	5.42	45.69	366.910	0.626	0	0	0	0	1	1.195	6.444	0.026
645	1.60	2.49	42.205	3.88	55.35	466.612	1.163	0	0	0	0	0	0.000	0.000	1.129
646	0.62	0.68	33.410	0.00	9.84	0.000	0.000	0	0	0	0	0	0.000	0.000	2.045
647	2.32	2.46	28.770	7.75	6.09	511.791	1.260	0	0	0	0	0	0.000	0.000	0.045
648	2.99	3.31	26.907	8.52	10.81	492.319	1.629	0	0	0	0	0	0.000	0.000	0.002
650	2.32	2.66	37.426	7.75	14.78	722.542	1.925	0	0	1	0	1	2.472	2.472	0.013
653	0.46	0.61	18.695	9.30	30.43	274.504	0.166	1	0	0	0	0	0.000	0.000	0.230
657	1.60	2.09	24.593	11.63	30.19	473.607	0.989	0	0	0	0	0	0.000	0.000	0.062
659	2.92	3.06	19.896	6.97	4.84	283.140	0.866	0	0	0	0	0	0.000	0.000	0.096
660	0.54	0.61	13.679	3.10	11.11	103.031	0.062	0	0	1	0	0	0.441	0.441	0.017
661	2.01	2.13	43.933	0.77	6.03	105.078	0.224	0	0	0	0	0	0.000	0.000	0.159
663	1.97	2.16	14.176	4.65	9.74	139.163	0.300	0	1	0	0	0	1.956	1.956	0.124
665	3.18	3.36	37.971	3.10	5.71	339.610	1.141	0	0	2	0	0	1.963	2.076	0.313
668	0.73	1.23	23.920	0.00	69.44	0.000	0.000	0	0	1	0	1	0.412	1.390	0.074
671	0.71	0.78	24.102	5.42	10.00	318.313	0.247	0	0	1	0	0	0.570	1.815	0.061
674	2.87	3.02	27.625	11.63	5.28	584.320	1.763	0	0	3	0	0	1.847	2.323	0.028
676	0.99	1.11	18.166	6.97	12.24	245.213	0.272	0	0	0	1	0	0.095	2.419	4.217
677	0.76	0.87	27.853	6.20	14.67	421.756	0.366	0	0	1	0	0	0.712	3.130	0.007
683	1.10	1.16	32.814	4.65	5.50	411.438	0.477	0	0	1	0	0	0.278	2.956	0.154
684	1.40	1.57	38.014	5.42	12.23	555.427	0.874	0	0	4	0	0	1.209	2.165	20.444
686	1.47	2.32	16.997	3.88	57.53	159.748	0.371	0	0	3	2	0	1.980	1.072	0.157
688	2.62	3.06	20.018	9.30	16.54	313.144	0.957	0	0	0	1	0	2.805	3.877	0.172
689	1.97	2.09	23.478	10.07	6.15	424.227	0.886	0	2	0	0	0	1.143	5.020	0.000
690	1.02	1.15	40.909	1.55	12.87	191.657	0.220	0	0	0	0	0	0.000	0.000	0.038
691	1.02	2.18	31.270	9.30	-1.00	641.887	1.399	1	0	1	1	0	1.777	1.777	0.002
692	2.06	2.19	16.838	6.97	6.37	216.118	0.473	0	0	2	0	0	1.779	3.556	0.020
693	2.25	2.48	32.014	14.72	10.31	799.800	1.985	0	0	0	0	0	0.000	0.000	0.075
695	1.37	1.59	24.208	8.52	16.18	420.013	0.670	1	1	0	0	0	0.627	0.627	0.017
697	0.40	0.43	18.173	5.42	7.50	217.274	0.094	0	0	0	0	0	0.000	0.000	0.201
699	2.73	2.95	31.146	6.97	7.75	529.643	1.560	0	0	0	0	0	0.000	0.000	0.122
700	2.33	2.87	31.595	12.40	22.94	747.743	2.143	0	0	1	0	1	0.539	0.539	0.011
701	1.30	1.55	19.869	2.32	19.38	128.146	0.199	0	0	0	0	0	0.000	0.000	1.974
703	0.15	0.17	0.000	0.00	-1.00	0.000	0.000	1	0	0	0	0	0.000	0.000	0.000
704	1.04	1.18	23.078	4.65	13.59	269.201	0.318	0	0	2	1	0	0.869	1.042	0.491
705	2.50	2.62	36.481	7.75	4.84	699.522	1.835	0	0	0	0	0	0.000	0.000	0.036
706	1.72	1.90	24.605	8.52	10.59	430.659	0.817	0	0	0	0	0	0.000	0.000	0.109
707	1.04	1.78	39.984	3.88	70.87	439.578	0.781	0	0	0	0	0	0.000	0.000	0.702
708	1.63	1.88	32.376	10.07	14.81	705.875	1.325	0	0	1	0	0	0.196	0.196	0.104
712	1.37	1.41	18.899	8.52	2.94	277.827	0.392	0	0	0	0	0	0.000	0.000	2.443
713	0.79	0.80	38.223	3.10	1.28	342.056	0.273	0	0	0	0	0	0.000	0.000	0.113
714	2.21	2.37	35.886	16.27	7.31	1002.696	2.378	0	0	2	0	0	2.056	1.110	0.075
716	0.79	1.15	39.242	10.07	46.15	923.181	1.062	1	0	0	0	0	0.000	0.000	0.939
718	1.02	2.19	38.296	0.00	-1.00	0.000	0.000	1	0	0	0	0	0.000	0.000	0.287
719	2.12	2.28	24.601	6.20	7.62	358.421	0.817	0	1	0	0	0	0.263	1.373	0.000
721	0.13	0.13	0.000	0.00	-1.00	0.000	0.000	0	0	0	0	0	0.000	0.000	0.000
722	2.37	2.56	30.779	7.75	8.09	560.706	1.437	0	0	2	0	0	2.408	2.408	0.007
724	1.83	1.98	25.540	9.30	8.29	474.476	0.938	0	0	0	0	0	0.000	0.000	0.005
725	0.72	0.74	28.132	6.97	2.82	463.615	0.341	0	0	0	0	0	0.000	0.000	0.145
728	0.29	0.31	20.501	2.32	6.90	132.763	0.042	0	0	0	0	0	0.000	0.000	0.677
729	1.58	1.65	42.704	3.10	4.46	385.701	0.638	0	0	1	0	0	0.120	0.120	0.067
730	2.29	2.51	25.069	10.07	9.69	474.571	1.192	0	0	0	0	0	0.000	0.000	0.056
731	1.51	2.94	24.322	0.00	94.00	0.000	0.000	1	0	0	0	0	0.000	0.000	0.075
732	1.80	2.56	24.879	11.63	42.70	484.048	1.241	0	0	1	0	0	0.176	0.176	0.198
735	0.21	0.22	9.914	0.00	4.76	0.000	0.000	0	0	0	0	0	0.000	0.000	0.000
738	0.57	0.64	9.509	1.55	12.50	38.758	0.025	0	0	0	0	0	0.000	0.000	1.816
743	2.53	2.72	25.120	11.63	7.57	492.852	1.343	0	0	0	0	0	0.000	0.000	0.252
746	0.96	1.20	27.680	11.63	25.26	586.341	0.704	1	0	0	0	0	0.000	0.000	0.039
748	2.00	2.10	40.248	1.55	5.05	188.441	0.395	0	0	0	0	0	0.000	0.000	0.012
749	1.83	1.96	30.747	3.10	7.18	269.250	0.527	0	0	0	0	0	0.000	0.000	0.399
750	0.88	0.91	19.254	8.52	3.45	287.350	0.261	0	0	0	0	0	0.000	0.000	0.081
751	0.40	0.62	24.750	2.32	52.50	163.795	0.101	0	0	0	1	0	0.379	0.379	4.433
752	0.86	0.95	19.001	6.97	10.59	263.512	0.250	0	0	1	0	0	0.331	0.710	0.037
755	0.41	0.44	21.125	2.32	7.32	137.316	0.061	0	0	0	0	0	0.000	0.000	0.207
756	1.32	1.45	46.196	3.10	9.92	419.711	0.610	1	0	0	0	0	0.000	0.000	0.067
757	0.88	0.94	33.454	3.88	6.90	360.084	0.338	0	0	0	0	0	0.000	0.000	6.429
759	1.57	1.73	26.984	10.85	9.62	549.962	0.949	0	1	0	0	0	0.764	0.764	0.008
762	0.31	0.33	294.500	0.00	6.45	0.000	0.000	0	0	0	0	0	0.000	0.000	0.000
766	0.45	0.61	19.572	0.00	33.33	0.000	0.000	0	0	1	1	0	0.254	0.222	0.565
767	3.37	3.49	41.529	11.63	3.59	1092.111	3.813	0	0	0	0	0	0.000	0.000	0.040
769	0.72	1.45	34.827	7.75	-1.00	659.258	0.958	0	0	1	0	1	0.782	0.782	13.407
770	0.64	0.66	36.812	0.00	3.17	0.000	0.000	0	0	0	0	0	0.000	0.000	2.201
772	2.78	2.95	39.115	2.32	5.80	268.725	0.792	0	0	0	0	0	0.000	0.000	0.000
773	0.39	0.60	42.632	3.88	51.28	471.819	0.281	1	0	0	0	0	0.000	0.000	17.634
774	0.99	1.07	29.567	10.85	8.16	637.985	0.682	0	0	2	0	0	0.496	0.306	0.129
776	2.06	2.44	20.676	9.30	18.63	332.356	0.812	0	0	0	0	0	0.000	0.000	0.005
778	0.89	1.42	19.864	0.00	60.23	0.000	0.000	0	0	1	0	1	0.827	0.827	0.035
784	1.51	1.82	30.895	2.32	20.00	208.679	0.379	0	0	0	0	1	0.223	1.050	3.051
785	2.93	3.03	53.878	6.97	3.45	1027.766	3.111	0	0	0	0	0	0.000	0.000	0.007
789	0.74	0.86	27.921	12.40	16.44	604.650	0.519	0	0	0	0	0	0.000	0.000	0.499
791	2.95	3.18	25.158	11.63	7.88	494.240	1.571	0	0	2	0	0	2.652	2.652	0.009
793	0.49	0.68	26.735	4.65	36.73	322.631	0.218	0	0	0	0	0	0.000	0.000	1.274
794	1.23	1.30	42.422	9.30	5.74	967.729	1.260	0	0	0	0	0	0.000	0.000	0.048
795	1.51	2.16	32.084	4.65	42.67	400.770	0.865	0	0	0	1	0	0.380	0.380	0.426
796	4.03	4.16	27.451	6.97	3.26	448.693	1.865	0	1	0	0	0	1.680	2.061	5.688
797	2.54	2.67	28.782	10.85	5.16	611.246	1.634	0	0	1	0	0	0.585	2.645	0.002
800	2.12	2.20	45.833	12.40	3.81	1302.397	2.865	0	0	0	0	0	0.000	0.000	0.004
803	0.28	0.34	24.531	0.00	21.43	0.000	0.000	1	0	0	0	0	0.000	0.000	2.228
804	2.94	3.17	25.138	10.85	7.90	487.014	1.543	0	1	2	0	0	2.312	1.425	0.032
806	2.27	2.39	28.134	8.52	5.33	525.166	1.256	0	2	0	0	0	0.366	0.366	0.075
807	0.36	0.40	20.571	10.07	11.11	332.199	0.134	0	0	0	0	0	0.000	0.000	0.086
812	0.36	0.37	17.223	7.75	2.78	230.633	0.086	1	0	0	0	0	0.000	0.000	2.780
814	2.73	3.71	21.160	8.52	35.79	338.397	1.257	0	0	0	0	0	0.000	0.000	0.005
816	2.57	2.77	37.736	10.85	7.84	916.457	2.543	0	0	0	0	0	0.000	0.000	0.152
818	1.09	1.52	29.118	0.00	39.81	0.000	0.000	0	0	0	0	0	0.000	0.000	0.215
820	2.58	2.71	41.544	7.75	5.08	822.786	2.233	0	0	1	0	0	0.599	0.599	0.001
821	1.51	1.66	27.773	6.20	10.00	420.191	0.700	0	0	0	0	0	0.000	0.000	0.000
823	0.82	0.86	22.335	4.65	4.94	258.354	0.222	0	0	0	0	0	0.000	0.000	0.311
825	1.79	2.55	21.133	4.65	42.94	240.789	0.615	0	0	2	0	0	0.337	0.337	8.767
827	1.84	2.46	17.537	8.52	34.07	241.360	0.594	0	0	1	0	1	2.062	2.399	0.167
829	1.99	2.22	32.369	12.40	11.68	777.905	1.727	0	0	2	0	0	0.629	1.584	0.041
830	1.21	1.30	27.688	9.30	7.50	537.241	0.699	0	0	1	0	0	0.493	2.078	0.018
831	0.37	0.72	20.768	3.88	91.89	205.651	0.147	0	0	0	0	1	0.396	2.474	1.489
832	0.25	0.28	13.802	3.88	12.00	120.851	0.034	0	0	0	0	0	0.000	0.000	12.602
833	0.57	1.03	22.248	0.00	82.14	0.000	0.000	0	0	0	1	0	0.817	0.817	0.235
835	0.80	0.96	22.118	7.75	20.25	349.821	0.335	0	0	1	1	0	0.268	0.712	0.076
838	0.32	0.34	9.334	0.00	6.25	0.000	0.000	0	0	0	0	0	0.000	0.000	0.565
840	1.35	1.49	18.060	6.20	10.45	231.014	0.345	0	0	0	0	0	0.000	0.000	0.006
842	1.11	2.27	24.400	0.00	-1.00	0.000	0.000	0	0	1	0	1	1.766	1.766	0.017
843	0.50	1.12	21.689	0.00	-1.00	0.000	0.000	0	0	0	1	0	0.440	2.205	0.122
846	1.95	3.24	30.487	0.00	66.32	0.000	0.000	0	0	1	0	1	2.945	5.150	0.257
847	4.32	4.61	18.752	8.52	6.78	273.900	1.263	0	0	0	0	0	0.000	0.000	0.027
850	1.82	2.02	31.983	8.52	11.11	628.242	1.268	0	0	0	0	0	0.000	0.000	0.026
851	2.79	2.98	45.010	10.07	6.50	1105.759	3.291	0	1	0	0	0	1.538	1.538	0.173
853	1.99	2.28	39.375	0.00	14.72	0.000	0.000	0	0	1	0	0	1.071	2.609	0.040
854	1.45	2.04	23.475	6.97	40.28	361.548	0.737	0	0	1	0	0	0.288	0.288	0.003
857	0.93	1.87	33.449	0.00	-1.00	0.000	0.000	1	0	0	0	0	0.000	0.000	0.030
858	0.52	1.22	17.023	0.00	-1.00	0.000	0.000	0	0	0	0	1	0.874	1.161	0.071
860	1.54	1.63	13.433	5.42	5.88	136.484	0.223	0	0	0	0	0	0.000	0.000	0.044
861	0.82	0.86	15.437	2.32	4.94	95.774	0.082	0	0	0	0	0	0.000	0.000	0.086
864	2.24	2.67	26.570	11.63	19.37	545.789	1.459	0	0	1	0	1	1.813	1.170	0.117
866	1.63	1.75	44.197	1.55	6.79	207.666	0.362	0	0	1	0	0	1.472	1.472	0.006
869	2.95	3.19	32.873	4.65	8.22	412.300	1.315	0	0	1	0	0	2.020	2.919	0.222
871	1.33	2.22	23.679	0.00	66.67	0.000	0.000	0	0	0	0	1	1.392	4.480	0.445
872	0.77	0.91	23.836	10.07	18.42	435.561	0.396	0	0	1	0	0	0.791	5.272	1.033
874	1.77	1.83	29.077	7.75	3.43	519.252	0.948	0	0	0	0	0	0.000	0.000	0.039
876	1.19	1.77	23.994	0.00	48.31	0.000	0.000	0	0	1	1	0	0.494	0.494	0.011
882	0.37	0.66	30.918	14.72	75.68	749.072	0.491	0	0	0	0	1	0.379	1.180	0.920
883	0.75	1.60	29.486	10.85	-1.00	635.246	1.019	0	0	1	0	1	0.602	0.995	0.574
884	1.33	1.42	44.475	3.10	6.82	402.953	0.573	0	0	0	0	0	0.000	0.000	0.670
885	0.59	0.64	16.125	1.55	8.62	70.974	0.045	0	0	0	0	0	0.000	0.000	0.341
886	1.75	1.90	22.101	1.55	8.67	100.073	0.190	0	0	2	0	0	1.032	1.032	0.095
887	2.85	3.06	27.985	4.65	7.45	340.886	1.042	0	0	0	1	0	2.787	3.819	0.000
888	0.61	1.25	38.015	14.72	-1.00	1077.411	1.348	0	0	0	0	1	0.591	4.410	9.831
889	1.95	2.09	39.532	12.40	7.25	1056.966	2.208	0	0	0	0	0	0.000	0.000	0.126
890	1.42	1.83	31.741	11.63	28.37	734.641	1.342	0	0	1	0	1	0.513	0.513	0.000
892	0.70	0.79	21.886	0.77	13.04	51.400	0.040	0	0	0	1	0	0.112	0.625	0.924
893	1.89	2.60	36.969	6.97	37.97	657.237	1.711	1	0	0	0	0	0.000	0.000	4.469
896	2.47	2.61	26.930	10.85	5.71	548.107	1.432	0	0	1	0	0	0.460	0.949	0.229
899	1.00	1.59	40.698	0.77	59.60	97.202	0.155	0	0	1	0	1	0.890	1.839	0.090
900	1.32	1.61	31.868	5.42	22.14	450.670	0.728	0	0	0	0	0	0.000	0.000	7.759
901	2.47	2.60	23.508	8.52	5.31	401.272	1.045	0	1	0	0	0	1.536	1.536	0.044
903	0.11	0.11	0.000	0.00	-1.00	0.000	0.000	1	0	0	0	0	0.000	0.000	0.000
904	1.02	1.13	24.373	1.55	10.89	111.136	0.126	0	1	0	0	0	0.958	0.958	0.004
907	1.99	2.21	25.427	8.52	11.17	452.675	1.000	0	0	1	0	0	0.754	0.754	0.030
908	3.72	3.84	33.496	13.95	3.25	856.619	3.293	0	0	0	0	0	0.000	0.000	0.002
909	1.48	1.57	26.667	11.63	6.12	549.343	0.865	0	0	1	0	0	0.382	0.382	0.000
910	1.62	1.73	26.030	0.77	6.21	61.489	0.106	0	0	0	0	0	0.000	0.000	0.044
914	2.49	2.62	42.075	5.42	5.26	624.626	1.639	0	0	0	0	0	0.000	0.000	0.000
915	1.65	2.21	45.467	21.70	33.54	1620.266	3.580	0	0	1	1	0	1.808	1.808	0.087
916	0.87	0.88	24.869	2.32	1.16	164.664	0.145	0	0	0	0	0	0.000	0.000	0.011
917	2.46	2.68	31.682	15.50	9.02	787.989	2.115	0	0	2	0	0	2.276	2.276	0.121
924	2.86	3.06	33.395	10.07	7.07	738.113	2.257	0	0	0	0	0	0.000	0.000	12.260
928	1.81	2.25	33.761	14.72	24.58	880.603	1.981	0	0	2	1	0	1.046	0.695	0.046
933	2.65	2.75	27.626	6.97	3.80	452.517	1.246	0	0	0	0	0	0.000	0.000	0.026
934	1.61	1.77	20.409	5.42	9.37	255.370	0.451	0	0	0	0	0	0.000	0.000	0.016
935	0.98	1.47	35.517	5.42	50.52	512.863	0.756	1	0	0	0	0	0.000	0.000	2.644
936	1.50	1.61	26.752	4.65	7.38	322.868	0.521	0	0	0	0	0	0.000	0.000	0.118
939	1.17	1.75	23.941	10.07	49.14	438.870	0.766	0	0	3	0	1	0.799	1.401	0.693
940	0.41	0.45	32.958	8.52	9.76	654.379	0.297	1	0	0	0	0	0.000	0.000	0.195
941	2.05	2.10	22.881	10.07	2.46	405.324	0.851	0	0	0	0	0	0.000	0.000	0.030
942	1.26	1.42	26.548	10.85	12.80	535.102	0.761	0	1	0	0	0	0.539	0.539	0.000
945	1.74	2.12	16.540	6.97	22.09	209.595	0.444	0	0	0	2	0	0.168	0.427	0.032
946	2.26	2.45	16.550	6.97	8.48	209.812	0.514	0	0	2	0	0	1.171	1.160	0.063
947	0.65	1.02	31.878	1.55	57.81	147.681	0.151	0	0	0	0	1	0.322	1.483	4.631
950	1.20	1.30	54.376	0.77	8.40	130.504	0.170	0	0	0	0	0	0.000	0.000	5.892
953	0.83	0.87	27.722	5.42	4.88	380.018	0.330	0	0	0	0	0	0.000	0.000	0.052
954	1.20	1.52	35.484	11.63	26.89	871.350	1.328	0	0	1	0	0	0.722	0.722	0.073
956	0.68	1.01	29.946	7.75	49.25	540.402	0.545	0	0	0	0	0	0.000	0.000	4.648
957	1.79	1.90	21.218	9.30	6.21	348.202	0.661	0	0	1	0	0	1.035	1.035	0.019
958	0.49	0.52	29.464	8.52	6.12	560.792	0.294	0	0	2	0	0	0.655	0.415	0.218
959	2.15	2.31	26.255	3.10	7.51	225.510	0.521	0	0	0	0	0	0.000	0.000	0.370
960	2.05	2.60	34.941	11.63	27.09	851.507	2.217	0	0	1	0	1	1.389	1.045	0.157
961	1.04	1.32	20.413	6.20	27.18	276.844	0.366	0	0	0	0	0	0.000	0.000	6.580
963	0.10	0.10	0.000	0.00	-1.00	0.000	0.000	0	0	0	0	0	0.000	0.000	0.000
964	2.13	2.67	33.222	13.95	25.59	844.620	2.258	0	0	0	0	0	0.000	0.000	0.053
967	0.85	0.90	59.241	6.97	5.95	1145.285	1.028	0	0	2	0	0	0.311	0.311	0.056
969	0.90	1.13	51.795	20.15	25.84	2003.246	2.264	1	0	0	0	0	0.000	0.000	1.519
971	2.58	2.88	44.479	11.63	11.33	1199.870	3.450	0	0	0	0	0	0.000	0.000	0.144
973	2.05	2.59	27.551	9.30	26.60	533.242	1.383	0	0	1	0	1	1.663	1.663	0.073
974	1.15	1.26	35.483	4.65	9.65	450.424	0.568	0	0	0	0	0	0.000	0.000	1.631
977	1.81	2.86	25.299	12.40	58.10	502.475	1.435	0	0	1	1	0	0.536	0.350	0.481
978	0.98	1.52	19.464	9.30	55.67	296.965	0.452	1	0	0	0	0	0.000	0.000	0.232
980	0.57	0.60	18.625	7.75	5.36	264.778	0.158	0	0	0	0	0	0.000	0.000	0.191
981	0.51	0.62	14.105	3.10	19.61	107.179	0.066	0	0	1	0	0	0.406	0.406	0.019
984	1.21	1.36	35.772	3.10	12.50	318.188	0.433	0	0	1	0	0	0.543	1.247	0.344
986	1.86	2.04	33.765	6.20	9.78	536.900	1.094	0	0	1	0	0	1.125	2.372	0.047
987	0.48	0.49	56.901	13.17	2.08	1809.851	0.895	1	0	0	0	0	0.000	0.000	0.135
990	2.92	3.13	22.497	10.07	7.27	393.161	1.230	0	0	0	0	0	0.000	0.000	0.013
991	0.41	0.45	17.691	3.10	9.76	142.105	0.065	0	0	0	0	0	0.000	0.000	4.395
992	0.62	0.68	33.633	6.20	9.84	534.339	0.361	0	0	0	0	0	0.000	0.000	0.004
993	0.78	0.85	25.204	4.65	9.09	300.261	0.254	0	0	0	0	0	0.000	0.000	7.817
994	0.58	0.60	25.047	4.65	3.51	297.961	0.177	0	0	0	0	0	0.000	0.000	0.028
995	0.30	0.35	19.270	3.88	16.67	187.410	0.066	0	0	0	0	0	0.000	0.000	0.176
999	1.70	1.89	27.543	10.85	11.31	569.014	1.074	0	0	3	1	0	1.093	0.705	0.043
1000	1.29	1.45	26.760	8.52	12.50	488.384	0.710	0	0	3	1	0	1.177	1.025	0.102
1001	0.25	0.25	18.206	0.00	0.00	0.000	0.000	0	0	0	0	0	0.000	0.000	0.000
1003	0.43	0.80	22.188	0.00	83.72	0.000	0.000	0	0	1	0	1	0.580	0.580	1.616
1004	0.88	0.98	26.350	9.30	11.49	498.151	0.488	1	0	0	0	0	0.000	0.000	4.808
1007	0.52	0.60	39.177	2.32	13.46	269.172	0.160	1	0	0	0	0	0.000	0.000	4.012
1008	2.25	2.77	32.747	6.20	23.32	517.087	1.435	0	0	1	0	1	2.474	3.054	0.878
1010	0.28	0.29	26.087	7.75	3.57	446.450	0.131	0	0	0	0	0	0.000	0.000	1.161
1011	1.14	1.41	22.549	9.30	23.89	387.086	0.547	0	0	1	0	1	0.605	0.600	0.000
1012	1.27	1.36	13.144	5.42	7.14	131.557	0.179	0	0	2	0	0	0.379	0.549	0.000
1015	1.09	1.25	39.441	12.40	14.81	1053.415	1.318	0	0	0	0	0	0.000	0.000	0.037
1016	2.34	3.02	27.570	3.88	28.88	288.456	0.870	0	0	1	0	1	2.319	1.221	0.000
1017	1.22	1.29	45.145	13.95	5.79	1367.142	1.766	0	1	0	0	0	0.297	1.519	0.272
1018	0.46	0.53	28.081	6.20	15.22	426.195	0.228	0	0	0	0	0	0.000	0.000	0.000
1019	2.19	2.36	35.897	3.10	7.83	319.405	0.754	0	0	0	0	0	0.000	0.000	0.007
1020	1.09	2.24	18.976	0.00	-1.00	0.000	0.000	0	0	0	0	0	0.000	0.000	0.027
1023	1.42	1.62	23.803	6.20	14.18	342.869	0.557	0	0	0	0	0	0.000	0.000	1.299
1024	0.36	0.74	20.166	0.00	-1.00	0.000	0.000	0	0	0	0	1	0.344	0.344	0.136
1025	2.10	2.18	29.418	3.10	3.85	256.310	0.559	0	0	0	0	0	0.000	0.000	0.556
1026	1.31	1.36	15.222	6.97	3.85	180.710	0.246	0	0	1	0	0	1.045	1.045	0.011
1027	1.26	1.32	31.601	4.65	4.80	393.707	0.520	0	0	1	0	0	1.143	2.188	0.023
1031	0.19	0.39	13.864	0.00	-1.00	0.000	0.000	0	0	0	0	1	0.202	1.138	0.000
1032	1.35	1.46	20.170	8.52	8.21	311.878	0.456	0	0	1	0	0	0.352	1.491	0.000
1034	0.44	0.63	19.126	1.55	40.91	85.586	0.054	1	0	0	0	0	0.000	0.000	2.117
1035	1.24	2.35	24.377	0.00	89.43	0.000	0.000	0	0	0	0	0	0.000	0.000	0.308
1036	0.55	0.60	12.164	3.10	7.27	88.276	0.053	0	1	0	0	0	0.213	0.213	9.481
1038	1.20	1.37	17.550	5.42	14.29	206.655	0.284	0	0	0	0	0	0.000	0.000	0.037
1039	1.17	1.28	35.418	4.65	9.48	449.469	0.576	0	0	0	0	0	0.000	0.000	0.890
1040	0.33	0.48	29.255	4.65	45.45	359.435	0.174	0	0	0	0	1	0.172	0.172	1.104
1047	2.05	3.25	26.996	6.20	58.62	405.063	1.316	0	0	0	0	0	0.000	0.000	1.444
1048	1.45	2.06	26.894	6.97	41.67	436.476	0.898	0	0	0	1	0	0.471	0.471	0.226
1052	2.46	2.68	17.994	8.52	9.02	253.603	0.681	0	0	2	0	0	1.065	1.536	0.012
1053	1.39	1.46	28.671	0.77	5.07	67.919	0.099	0	0	0	0	0	0.000	0.000	0.000
1055	0.50	0.55	42.075	18.60	10.00	1371.753	0.761	1	0	0	0	0	0.000	0.000	0.078
1057	1.12	1.55	26.459	2.32	38.74	176.282	0.274	0	0	0	1	0	0.808	1.710	0.088
1059	2.16	2.31	31.853	0.77	7.01	75.666	0.175	0	0	0	0	0	0.000	0.000	0.012
1060	0.39	0.50	25.772	3.88	28.21	266.562	0.134	1	0	0	0	0	0.000	0.000	19.446
1061	2.00	2.10	23.826	2.32	5.05	157.046	0.330	0	0	0	0	0	0.000	0.000	7.010
1063	0.63	0.71	41.599	12.40	12.90	1137.478	0.803	1	0	0	0	0	0.000	0.000	9.150
1064	3.28	3.50	41.664	3.88	6.77	460.028	1.611	0	0	1	0	0	2.962	4.111	0.358
1065	1.32	1.41	38.847	7.75	6.87	757.129	1.070	0	0	1	0	0	0.178	4.288	16.796
1067	1.79	2.44	24.838	3.88	36.72	255.192	0.623	0	0	0	0	1	1.910	6.198	1.456
1068	1.80	1.89	22.366	7.75	5.06	355.855	0.671	0	0	0	0	0	0.000	0.000	0.006
1069	0.82	0.99	17.235	6.20	20.99	214.932	0.213	0	0	0	1	0	0.167	0.167	0.202
1070	2.95	3.31	15.500	6.97	12.33	186.796	0.618	0	0	0	0	0	0.000	0.000	0.173
1071	1.87	2.62	39.499	13.17	40.54	1089.577	2.858	0	0	3	0	1	1.254	0.673	1.265
1072	1.37	1.52	26.962	6.97	11.03	437.972	0.667	0	0	0	0	0	0.000	0.000	10.175
1077	1.72	1.78	22.443	8.52	3.53	372.762	0.662	0	0	0	0	0	0.000	0.000	0.019
1078	0.59	0.65	19.278	7.75	10.34	280.670	0.181	0	0	1	0	0	0.557	0.557	0.008
1082	0.74	1.29	25.400	11.63	75.34	503.070	0.650	0	1	1	1	1	0.726	1.396	2.655
1083	2.06	2.22	31.119	5.42	7.84	437.909	0.972	0	0	0	0	0	0.000	0.000	0.572
1085	0.74	0.80	20.304	4.65	8.22	228.680	0.182	0	1	0	0	0	0.250	0.712	4.635
1086	1.01	1.70	15.563	0.00	68.00	0.000	0.000	0	0	1	0	1	1.009	1.721	0.195
1088	1.80	1.89	11.989	5.42	5.06	111.872	0.211	0	0	0	0	0	0.000	0.000	0.038
1090	0.40	0.54	16.107	2.32	35.00	100.670	0.055	0	0	0	0	1	0.411	0.411	3.596
1094	0.64	0.74	30.532	10.07	15.87	647.493	0.477	0	0	1	0	0	0.163	0.574	0.185
1095	1.46	1.57	37.428	3.88	7.59	408.462	0.643	0	0	0	0	0	0.000	0.000	3.892
1096	2.98	3.14	19.395	9.30	5.42	294.930	0.925	0	0	1	0	0	2.161	2.161	0.017
1097	1.81	2.10	23.485	9.30	16.20	414.446	0.870	0	0	3	0	0	0.673	1.108	0.077
1101	1.34	1.54	11.571	4.65	15.04	101.109	0.156	0	0	0	1	0	0.161	1.270	4.787
1105	0.73	0.77	31.497	0.77	5.56	74.801	0.057	0	0	0	0	0	0.000	0.000	0.158
1106	1.97	2.16	33.036	10.85	9.74	756.253	1.633	0	0	1	0	0	1.435	1.435	0.037
1108	1.07	1.19	33.103	13.95	11.32	839.402	0.999	0	0	0	0	0	0.000	0.000	0.011
1109	0.65	1.30	25.765	0.00	-1.00	0.000	0.000	0	0	0	0	0	0.000	0.000	0.187
1111	2.30	2.90	20.694	10.07	25.88	336.112	0.973	0	0	1	1	0	1.335	1.335	0.000
1112	0.60	0.75	23.996	7.75	25.42	395.542	0.295	1	0	0	0	0	0.000	0.000	0.559
1114	1.20	1.23	42.464	0.00	2.52	0.000	0.000	0	0	0	0	0	0.000	0.000	0.051
1116	0.48	0.57	18.879	8.52	16.67	277.289	0.157	0	0	0	0	0	0.000	0.000	0.102
1118	0.49	0.70	38.442	0.00	40.82	0.000	0.000	0	0	1	0	1	0.564	0.564	1.593
1121	1.28	1.39	18.027	3.88	8.66	172.283	0.240	0	0	0	0	0	0.000	0.000	0.075
1123	0.98	1.35	38.600	3.88	38.14	422.730	0.572	1	0	0	0	0	0.000	0.000	0.066
1125	0.92	1.30	18.683	8.52	41.76	272.055	0.354	0	0	0	0	0	0.000	0.000	0.071
1126	2.48	2.58	33.397	13.95	4.07	852.263	2.201	0	0	0	0	0	0.000	0.000	0.006
1127	2.07	2.62	41.341	11.63	26.83	1085.255	2.847	0	0	1	0	1	1.146	1.137	0.000
1129	1.07	1.90	28.326	0.00	77.36	0.000	0.000	0	0	0	0	1	0.150	1.340	0.198
1131	0.25	0.26	38.538	0.77	4.00	91.943	0.024	1	0	0	0	0	0.000	0.000	0.000
1132	0.77	1.59	17.849	0.00	-1.00	0.000	0.000	0	0	0	0	0	0.000	0.000	2.556
1134	1.85	1.92	26.892	0.00	3.83	0.000	0.000	0	0	0	0	0	0.000	0.000	0.106
1135	0.59	0.95	28.029	0.00	62.07	0.000	0.000	0	0	0	0	1	0.328	0.328	0.010
1136	0.62	1.07	17.985	6.97	73.77	241.250	0.258	0	0	2	0	1	0.731	0.642	0.215
1138	0.85	0.94	35.249	10.85	10.71	831.674	0.780	0	0	1	0	0	0.152	0.793	0.448
1140	2.49	2.62	33.164	2.32	5.26	225.255	0.591	0	1	0	0	0	0.612	1.405	0.087
1141	1.79	1.90	35.491	16.27	6.21	982.528	1.864	0	0	0	0	0	0.000	0.000	0.002
1143	0.65	0.75	47.734	4.65	15.62	629.385	0.470	1	0	0	0	0	0.000	0.000	1.103
1144	3.49	3.69	39.065	6.20	5.78	640.149	2.364	0	0	2	0	0	1.982	1.141	0.077
1146	1.52	1.63	33.563	1.55	7.28	155.888	0.255	0	0	0	0	0	0.000	0.000	0.883
1147	1.23	1.51	47.704	2.32	22.95	331.455	0.502	0	0	1	0	1	0.534	0.534	0.043
1150	1.98	2.20	26.051	10.85	11.22	518.161	1.140	0	0	0	0	0	0.000	0.000	0.105
1151	2.53	2.72	37.923	8.52	7.57	787.335	2.145	0	0	1	0	0	0.136	0.136	0.059
1152	0.74	1.01	15.371	5.42	36.99	169.503	0.171	0	1	0	0	1	0.449	0.456	0.737
1153	2.97	3.06	14.865	0.00	3.06	0.000	0.000	0	0	0	0	0	0.000	0.000	0.000
1154	3.25	3.56	29.601	6.20	9.63	455.806	1.623	0	0	1	0	0	2.113	2.113	0.000
1155	0.70	1.50	37.114	0.00	-1.00	0.000	0.000	0	0	0	0	1	0.710	2.824	0.016
1156	0.25	0.38	9.421	0.00	52.00	0.000	0.000	0	0	0	0	1	0.091	2.915	0.636
1159	0.63	0.68	12.476	1.55	8.06	53.203	0.036	0	0	0	0	0	0.000	0.000	1.544
1160	0.90	0.97	31.649	3.10	7.87	278.040	0.269	0	0	0	0	0	0.000	0.000	0.392
1167	0.93	0.98	26.588	1.55	5.43	121.920	0.119	0	0	0	0	0	0.000	0.000	0.003
1168	1.91	2.21	37.348	8.52	15.87	771.946	1.706	0	0	1	0	0	1.648	1.648	0.000
1170	0.70	0.84	29.534	12.40	20.29	667.481	0.559	1	0	0	0	0	0.000	0.000	0.162
1171	1.26	1.33	28.201	13.17	5.60	621.915	0.828	0	0	0	0	0	0.000	0.000	1.010
1173	2.69	2.78	34.377	6.20	3.37	548.832	1.528	0	0	0	0	0	0.000	0.000	0.189
1177	3.27	3.44	19.718	8.52	5.25	299.782	1.031	0	0	3	0	0	2.363	2.363	0.400
1181	2.58	2.74	35.221	13.17	6.25	912.501	2.504	0	1	0	0	0	1.889	2.138	0.167
1183	1.29	1.43	21.346	6.20	10.94	295.011	0.423	0	0	1	0	0	0.784	0.784	3.728
1184	1.99	2.48	47.261	8.52	24.87	1037.439	2.575	0	0	0	1	0	0.165	0.949	0.000
1185	0.80	0.83	42.502	3.88	3.80	470.238	0.389	1	0	0	0	0	0.000	0.000	4.259
1186	0.94	1.47	33.121	12.40	56.99	807.183	1.189	1	0	0	0	0	0.000	0.000	0.001
1187	1.50	2.78	22.983	0.00	85.23	0.000	0.000	0	0	1	1	0	1.824	1.824	0.026
1194	1.99	2.14	43.195	6.97	7.61	793.678	1.698	0	0	0	0	0	0.000	0.000	0.030
1195	1.33	1.46	31.831	3.10	9.85	279.807	0.409	1	0	0	0	0	0.000	0.000	0.016
1196	0.53	0.90	25.395	11.63	67.92	502.907	0.452	1	0	0	0	0	0.000	0.000	0.303
1201	0.45	0.48	22.564	7.75	6.67	360.672	0.175	0	0	0	0	0	0.000	0.000	2.062
1204	1.70	2.70	37.678	0.00	59.52	0.000	0.000	0	0	1	0	1	2.428	2.428	0.049
1205	1.12	2.10	39.219	6.20	87.39	643.131	1.350	0	0	0	0	0	0.000	0.000	7.667
1208	2.34	2.49	40.604	2.32	6.47	279.598	0.697	0	0	1	0	0	2.233	2.233	0.131
1209	0.90	1.70	20.960	8.52	88.76	333.031	0.565	0	0	0	0	1	1.006	3.239	0.022
1210	1.25	1.58	28.512	6.20	26.61	434.593	0.688	0	0	2	2	0	1.409	4.648	4.520
1212	2.07	2.25	28.827	12.40	8.78	639.915	1.440	0	0	0	2	0	1.996	3.384	0.285
1213	0.30	0.32	13.736	3.10	6.67	103.584	0.033	0	0	0	0	0	0.000	0.000	0.048
1214	3.57	3.96	39.625	0.00	10.73	0.000	0.000	0	1	1	0	0	1.247	1.193	21.339
1216	1.37	1.52	21.031	8.52	11.03	334.945	0.510	0	0	2	0	0	1.309	2.502	0.034
1218	2.44	2.65	20.769	8.52	8.68	327.917	0.870	0	0	0	0	0	0.000	0.000	0.082
1222	0.46	0.52	20.859	5.42	13.04	263.039	0.138	0	0	2	0	0	0.205	0.190	0.203
1223	1.99	2.08	39.924	6.97	4.57	721.998	1.501	0	0	0	0	0	0.000	0.000	0.135
1224	1.03	1.09	30.877	3.10	5.88	270.523	0.295	0	0	0	0	0	0.000	0.000	0.013
1233	1.20	1.90	17.970	2.32	57.98	114.275	0.217	0	0	0	0	1	1.245	4.721	0.274
1235	2.84	2.93	28.870	6.97	3.20	479.772	1.404	0	0	0	0	0	0.000	0.000	0.083
1238	0.49	0.55	17.694	0.00	12.24	0.000	0.000	0	0	1	0	0	0.283	0.283	0.015
1240	2.33	2.66	37.305	10.07	14.29	861.863	2.296	0	0	4	0	0	1.628	0.647	0.089
1242	0.87	1.02	26.426	6.97	17.44	426.229	0.434	0	1	1	0	0	0.697	0.767	0.270
1244	1.12	1.16	54.840	2.32	3.60	383.581	0.445	0	0	0	0	0	0.000	0.000	0.023
1247	0.46	0.53	15.861	5.42	15.22	177.855	0.095	0	0	0	1	0	0.194	0.194	0.000
1249	1.16	1.63	21.916	7.75	40.87	344.893	0.564	0	0	1	0	0	0.233	0.233	0.458
1250	1.02	1.53	38.572	7.75	50.50	750.425	1.151	1	0	0	0	0	0.000	0.000	6.197
1253	1.71	2.44	31.893	5.42	43.20	451.095	1.101	0	0	1	0	1	0.889	0.987	2.224
1254	0.82	0.85	68.323	15.50	3.70	2572.219	2.180	1	0	0	0	0	0.000	0.000	7.061
1255	0.87	1.16	45.832	8.52	33.72	999.171	1.159	1	0	0	0	0	0.000	0.000	0.804
1256	1.06	1.21	27.378	10.85	14.29	563.391	0.682	0	0	1	0	0	0.790	1.776	0.016
1257	1.34	2.31	22.682	0.00	72.18	0.000	0.000	0	0	0	0	0	0.000	0.000	0.365
1258	0.37	0.53	18.433	0.00	43.24	0.000	0.000	0	0	0	1	0	0.370	0.370	0.142
1259	2.08	2.19	28.510	6.20	5.34	434.554	0.951	0	0	0	0	0	0.000	0.000	4.572
1260	1.39	1.51	29.417	7.75	8.70	527.530	0.798	0	0	0	0	0	0.000	0.000	0.048
1262	1.09	1.21	25.632	10.85	11.11	503.854	0.610	0	0	1	0	0	0.732	0.732	0.044
1264	2.50	2.70	34.054	13.95	8.06	881.082	2.383	0	0	0	0	0	0.000	0.000	0.006
1266	1.55	1.63	18.490	6.97	5.19	252.330	0.412	0	0	0	0	0	0.000	0.000	0.052
1267	0.73	1.12	26.105	2.32	54.17	173.693	0.195	0	0	0	0	1	0.337	0.337	0.285
1268	0.34	0.63	30.412	11.63	82.35	686.129	0.429	1	0	0	0	0	0.000	0.000	3.767
1270	2.59	2.79	35.169	14.72	7.78	945.742	2.643	0	0	1	1	0	2.355	1.434	0.051
1272	0.73	0.80	28.182	9.30	9.72	551.679	0.440	0	0	1	0	0	0.103	1.537	0.128
1274	3.33	3.53	23.867	10.85	6.06	443.703	1.567	0	0	1	0	0	0.554	2.091	0.054
1276	1.82	1.96	25.771	3.88	7.78	266.554	0.522	0	0	1	0	0	1.733	3.825	0.006
1277	0.87	0.97	26.695	6.20	11.63	399.193	0.387	0	0	2	0	0	0.346	2.195	0.714
1279	0.50	0.61	24.850	6.20	20.00	363.255	0.220	0	0	1	0	0	0.086	2.281	0.064
1281	3.69	3.95	27.971	9.30	6.83	545.492	2.152	0	0	0	0	0	0.000	0.000	0.002
1288	1.18	1.32	21.561	9.30	11.97	358.225	0.473	0	0	0	0	0	0.000	0.000	0.023
1293	1.54	1.84	31.874	13.17	18.95	773.961	1.421	0	0	1	0	1	0.850	0.798	0.000
1295	2.29	2.47	21.706	9.30	7.93	362.469	0.896	0	0	2	0	0	1.223	1.133	0.356
1298	0.97	1.03	21.363	8.52	6.25	343.823	0.354	1	0	0	0	0	0.000	0.000	0.888
1299	3.22	3.47	36.080	10.85	7.84	860.003	2.985	0	0	1	0	0	3.008	4.141	0.228
1302	1.07	1.92	36.623	3.88	79.25	398.666	0.764	0	0	0	0	1	1.042	5.184	0.086
1303	1.13	1.61	43.615	0.77	42.86	104.304	0.168	1	0	0	0	0	0.000	0.000	4.655
1304	0.68	0.73	30.485	6.20	7.46	473.016	0.344	0	0	0	0	0	0.000	0.000	0.009
1305	0.60	0.62	32.626	13.17	3.39	805.093	0.496	1	0	0	0	0	0.000	0.000	3.090
1306	1.97	2.10	20.083	8.52	6.67	309.547	0.650	0	1	2	0	0	1.703	1.703	0.076
1307	0.77	0.91	24.145	8.52	18.42	418.339	0.380	1	0	0	0	0	0.000	0.000	1.506
1308	0.28	0.29	18.405	3.10	3.57	149.051	0.044	0	0	0	0	0	0.000	0.000	0.000
1310	1.08	1.14	64.567	5.42	5.61	1007.972	1.149	0	0	0	0	0	0.000	0.000	0.013
1311	1.06	1.10	31.335	0.00	3.81	0.000	0.000	0	0	0	0	0	0.000	0.000	0.010
1312	0.94	1.01	37.326	0.00	7.53	0.000	0.000	0	0	0	0	0	0.000	0.000	0.324
1314	1.02	1.79	35.411	12.40	75.25	896.398	1.601	0	0	1	0	1	0.501	0.293	1.121
1315	1.86	2.16	32.516	14.72	16.30	822.995	1.777	0	0	0	0	0	0.000	0.000	0.013
1318	0.69	0.72	48.749	14.72	4.41	1573.951	1.128	1	0	0	0	0	0.000	0.000	0.982
1319	1.35	2.31	39.836	6.97	70.90	720.076	1.664	0	0	1	2	0	0.785	0.577	17.238
1320	1.26	1.36	38.059	1.55	8.00	177.779	0.242	0	0	0	0	0	0.000	0.000	40.498
1322	0.89	1.06	22.357	3.88	19.32	224.994	0.238	0	1	1	0	1	0.462	0.385	0.022
1323	1.81	1.92	32.804	8.52	6.15	650.235	1.247	0	0	1	0	0	0.894	1.278	0.002
1326	1.40	1.48	37.669	8.52	5.76	780.544	1.158	0	0	0	0	0	0.000	0.000	0.154
1333	3.84	4.07	42.312	6.20	5.77	703.390	2.860	0	1	0	0	0	1.937	2.793	0.173
1334	1.12	1.22	20.648	0.00	9.01	0.000	0.000	1	0	0	0	0	0.000	0.000	0.034
1335	0.50	0.54	21.672	10.07	8.00	367.079	0.200	0	0	0	0	0	0.000	0.000	0.005
1337	0.67	0.83	17.702	6.97	24.24	235.063	0.194	0	0	0	0	1	0.086	0.086	0.070
1338	1.03	1.90	51.338	13.95	84.31	1638.539	3.108	0	0	3	0	1	1.737	1.823	4.880
1339	0.28	0.28	39.010	6.97	0.00	701.963	0.198	1	0	0	0	0	0.000	0.000	0.040
1341	1.76	1.93	20.743	9.30	9.77	334.338	0.644	0	1	0	0	0	1.445	3.268	0.080
1343	0.95	1.29	20.685	9.30	36.17	332.645	0.430	0	0	0	1	1	0.154	1.763	0.087
1345	1.43	1.61	26.329	8.52	12.68	476.819	0.770	0	0	0	0	0	0.000	0.000	0.022
1346	1.33	1.45	25.533	5.42	9.09	342.695	0.498	0	1	1	0	0	0.792	0.566	5.090
1347	0.52	0.53	34.799	3.10	1.92	308.716	0.165	1	0	0	0	0	0.000	0.000	0.088
1348	2.42	2.55	13.411	5.42	5.42	136.102	0.347	0	0	1	0	0	2.068	2.634	0.220
1349	0.59	0.75	28.834	0.00	27.59	0.000	0.000	0	0	1	0	0	0.265	2.899	0.017
1351	1.46	1.60	29.844	12.40	9.66	679.530	1.090	0	0	1	0	0	0.782	5.401	0.030
1353	1.10	1.91	44.152	8.52	73.39	954.153	1.820	1	0	0	0	0	0.000	0.000	4.665
1355	0.23	0.25	0.000	0.00	8.70	0.000	0.000	0	0	1	0	0	0.100	5.501	0.000
1357	2.51	2.79	20.877	9.30	11.24	338.236	0.945	0	0	1	0	0	0.699	0.699	0.015
1359	1.09	1.22	18.968	6.97	12.04	262.795	0.321	0	0	0	0	0	0.000	0.000	0.060
1361	1.29	1.38	19.255	7.75	7.03	280.123	0.387	0	0	1	0	0	0.828	0.828	0.010
1363	3.75	3.87	20.807	10.07	3.23	339.685	1.316	0	0	0	0	0	0.000	0.000	0.077
1367	2.85	3.20	44.566	8.52	12.41	965.244	3.087	0	0	0	0	1	0.175	0.175	0.118
1368	3.50	3.65	51.104	2.32	4.32	356.292	1.301	0	0	0	0	0	0.000	0.000	25.074
1369	1.99	2.53	32.816	9.30	27.41	687.074	1.740	0	0	0	0	1	0.364	0.364	0.000
1370	2.84	3.68	51.625	21.70	29.89	2040.046	7.513	0	0	0	0	0	0.000	0.000	0.064
1373	1.43	1.69	24.878	10.85	17.61	478.154	0.806	0	0	0	1	0	0.239	0.239	0.106
1374	0.60	0.62	16.508	6.20	3.39	200.782	0.124	0	0	0	0	0	0.000	0.000	0.000
1376	0.70	0.98	23.502	6.97	40.58	362.146	0.354	0	0	0	0	1	0.263	0.263	0.905
1377	1.47	1.58	36.801	4.65	7.53	469.674	0.744	0	0	0	0	0	0.000	0.000	0.003
1382	0.55	0.81	30.377	12.40	45.45	700.309	0.565	0	0	0	0	0	0.000	0.000	1.018
1384	1.47	1.57	25.376	10.07	6.85	484.298	0.762	0	0	1	0	0	0.178	0.178	0.262
1385	1.45	1.54	39.014	12.40	6.25	1036.752	1.601	0	0	1	0	0	0.372	0.549	0.061
1386	1.59	1.62	42.179	1.55	1.90	197.841	0.321	0	0	0	0	0	0.000	0.000	16.460
1391	1.27	1.37	37.054	6.97	7.94	659.103	0.904	0	0	1	0	0	0.456	1.524	0.000
1392	0.72	1.10	35.030	0.77	53.52	83.402	0.092	0	0	1	1	0	0.913	2.437	0.050
1394	2.95	3.22	24.573	10.85	9.25	467.762	1.506	0	0	3	0	0	2.109	2.419	0.046
1395	1.97	2.10	23.315	9.30	6.67	409.468	0.859	0	1	2	0	0	1.382	3.801	0.111
1399	1.98	2.17	23.831	6.97	9.69	369.348	0.801	0	0	0	1	0	1.922	1.922	0.463
1400	1.44	1.78	32.313	7.75	23.08	598.053	1.062	0	0	0	0	1	1.517	3.439	0.216
1404	1.10	1.83	23.885	7.75	66.06	392.840	0.717	0	0	2	0	1	1.632	5.299	0.985
1405	0.94	1.98	32.636	1.55	-1.00	151.372	0.299	0	1	0	0	1	1.555	6.854	10.996
1406	1.25	1.32	49.318	0.00	5.65	0.000	0.000	0	0	1	0	0	1.093	7.947	0.000
1407	2.70	2.85	34.849	6.20	5.22	558.012	1.588	0	1	0	0	0	0.419	8.367	0.003
1408	1.66	1.76	34.040	2.32	5.45	231.650	0.407	0	0	0	0	0	0.000	0.000	0.083
1410	1.30	1.86	27.381	3.10	42.64	236.472	0.439	0	0	0	0	1	0.452	0.823	0.024
1420	0.58	0.74	20.395	5.42	28.07	255.128	0.188	1	0	0	0	0	0.000	0.000	0.267
1421	3.45	4.33	42.919	2.32	25.44	296.509	1.283	0	0	2	0	1	3.765	2.335	0.112
1424	1.40	1.52	17.484	6.97	8.63	230.288	0.351	0	0	0	0	0	0.000	0.000	0.000
1427	2.13	2.33	48.327	6.97	9.48	906.136	2.112	0	0	1	0	0	1.888	1.888	0.242
1428	0.99	1.40	31.956	15.50	41.84	801.303	1.124	1	0	0	0	0	0.000	0.000	0.225
1430	2.85	3.06	24.927	8.52	7.45	439.289	1.343	0	1	0	0	0	0.932	2.820	0.153
1431	3.04	3.17	29.109	6.97	4.32	485.011	1.537	0	0	0	0	0	0.000	0.000	0.003
1432	0.08	0.08	0.000	0.00	-1.00	0.000	0.000	0	0	0	0	0	0.000	0.000	0.000
1433	0.69	1.02	32.496	14.72	48.53	822.087	0.838	1	0	0	0	0	0.000	0.000	0.029
1434	1.11	1.17	22.778	3.10	5.45	191.642	0.224	0	0	0	0	0	0.000	0.000	0.308
1436	3.29	3.51	27.113	10.85	6.75	554.345	1.946	0	0	1	0	0	2.680	2.680	0.005
1437	1.82	2.00	22.675	9.30	10.00	390.778	0.781	0	1	2	0	0	1.011	1.930	0.002
1438	2.12	2.27	19.832	7.75	7.14	294.155	0.668	0	0	0	1	0	2.071	4.001	0.127
1439	1.10	1.57	32.009	4.65	43.12	399.667	0.629	0	0	2	0	1	1.109	2.617	0.071
1440	2.39	2.49	35.856	7.75	4.22	684.307	1.705	0	0	0	0	0	0.000	0.000	0.000
1442	2.81	2.89	46.523	8.52	2.88	1017.678	2.937	0	0	0	0	0	0.000	0.000	0.000
1444	1.57	1.70	36.737	3.88	7.69	400.055	0.678	0	0	0	0	0	0.000	0.000	1.248
1445	0.50	0.98	29.107	13.17	94.00	659.427	0.645	0	0	2	0	1	0.585	0.360	0.094
1446	0.55	0.57	27.810	7.75	1.82	488.417	0.276	1	0	0	0	0	0.000	0.000	0.009
1447	0.67	0.70	37.691	10.07	4.55	874.099	0.609	0	0	1	0	0	0.616	0.976	0.017
1449	1.80	2.01	23.157	9.30	11.80	404.849	0.813	0	0	2	0	0	1.750	2.725	0.083
1452	1.38	1.71	30.086	3.88	23.36	319.085	0.544	0	0	3	0	0	1.274	2.052	0.388
1453	1.30	1.59	37.527	5.42	22.48	547.113	0.872	0	0	0	0	1	0.187	2.238	0.003
1455	2.46	2.72	22.415	7.75	10.66	357.055	0.973	0	2	0	0	0	1.710	3.948	0.029
1458	1.38	1.87	34.253	0.77	35.04	81.510	0.152	0	0	1	0	0	0.150	0.150	0.173
1459	1.84	3.35	48.289	3.88	82.42	540.686	1.811	0	0	1	0	1	1.049	0.753	6.581
1460	1.47	1.58	17.411	3.10	7.53	139.378	0.221	0	0	0	0	0	0.000	0.000	0.025
1461	2.63	2.83	38.572	8.52	7.28	804.732	2.274	0	1	3	0	0	1.452	0.890	0.209
1462	0.69	0.79	28.592	12.40	14.71	630.754	0.496	1	0	0	0	0	0.000	0.000	0.153
1466	1.67	1.84	30.556	7.75	9.64	555.253	1.020	0	1	2	0	0	1.655	2.545	0.335
1467	2.47	2.62	23.769	9.30	6.12	422.743	1.109	0	0	2	0	0	1.769	2.314	4.466
1468	1.81	2.05	30.680	7.75	13.41	558.280	1.144	0	0	2	1	0	1.735	2.091	1.047
1469	0.20	0.32	4.762	0.00	60.00	0.000	0.000	0	0	0	1	0	0.149	2.240	0.151
1472	0.75	0.80	22.023	7.75	6.76	347.502	0.277	0	0	0	0	0	0.000	0.000	0.100
1475	1.37	1.43	62.524	7.75	4.41	1333.592	1.911	1	0	0	0	0	0.000	0.000	0.672
1477	2.51	2.66	26.305	11.63	6.02	536.134	1.428	0	0	0	0	0	0.000	0.000	0.342
1478	0.97	1.10	33.697	3.88	13.54	363.049	0.399	0	0	0	0	0	0.000	0.000	0.998
1480	2.44	2.70	34.417	17.05	10.74	930.226	2.515	0	0	1	0	0	1.051	1.051	0.002
1481	2.58	3.08	24.485	10.85	19.14	464.780	1.430	0	0	0	0	1	0.314	1.365	0.164
1482	1.39	1.44	38.301	0.77	3.62	91.367	0.132	0	0	0	0	0	0.000	0.000	0.029
1483	0.28	0.50	17.506	0.00	78.57	0.000	0.000	0	0	0	0	1	0.296	0.296	0.000
1484	1.81	1.94	27.420	10.07	7.26	549.002	1.064	0	0	2	0	0	1.418	1.714	0.018
1485	1.02	1.45	28.364	0.00	42.57	0.000	0.000	1	0	0	0	0	0.000	0.000	0.257
1486	1.38	1.69	32.503	15.50	21.90	827.970	1.395	0	0	2	0	0	1.551	3.265	0.196
1487	0.39	0.45	26.275	0.77	15.38	62.086	0.028	0	0	0	0	0	0.000	0.000	0.000
1488	3.58	3.83	29.252	12.40	7.04	656.495	2.517	0	1	0	2	0	1.368	1.368	0.002
1489	1.20	1.28	31.561	0.77	6.72	74.955	0.096	0	0	0	0	0	0.000	0.000	0.000
1491	2.57	2.64	13.685	6.20	2.75	145.797	0.385	0	0	0	0	0	0.000	0.000	0.097
1492	1.81	1.94	32.287	7.75	7.26	597.405	1.157	0	0	2	0	0	0.843	0.532	0.019
1498	2.26	2.40	24.066	10.07	6.25	442.834	1.063	0	0	1	0	0	0.662	1.195	0.230
1500	1.06	1.16	27.292	6.20	9.52	410.831	0.477	0	0	3	0	0	0.532	0.303	0.180
1501	1.10	1.26	26.101	9.30	14.68	490.874	0.619	0	0	1	0	0	0.735	1.038	0.002
1502	2.35	2.44	44.719	8.52	3.86	969.349	2.367	0	0	0	0	0	0.000	0.000	0.000
1503	3.23	3.35	23.203	9.30	3.75	406.188	1.361	0	0	1	0	0	3.195	3.195	0.000
1505	2.11	2.22	26.004	7.75	5.26	444.429	0.987	0	0	1	0	0	2.092	2.562	0.082
1506	2.81	4.18	37.722	8.52	48.92	781.954	3.266	0	0	0	2	0	1.233	3.795	0.009
1507	1.30	1.46	16.923	6.97	12.40	217.998	0.319	0	0	0	0	0	0.000	0.000	0.208
1510	0.62	0.72	28.749	8.52	16.39	541.638	0.388	1	0	0	0	0	0.000	0.000	0.014
1512	0.20	0.22	10.878	3.10	10.00	75.749	0.017	0	0	0	0	0	0.000	0.000	0.765
1513	0.41	0.81	32.964	7.75	95.12	613.888	0.496	0	0	0	0	1	0.355	0.355	0.134
1515	1.13	1.44	27.349	6.20	27.68	411.938	0.594	0	0	0	0	1	1.180	2.296	0.006
1517	2.83	2.96	21.220	9.30	4.64	348.256	1.030	0	1	0	0	0	0.411	2.707	0.166
1519	0.47	0.84	37.970	13.95	76.60	1052.695	0.882	1	0	0	0	0	0.000	0.000	0.896
1520	0.09	0.09	0.000	0.00	-1.00	0.000	0.000	0	0	0	0	0	0.000	0.000	0.000
1522	1.37	1.41	24.694	3.10	2.94	210.299	0.297	0	0	0	0	0	0.000	0.000	0.000
1524	4.04	4.18	19.563	8.52	3.50	295.618	1.235	0	0	2	0	0	1.561	1.561	0.013
1525	1.40	1.89	23.293	8.52	34.53	395.522	0.746	0	0	0	1	0	1.528	3.089	0.000
1526	4.02	4.27	25.718	10.85	6.28	506.807	2.163	0	0	0	0	0	0.000	0.000	0.031
1527	0.93	1.47	34.779	3.10	58.70	308.522	0.454	0	0	0	1	0	0.927	0.927	1.082
1528	0.69	0.87	22.511	3.88	26.47	226.872	0.197	0	1	1	1	0	0.535	0.829	1.669
1529	2.81	3.07	23.402	10.85	9.35	427.840	1.312	0	0	0	1	0	0.177	1.006	0.024
1532	0.75	0.83	32.372	6.20	10.81	509.769	0.422	0	0	0	0	0	0.000	0.000	0.004
1533	0.81	0.89	16.744	6.20	10.00	205.374	0.182	0	0	2	0	0	0.347	0.261	0.393
1535	1.38	1.46	15.982	6.97	5.84	197.364	0.289	0	0	0	0	0	0.000	0.000	0.090
1537	3.21	3.41	20.173	8.52	6.29	311.949	1.064	0	0	1	0	0	1.069	1.521	0.037
1539	0.47	0.50	33.237	0.00	6.38	0.000	0.000	0	0	0	0	0	0.000	0.000	0.024
1540	1.43	1.57	22.644	7.75	9.86	362.636	0.571	0	0	1	0	0	1.404	1.404	0.022
1543	1.40	2.16	34.485	7.75	53.96	650.928	1.406	0	0	2	0	0	1.140	1.406	0.143
1544	1.22	1.90	12.091	4.65	55.37	108.704	0.206	0	0	0	1	1	0.393	0.968	6.283
1547	0.85	1.49	23.504	7.75	76.19	383.577	0.573	0	0	2	0	1	0.707	1.156	0.057
1548	1.24	2.20	20.882	0.00	77.24	0.000	0.000	1	0	0	0	0	0.000	0.000	0.094
1549	0.79	0.93	39.504	8.52	17.95	829.676	0.770	1	0	0	0	0	0.000	0.000	1.286
1551	2.39	2.74	35.349	10.85	14.77	835.081	2.292	0	0	1	1	0	2.335	1.829	0.000
1552	0.52	0.57	18.685	8.52	7.69	272.094	0.154	1	0	0	0	0	0.000	0.000	0.037
1554	2.52	2.62	28.245	11.63	4.00	606.992	1.592	0	0	0	0	0	0.000	0.000	0.031
1556	0.71	0.76	16.109	4.65	7.14	167.402	0.127	0	0	0	0	0	0.000	0.000	0.328
1557	1.12	1.43	33.077	10.07	27.93	728.039	1.043	0	0	2	0	0	0.745	0.745	4.028
1558	0.68	0.70	30.511	10.07	2.99	646.837	0.450	1	0	0	0	0	0.000	0.000	0.010
1559	1.73	1.85	45.611	1.55	7.02	214.555	0.396	0	0	0	0	0	0.000	0.000	0.061
1560	0.86	1.01	41.921	10.07	17.65	1007.985	1.017	0	0	1	0	0	0.835	0.835	0.357
1562	1.86	1.98	18.531	8.52	6.52	267.981	0.530	0	0	0	0	0	0.000	0.000	0.218
1563	1.81	1.90	40.562	5.42	5.03	598.851	1.136	0	0	0	0	0	0.000	0.000	0.010
1564	1.59	2.34	25.648	11.63	46.84	512.122	1.199	0	0	1	0	1	0.971	0.971	0.148
1565	2.54	2.73	35.726	10.85	7.54	847.915	2.319	0	0	1	0	0	1.285	2.257	0.011
1568	2.53	3.03	28.719	9.30	19.52	567.358	1.717	0	0	1	0	1	1.420	2.429	0.072
1570	1.26	1.34	42.364	0.00	6.40	0.000	0.000	0	0	1	0	0	0.772	4.299	0.534
1572	1.00	1.72	25.364	10.85	71.72	494.731	0.849	0	0	0	0	0	0.000	0.000	0.066
1575	0.88	0.94	45.243	6.20	6.90	760.469	0.714	1	0	0	0	0	0.000	0.000	0.746
1582	2.55	2.81	24.667	10.85	9.88	470.981	1.321	0	0	0	0	0	0.000	0.000	0.232
1583	1.92	2.66	17.166	6.97	38.95	223.312	0.595	0	1	1	1	0	1.522	1.126	0.000
1584	3.45	3.64	16.972	6.97	5.56	219.051	0.798	0	0	1	0	0	1.279	2.405	0.027
1586	0.60	0.63	29.264	10.07	5.08	607.346	0.380	1	0	0	0	0	0.000	0.000	0.602
1587	3.54	4.00	18.786	6.97	12.82	258.812	1.034	0	0	2	1	1	1.481	1.912	0.003
1588	1.40	1.45	31.646	6.97	3.60	540.612	0.785	0	0	0	0	0	0.000	0.000	0.018
1591	0.64	0.75	22.954	5.42	17.46	298.753	0.223	0	0	0	0	0	0.000	0.000	0.130
1593	2.43	2.67	20.082	9.30	9.96	315.022	0.842	0	0	1	0	0	2.431	2.431	0.007
1596	2.29	2.48	28.307	11.63	8.37	609.249	1.512	0	0	1	0	0	1.854	1.854	1.845
1597	2.49	2.59	44.573	7.75	4.05	896.548	2.325	0	0	0	0	0	0.000	0.000	0.180
1598	0.37	0.48	13.555	4.65	29.73	130.085	0.063	1	0	0	0	0	0.000	0.000	7.984
1599	1.18	1.22	25.493	2.32	3.42	169.227	0.207	0	0	0	0	0	0.000	0.000	3.333
1600	1.85	1.92	15.163	3.88	3.83	137.421	0.263	0	0	0	0	0	0.000	0.000	8.835
1601	0.48	0.57	23.289	2.32	16.67	153.125	0.087	0	0	1	0	0	0.320	0.320	7.622
1605	1.34	1.42	41.899	3.10	6.02	377.863	0.538	0	0	1	0	0	0.454	0.774	2.793
1606	1.19	1.33	31.978	13.17	11.86	778.278	1.037	0	0	0	0	0	0.000	0.000	0.113
1607	2.01	2.22	38.406	10.07	10.55	896.728	1.991	0	1	0	1	0	1.443	0.999	0.035
1608	2.49	2.68	36.287	3.88	7.69	394.579	1.059	0	0	3	0	0	1.191	1.679	0.010
1610	1.24	2.22	24.974	10.85	78.86	481.449	1.069	0	0	1	2	0	1.423	1.423	0.132
1613	1.55	1.65	21.061	3.88	6.49	209.214	0.346	0	0	0	0	0	0.000	0.000	5.118
1615	2.01	2.32	31.784	11.63	15.58	736.242	1.709	0	0	1	0	1	0.699	0.699	0.020
1619	2.31	2.45	29.084	12.40	6.11	649.939	1.594	0	1	0	0	0	0.644	2.135	0.542
1620	2.51	2.72	34.258	3.10	8.43	303.443	0.827	0	1	0	0	0	1.179	3.314	0.028
1621	0.75	0.80	14.516	6.97	6.76	165.242	0.132	1	0	0	0	0	0.000	0.000	0.964
1625	0.99	1.03	34.313	0.77	4.08	81.657	0.084	0	0	0	0	0	0.000	0.000	0.003
1626	0.53	0.75	17.839	0.00	39.62	0.000	0.000	0	0	0	0	1	0.522	0.522	5.400
1627	0.52	0.81	27.124	4.65	53.85	328.307	0.265	1	0	0	0	0	0.000	0.000	0.734
1632	1.04	1.10	36.627	0.00	5.83	0.000	0.000	0	0	0	0	0	0.000	0.000	0.080
1633	0.63	0.68	21.498	4.65	8.06	246.123	0.166	0	0	0	0	0	0.000	0.000	0.000
1636	0.33	0.38	24.818	0.00	15.15	0.000	0.000	0	0	0	0	0	0.000	0.000	0.000
1637	1.09	1.33	29.476	3.88	22.22	311.657	0.415	0	0	0	0	0	0.000	0.000	2.784
1640	2.25	2.52	25.491	12.40	12.11	509.952	1.286	0	0	2	0	0	1.425	0.781	0.265
1641	0.75	0.81	18.856	8.52	8.11	276.674	0.223	0	0	1	0	0	0.152	0.933	0.225
1642	3.02	3.33	27.103	10.07	10.37	538.977	1.795	0	0	3	0	0	1.795	1.283	0.024
1643	2.02	2.11	41.718	2.32	4.50	287.736	0.607	0	0	0	0	0	0.000	0.000	0.027
1644	1.66	1.78	30.982	13.95	6.67	746.422	1.326	0	0	0	1	0	1.647	1.647	0.027
1645	1.02	1.07	16.844	6.20	4.95	207.317	0.222	0	1	0	0	0	0.124	1.771	0.000
1646	0.30	0.32	15.311	3.10	6.67	118.924	0.038	0	0	0	0	0	0.000	0.000	0.218
1647	0.60	0.73	22.127	9.30	22.03	374.753	0.272	0	0	1	0	0	0.232	0.232	0.916
1651	0.82	1.41	30.920	11.63	72.84	704.673	0.995	0	0	1	1	1	0.572	0.590	0.191
1652	1.19	1.35	32.829	7.75	13.56	610.617	0.826	0	0	0	0	0	0.000	0.000	3.455
1654	0.42	0.48	15.732	6.20	14.29	185.661	0.090	0	0	1	0	0	0.118	1.190	0.020
1655	0.92	0.96	35.899	0.00	4.40	0.000	0.000	0	0	0	0	0	0.000	0.000	4.475
1658	1.13	1.19	35.513	7.75	5.36	675.962	0.805	0	0	0	0	0	0.000	0.000	1.758
1660	1.50	1.93	19.847	4.65	28.19	222.002	0.428	0	1	0	0	1	1.058	1.058	0.002
1661	1.31	1.37	26.557	10.07	4.62	521.681	0.716	0	0	0	0	0	0.000	0.000	0.101
1664	0.84	1.32	28.848	9.30	57.83	571.125	0.755	1	0	0	0	0	0.000	0.000	1.111
1666	0.63	0.67	28.740	11.63	6.45	625.049	0.416	0	0	0	0	0	0.000	0.000	0.135
1668	2.13	3.28	43.658	8.52	54.03	940.928	3.086	0	2	1	0	1	0.891	0.773	0.323
1670	1.11	1.92	26.067	5.42	72.73	351.812	0.674	0	0	1	0	1	1.686	2.459	0.454
1672	1.07	1.23	12.846	3.88	15.09	109.207	0.134	1	0	0	0	0	0.000	0.000	0.073
1673	0.50	0.58	21.860	2.32	14.00	142.684	0.082	0	0	1	0	0	0.387	2.847	4.445
1674	0.34	0.44	36.218	2.32	29.41	247.562	0.110	1	0	0	0	0	0.000	0.000	24.094
1675	1.20	1.31	29.274	6.20	9.24	449.437	0.590	0	0	0	0	0	0.000	0.000	0.095
1676	0.12	0.12	0.000	0.00	-1.00	0.000	0.000	0	0	0	0	0	0.000	0.000	0.000
1677	1.67	2.57	33.013	15.50	53.61	852.775	2.194	0	0	0	0	0	0.000	0.000	0.232
1678	2.24	2.32	38.953	11.63	3.60	998.064	2.316	0	0	0	0	0	0.000	0.000	3.020
1680	2.21	2.26	25.661	10.85	2.28	504.868	1.141	0	0	0	0	0	0.000	0.000	0.000
1683	2.61	2.73	24.868	10.85	4.63	477.820	1.307	0	0	0	0	0	0.000	0.000	1.225
1684	1.83	1.96	37.594	17.05	7.18	1100.411	2.154	0	0	3	0	0	0.514	0.409	4.220
1686	1.95	2.05	29.758	7.75	5.18	535.836	1.098	0	0	0	0	0	0.000	0.000	0.073
1688	0.37	0.39	13.090	4.65	5.41	123.295	0.049	0	0	0	0	0	0.000	0.000	0.077
1689	2.27	2.99	49.670	0.77	31.56	119.045	0.356	0	0	0	0	0	0.000	0.000	25.253
1690	0.51	0.53	21.155	3.88	3.92	210.363	0.112	0	0	0	0	0	0.000	0.000	5.510
1691	2.02	2.12	31.028	8.52	5.00	602.675	1.277	0	1	0	0	0	0.241	0.241	0.011
1692	1.88	1.98	33.243	0.00	5.38	0.000	0.000	0	0	0	0	0	0.000	0.000	0.955
1694	0.54	0.76	13.047	5.42	38.89	129.898	0.098	0	0	0	1	0	0.490	0.490	0.328
1695	0.96	1.04	12.180	0.00	8.42	0.000	0.000	0	0	1	0	0	0.660	1.150	13.137
1696	2.25	2.41	42.877	5.42	7.17	638.299	1.539	0	0	1	0	0	2.042	3.192	2.040
1697	0.40	0.42	31.885	0.77	5.00	75.744	0.032	1	0	0	0	0	0.000	0.000	0.167
1699	1.65	1.83	43.987	10.07	10.37	1073.365	1.960	0	0	0	0	0	0.000	0.000	1.258
1701	0.88	1.24	22.974	10.07	41.38	408.276	0.507	1	0	0	0	0	0.000	0.000	1.658
1702	0.94	1.04	12.204	2.32	10.75	72.159	0.075	0	1	1	1	0	0.907	0.907	0.082
1703	0.87	1.76	41.050	8.52	-1.00	871.081	1.529	0	0	0	0	1	0.963	1.870	0.617
1706	1.87	2.18	20.759	8.52	16.76	327.648	0.714	0	0	0	0	1	0.202	2.072	0.305
1707	1.88	2.01	18.163	6.97	6.99	245.149	0.492	0	0	0	0	0	0.000	0.000	0.014
1709	0.75	0.83	34.077	5.42	10.81	488.315	0.404	0	0	0	0	1	0.087	0.087	0.084
1712	0.45	0.78	31.382	13.17	71.11	753.612	0.586	0	0	1	0	1	0.573	0.573	0.060
1713	0.94	0.97	17.114	4.65	3.23	182.083	0.176	0	0	0	0	0	0.000	0.000	0.657
1715	3.02	3.17	25.646	7.75	5.02	435.718	1.380	0	1	1	0	0	0.867	0.867	0.033
1717	1.31	1.41	20.343	8.52	7.69	316.518	0.447	0	0	0	0	0	0.000	0.000	0.027
1718	2.15	2.58	38.165	3.10	20.19	341.501	0.882	0	0	0	0	0	0.000	0.000	0.067
1719	0.39	0.60	32.572	13.17	51.28	802.865	0.478	0	0	0	0	0	0.000	0.000	0.200
1720	1.88	2.75	72.844	4.65	46.77	996.213	2.744	0	0	0	0	1	1.966	1.966	2.540
1722	0.34	0.72	23.320	4.65	-1.00	272.738	0.195	0	0	0	0	1	0.340	2.307	0.299
1723	1.41	1.47	34.958	5.42	4.29	503.340	0.741	0	0	0	0	0	0.000	0.000	0.000
1726	0.65	0.74	29.633	2.32	14.06	199.464	0.147	0	1	1	0	0	0.558	0.558	0.384
1728	0.52	0.89	25.855	1.55	69.23	118.353	0.105	0	0	0	0	1	0.349	0.907	0.571
1729	1.25	1.33	23.130	5.42	6.45	301.753	0.402	0	1	0	0	0	0.367	1.274	2.754
1730	1.88	2.35	46.516	0.77	25.27	111.367	0.262	0	0	1	0	0	2.185	3.460	1.632
1732	1.09	1.51	26.665	7.75	38.89	460.527	0.697	0	0	0	0	1	0.331	3.791	0.659
1733	1.76	1.82	78.435	10.07	3.45	2163.691	3.930	0	0	0	0	0	0.000	0.000	4.559
1734	1.40	1.59	30.588	2.32	13.67	206.441	0.329	0	0	1	0	0	0.804	0.804	7.197
1737	0.67	1.03	16.552	5.42	54.55	189.637	0.195	0	0	1	0	1	0.655	1.459	0.220
1738	1.26	2.26	24.594	10.85	79.20	468.472	1.059	0	0	0	0	1	1.453	2.913	0.024
1740	1.49	2.15	21.907	6.97	43.92	327.208	0.703	0	0	2	1	0	1.251	1.513	0.032
1742	2.47	2.62	33.495	6.97	6.12	581.120	1.525	0	0	2	0	0	1.653	2.727	0.020
1745	1.88	2.35	41.924	4.65	25.27	544.512	1.280	0	0	0	0	1	0.354	4.625	0.000
1747	0.76	0.80	18.869	2.32	5.33	120.844	0.096	0	0	1	0	0	0.256	4.881	0.000
1750	0.47	0.52	49.228	6.97	10.64	925.880	0.486	1	0	0	0	0	0.000	0.000	0.000
1751	1.91	3.46	34.321	0.00	81.48	0.000	0.000	0	0	1	1	0	1.818	3.478	0.020
1752	0.03	0.03	0.000	0.00	-1.00	0.000	0.000	0	0	0	0	0	0.000	0.000	0.000
1756	1.20	1.67	41.491	3.10	39.50	373.891	0.626	0	0	0	0	1	1.224	1.224	0.018
1757	1.85	1.98	32.931	0.00	7.10	0.000	0.000	0	1	0	0	0	1.728	2.952	0.524
1760	0.72	0.95	40.829	2.32	32.39	281.239	0.267	1	0	0	0	0	0.000	0.000	0.789
1761	2.41	3.31	38.329	10.07	37.24	894.280	2.960	0	0	0	0	1	0.698	3.651	0.000
1764	3.09	3.29	23.693	4.65	6.54	278.188	0.915	0	0	0	0	0	0.000	0.000	0.063
1766	2.81	3.08	37.712	13.17	9.71	1015.596	3.125	0	1	1	0	0	2.545	2.545	0.103
1767	1.92	2.03	17.275	7.75	5.79	231.915	0.470	0	0	0	0	0	0.000	0.000	0.060
1768	1.39	1.51	16.288	6.20	8.70	196.483	0.297	0	0	3	0	0	1.043	0.622	0.002
1770	3.02	3.15	31.276	10.85	4.35	696.230	2.192	0	0	0	0	0	0.000	0.000	0.048
1771	1.14	2.11	46.054	6.97	84.96	856.325	1.806	1	0	0	0	0	0.000	0.000	10.041
1772	3.08	3.19	41.605	4.65	3.61	539.859	1.721	0	0	0	0	0	0.000	0.000	0.000
1775	2.11	2.24	49.700	4.65	6.22	658.108	1.474	0	0	0	0	0	0.000	0.000	0.150
1776	1.91	2.46	38.787	4.65	29.10	498.687	1.228	0	0	1	0	1	0.239	0.195	0.051
1778	2.82	3.06	33.546	9.30	8.60	708.395	2.166	0	0	1	0	0	2.778	2.973	0.042
1779	1.19	1.28	16.508	2.32	7.63	103.594	0.133	0	0	0	0	0	0.000	0.000	0.122
1780	1.41	1.50	30.915	3.88	6.43	329.173	0.495	0	0	1	0	0	0.599	0.599	1.116
1783	1.80	1.99	35.868	5.42	10.67	518.841	1.031	0	0	1	0	0	1.247	1.846	0.162
1784	0.75	1.47	28.103	0.00	97.30	0.000	0.000	0	0	1	0	1	0.450	1.260	0.543
1785	1.58	1.78	18.510	0.77	12.10	43.180	0.077	0	1	1	0	0	0.750	2.009	0.000
1787	0.70	0.73	14.479	5.42	4.35	154.312	0.112	0	0	0	0	0	0.000	0.000	0.174
1788	1.24	1.33	46.829	2.32	7.32	325.065	0.433	0	0	0	0	0	0.000	0.000	0.000
1790	0.62	0.64	11.391	4.65	3.28	98.470	0.063	0	0	0	0	0	0.000	0.000	0.112
1791	0.92	1.21	45.667	3.10	31.87	414.562	0.502	1	0	0	0	0	0.000	0.000	5.751
1792	0.34	0.39	36.925	3.88	14.71	402.340	0.158	1	0	0	0	0	0.000	0.000	0.000
1793	1.49	1.57	34.299	3.10	5.41	303.845	0.478	0	0	0	0	0	0.000	0.000	0.184
1794	0.55	0.59	16.661	3.10	5.45	132.072	0.077	0	0	0	0	0	0.000	0.000	0.000
1795	1.77	2.35	19.038	7.75	33.14	274.822	0.646	0	0	0	0	1	0.341	0.341	0.067
1797	1.77	1.87	42.352	4.65	5.71	550.768	1.028	0	0	1	0	0	1.708	2.049	0.063
1800	0.32	0.43	12.569	0.77	34.37	28.715	0.012	0	0	0	0	0	0.000	0.000	1.728
1801	1.88	2.74	22.060	2.32	46.24	144.150	0.396	0	0	2	1	1	2.342	2.342	0.063
1802	0.75	1.47	31.883	9.30	97.30	659.802	0.972	0	0	1	0	1	1.013	3.354	2.327
1803	2.03	2.44	40.212	8.52	20.40	848.654	2.072	0	0	0	0	1	0.312	3.666	0.213
1804	1.30	2.85	27.693	0.00	-1.00	0.000	0.000	1	0	0	0	0	0.000	0.000	0.048
1805	0.74	0.81	22.083	9.30	9.59	373.489	0.301	0	0	0	0	0	0.000	0.000	3.526
1806	1.52	2.26	23.440	6.20	48.34	335.801	0.759	0	0	0	0	0	0.000	0.000	0.051
1809	0.72	1.17	21.396	0.77	63.38	50.207	0.059	0	0	0	1	1	0.827	0.827	23.762
1810	0.33	0.72	28.316	3.10	-1.00	245.573	0.176	0	0	0	0	1	0.323	1.149	0.000
1811	0.65	0.70	13.106	2.32	7.81	78.749	0.055	0	0	1	0	0	0.251	1.400	0.079
1812	2.24	2.33	22.826	6.97	4.05	347.333	0.810	0	0	0	0	0	0.000	0.000	0.017
1813	0.93	1.78	33.210	7.75	91.30	619.877	1.101	0	1	1	0	1	1.325	0.783	5.886
1814	1.57	1.65	22.832	8.52	5.13	383.167	0.634	0	0	0	0	0	0.000	0.000	0.285
1815	0.66	0.74	43.521	15.50	12.31	1364.454	1.005	1	0	0	0	0	0.000	0.000	0.043
1820	1.20	1.33	15.130	6.20	10.92	173.931	0.232	0	1	1	0	0	0.498	0.431	0.028
1824	0.26	0.27	25.406	6.20	3.85	374.085	0.102	0	0	0	0	0	0.000	0.000	0.101
1827	2.12	2.91	32.778	13.17	37.14	811.367	2.358	0	0	0	0	0	0.000	0.000	0.384
1829	1.94	3.36	47.577	21.70	73.44	1764.130	5.927	0	0	2	0	1	1.390	1.014	0.302
1830	1.38	2.06	24.557	6.97	48.91	385.272	0.793	1	0	0	0	0	0.000	0.000	0.331
1831	1.48	1.54	21.609	2.32	4.08	140.856	0.217	0	0	0	0	0	0.000	0.000	0.000
1832	0.12	0.14	0.000	0.00	-1.00	0.000	0.000	0	0	0	0	0	0.000	0.000	0.000
1835	2.21	2.41	25.563	8.52	9.13	456.303	1.100	0	0	1	0	0	1.950	1.950	0.062
1836	2.65	2.82	51.258	1.55	6.08	242.049	0.681	0	1	1	0	0	2.088	4.038	0.032
1837	0.72	0.94	26.081	10.85	30.99	519.184	0.487	0	0	1	1	0	0.399	2.392	0.371
1839	1.14	1.19	18.646	0.77	4.42	43.511	0.052	0	0	0	0	0	0.000	0.000	0.004
1840	0.79	0.96	34.478	0.00	21.79	0.000	0.000	0	0	0	0	0	0.000	0.000	0.022
1841	0.95	1.03	17.581	3.88	8.51	166.856	0.172	0	1	1	0	0	0.403	0.403	2.577
1842	1.71	1.93	24.465	11.63	13.02	468.937	0.904	0	0	0	0	0	0.000	0.000	0.007
1844	0.99	2.08	22.719	0.00	-1.00	0.000	0.000	0	0	0	0	0	0.000	0.000	0.220
1846	1.09	1.17	14.554	4.65	7.41	144.684	0.169	0	0	1	0	0	0.241	2.813	4.023
1849	0.69	0.73	25.209	6.97	5.88	399.560	0.290	0	0	0	0	0	0.000	0.000	0.580
1851	0.93	1.79	25.489	6.97	92.39	405.687	0.725	0	0	0	0	1	0.952	0.952	3.406
1856	2.05	2.19	45.524	1.55	6.90	214.129	0.469	0	0	0	0	0	0.000	0.000	1.454
1857	2.69	2.87	26.532	10.85	6.37	534.549	1.532	0	0	1	0	0	0.404	0.404	0.000
1860	1.32	1.53	28.057	9.30	16.03	548.033	0.841	0	0	1	1	0	0.669	0.904	0.016
1861	0.64	0.71	18.890	6.20	11.11	247.178	0.175	0	0	0	0	0	0.000	0.000	0.271
1862	1.45	2.26	31.484	4.65	55.56	392.003	0.886	0	0	2	1	0	0.844	0.844	0.080
1865	0.55	0.63	28.975	11.63	12.73	633.636	0.396	1	0	0	0	0	0.000	0.000	0.340
1869	0.72	0.99	15.125	6.20	38.03	173.834	0.172	0	0	0	0	1	0.240	3.191	1.228
1870	1.47	1.53	36.211	0.00	4.11	0.000	0.000	1	0	0	0	0	0.000	0.000	0.895
1871	2.31	2.41	19.799	9.30	4.37	306.752	0.740	0	0	0	0	0	0.000	0.000	0.000
1873	2.37	2.51	36.985	3.10	5.96	330.006	0.829	0	1	3	0	0	1.430	1.145	0.112
1875	1.96	2.01	32.195	2.32	2.58	218.176	0.438	0	0	0	0	0	0.000	0.000	0.000
1876	2.28	2.56	33.086	12.40	12.39	805.845	2.065	0	0	1	0	0	0.564	0.564	0.009
1878	1.00	1.69	20.921	8.52	68.69	331.979	0.559	0	0	1	0	1	1.248	1.812	0.119
1883	3.24	3.47	22.623	7.75	7.17	362.125	1.257	0	0	1	0	0	1.175	2.781	0.000
1884	1.63	1.76	41.370	0.77	7.41	98.839	0.174	0	0	2	0	0	0.847	3.628	0.188
1885	2.36	2.54	20.256	9.30	7.69	320.103	0.814	0	0	0	0	0	0.000	0.000	0.000
1888	0.90	0.96	12.203	4.65	6.74	110.334	0.106	0	0	0	0	0	0.000	0.000	7.703
1889	3.27	3.41	24.124	6.97	4.32	375.782	1.282	0	0	1	0	0	1.045	1.045	0.017
1890	1.66	2.19	23.991	10.85	31.52	447.932	0.981	0	0	1	2	0	1.750	1.450	0.034
1891	1.10	1.69	42.974	3.10	53.21	388.331	0.654	0	0	0	0	1	0.482	1.932	0.488
1892	1.10	1.75	42.631	0.00	58.72	0.000	0.000	0	0	0	0	1	1.166	3.098	14.146
1895	1.46	2.45	23.987	9.30	67.59	429.117	1.052	0	0	0	1	1	0.779	2.015	0.000
1897	4.37	4.64	19.937	9.30	6.24	310.792	1.443	0	0	1	0	0	3.841	3.841	0.022
1898	1.08	1.63	35.276	5.42	51.40	508.756	0.832	0	0	0	0	0	0.000	0.000	2.916
1900	0.62	0.78	31.494	4.65	26.23	392.148	0.305	1	0	0	0	0	0.000	0.000	1.372
1901	0.46	1.04	27.877	8.52	-1.00	518.291	0.539	0	0	0	1	1	0.659	0.659	3.703
1903	1.23	1.83	20.616	7.75	48.36	313.253	0.572	0	0	0	2	1	0.888	1.547	0.009
1904	2.39	2.60	27.753	6.20	8.86	419.804	1.093	0	0	0	0	0	0.000	0.000	0.144
1906	1.86	2.55	35.966	11.63	37.50	888.947	2.269	0	1	0	2	0	2.009	1.186	0.247
1907	1.31	1.51	26.898	8.52	15.38	492.061	0.745	0	0	1	0	0	1.256	1.256	0.061
1909	2.31	2.51	23.895	6.20	8.73	344.667	0.866	0	1	1	0	0	1.996	3.252	0.209
1910	0.19	0.19	0.000	0.00	-1.00	0.000	0.000	0	0	0	0	0	0.000	0.000	0.000
1911	1.98	2.43	16.135	6.20	22.96	193.516	0.471	0	1	1	1	0	1.684	1.684	0.082
1913	2.85	2.97	32.955	11.63	4.26	779.002	2.311	0	0	1	0	0	2.251	2.251	0.003
1916	0.84	1.07	18.667	4.65	27.71	204.773	0.219	0	0	0	0	0	0.000	0.000	0.071
1917	2.47	2.73	37.233	17.82	10.61	1086.852	2.972	0	0	2	0	0	1.978	1.173	0.000
1922	0.51	0.72	17.412	6.20	39.22	218.381	0.156	0	0	1	1	0	0.580	2.578	0.470
1923	2.15	2.31	31.772	12.40	7.51	754.642	1.744	0	1	0	0	0	0.927	3.505	0.019
1924	1.31	1.39	22.511	5.42	6.15	291.196	0.405	0	0	0	0	0	0.000	0.000	0.086
1925	2.20	2.32	33.374	0.00	5.50	0.000	0.000	0	0	0	0	0	0.000	0.000	21.293
1927	1.86	1.97	30.546	12.40	5.98	706.888	1.391	0	0	2	0	0	0.695	0.407	0.218
1928	2.52	2.70	33.821	13.95	7.20	870.872	2.355	0	0	0	0	0	0.000	0.000	0.094
1931	1.77	1.91	32.819	0.77	8.00	78.019	0.149	0	1	0	0	0	0.305	0.305	0.426
1933	2.32	2.46	30.863	6.20	6.09	480.386	1.183	0	0	0	0	0	0.000	0.000	0.004
1936	1.67	2.72	25.911	8.52	62.65	465.638	1.269	0	0	2	1	0	2.268	2.268	0.332
1938	1.31	1.56	19.660	4.65	19.23	219.272	0.343	0	0	0	1	0	1.439	5.464	0.000
1939	2.66	2.99	29.743	8.52	12.12	568.266	1.697	0	0	0	1	1	2.649	4.130	0.000
1940	1.85	2.18	39.173	6.20	18.03	642.253	1.400	0	0	0	0	0	0.000	0.000	0.033
1941	0.39	0.45	13.482	0.00	15.38	0.000	0.000	0	0	0	0	0	0.000	0.000	9.899
1944	0.87	1.44	15.649	6.20	66.28	184.048	0.266	0	0	0	0	0	0.000	0.000	5.375
1945	1.47	1.56	18.698	8.52	6.16	272.459	0.426	0	0	1	0	0	0.235	0.235	0.007
1946	0.77	0.94	22.223	3.10	22.37	186.238	0.175	0	0	1	0	1	0.590	0.521	0.156
1948	1.49	1.56	32.630	2.32	4.73	221.355	0.346	0	0	1	0	0	0.539	1.059	0.044
1949	4.24	4.41	55.332	0.00	4.05	0.000	0.000	0	0	0	0	0	0.000	0.000	0.005
1950	0.21	0.28	21.000	0.00	33.33	0.000	0.000	0	0	0	0	1	0.094	0.094	0.000
1951	1.29	1.36	17.770	6.97	5.47	236.541	0.322	0	1	0	0	0	0.871	0.965	0.015
1952	0.79	1.22	26.572	0.00	55.13	0.000	0.000	0	0	0	0	0	0.000	0.000	0.194
1953	2.32	2.64	29.599	13.95	13.91	685.811	1.813	0	0	1	0	0	0.182	0.182	0.145
1955	0.61	0.61	34.103	0.00	0.00	0.000	0.000	0	0	0	0	0	0.000	0.000	0.055
1956	1.83	2.16	42.402	8.52	18.23	907.307	1.959	0	0	0	0	1	0.105	0.218	0.092
1957	1.19	1.91	17.714	4.65	60.17	190.842	0.364	0	0	0	0	0	0.000	0.000	0.089
1960	1.39	1.49	22.992	5.42	7.25	299.401	0.447	0	0	1	0	0	0.449	0.449	0.050
1963	0.93	1.93	33.521	16.27	-1.00	881.797	1.699	0	1	1	0	1	0.868	0.936	0.443
1964	1.33	1.41	20.767	9.30	6.06	335.039	0.473	0	0	1	0	0	1.148	2.084	0.017
1969	1.79	1.91	16.561	6.97	6.78	210.050	0.401	0	0	0	0	0	0.000	0.000	0.062
1970	1.46	2.65	23.822	7.75	81.38	391.317	1.038	0	0	0	0	1	0.984	0.984	0.059
1971	0.90	1.48	26.806	6.20	65.17	401.371	0.595	0	0	1	1	0	0.735	1.719	0.111
1972	1.17	1.24	36.754	7.75	6.03	706.170	0.876	0	0	0	0	0	0.000	0.000	0.013
1973	3.12	3.23	19.562	7.75	3.56	287.592	0.929	0	0	0	0	0	0.000	0.000	0.139
1978	3.25	3.41	18.201	8.52	4.97	259.140	0.884	0	0	0	0	0	0.000	0.000	0.022
1979	0.46	0.50	20.750	3.10	8.70	171.891	0.087	1	0	0	0	0	0.000	0.000	0.360
1981	1.65	1.95	29.807	8.52	17.68	569.987	1.110	0	0	1	0	0	1.861	1.861	0.331
1982	3.57	3.85	38.887	17.82	7.91	1179.436	4.546	0	0	0	0	0	0.000	0.000	0.003
1983	1.24	1.42	38.930	1.55	14.63	182.022	0.259	0	0	0	0	0	0.000	0.000	15.662
1984	1.51	1.58	23.048	10.07	4.67	410.609	0.650	0	0	1	0	0	1.477	1.477	0.027
1987	0.59	0.97	28.067	11.63	65.52	600.494	0.582	0	0	1	0	0	0.916	2.394	10.616
1988	1.00	1.07	27.621	4.65	7.07	335.569	0.359	0	0	1	0	0	0.148	2.542	9.334
1990	0.47	0.52	18.580	7.75	10.64	263.689	0.138	0	0	0	0	0	0.000	0.000	1.203
1991	1.65	1.96	46.028	7.75	18.29	931.977	1.824	0	0	0	0	0	0.000	0.000	11.171
1992	3.14	3.34	31.122	14.72	6.43	758.507	2.533	0	0	1	0	0	3.174	3.174	0.001
1993	0.39	0.55	19.537	3.10	41.03	160.076	0.089	0	0	0	0	1	0.401	3.575	0.011
1995	2.17	2.84	15.966	6.97	30.70	197.012	0.559	0	0	0	0	1	2.247	2.247	0.026
1996	0.51	0.54	34.874	3.88	5.88	377.369	0.206	0	0	0	0	0	0.000	0.000	0.181
1998	1.20	1.33	29.130	6.20	10.92	446.634	0.595	0	0	0	0	0	0.000	0.000	0.056
1999	1.48	1.97	30.983	14.72	32.65	752.101	1.480	0	1	0	0	0	0.492	0.673	0.107
2003	2.23	2.45	31.053	7.75	9.95	567.372	1.391	0	0	1	0	0	0.094	0.767	0.018
2004	1.65	1.88	22.046	8.52	13.41	362.128	0.680	0	0	1	0	0	1.069	1.836	0.040
2005	2.56	2.64	39.562	5.42	3.15	581.807	1.538	0	0	0	0	0	0.000	0.000	0.119
2007	0.50	0.54	26.592	6.20	8.00	397.192	0.216	0	0	0	0	0	0.000	0.000	0.000
2008	2.53	2.90	22.620	0.00	14.34	0.000	0.000	0	1	2	2	0	0.838	0.458	0.019
2009	0.22	0.26	14.313	3.10	18.18	109.206	0.029	0	0	0	1	0	0.089	0.546	0.231
2013	0.60	0.66	19.715	8.52	10.17	299.680	0.197	0	0	1	0	0	0.267	0.813	0.234
2014	1.97	2.16	32.095	15.50	9.74	808.086	1.745	0	0	2	0	0	1.201	1.386	0.027
2015	0.55	0.91	36.688	0.77	63.64	87.439	0.079	0	0	1	0	1	0.406	0.980	12.943
2016	1.09	1.17	41.255	0.00	7.41	0.000	0.000	0	0	0	0	0	0.000	0.000	0.000
2018	2.92	3.10	15.271	6.97	6.23	181.795	0.563	0	0	0	1	0	2.179	2.179	0.021
2023	2.50	2.66	23.838	10.85	6.45	442.713	1.179	0	0	0	0	0	0.000	0.000	0.108
2024	0.74	0.90	43.253	1.55	21.92	203.071	0.182	1	0	0	0	0	0.000	0.000	26.166
2025	1.95	2.49	31.844	5.42	27.98	450.261	1.122	0	0	0	0	0	0.000	0.000	0.070
2026	3.23	3.44	34.038	10.85	6.56	790.394	2.720	0	0	1	0	0	0.396	0.396	0.000
2027	0.62	0.64	49.315	11.63	3.28	1376.495	0.875	1	0	0	0	0	0.000	0.000	8.286
2029	0.63	1.16	27.710	8.52	85.48	513.809	0.596	1	0	0	0	0	0.000	0.000	0.044
2030	0.16	0.18	0.000	0.00	-1.00	0.000	0.000	0	0	0	0	0	0.000	0.000	0.000
2033	1.08	1.17	58.215	5.42	8.41	899.708	1.053	1	0	0	0	0	0.000	0.000	0.024
2034	1.83	1.90	35.624	5.42	3.87	514.694	0.976	0	0	0	0	0	0.000	0.000	0.000
2037	0.16	0.17	0.000	0.00	-1.00	0.000	0.000	0	0	0	0	0	0.000	0.000	0.000
2038	0.89	0.93	19.247	3.88	4.55	187.128	0.174	0	0	0	0	0	0.000	0.000	0.572
2041	0.77	1.34	34.832	15.50	75.00	941.353	1.263	0	0	2	1	0	0.696	1.634	0.372
2047	1.89	2.32	38.564	6.97	22.99	692.197	1.606	0	0	1	0	1	1.777	1.014	0.154
2048	0.63	0.68	30.490	0.00	8.06	0.000	0.000	0	0	0	0	0	0.000	0.000	0.061
2052	1.12	1.16	39.909	9.30	3.60	894.298	1.038	1	0	0	0	0	0.000	0.000	13.184
2056	2.60	2.78	21.054	9.30	6.98	343.401	0.956	0	0	0	0	0	0.000	0.000	0.026
2060	0.47	0.63	32.546	0.00	31.91	0.000	0.000	1	0	0	0	0	0.000	0.000	0.568
2061	1.91	2.69	32.690	13.17	41.27	807.746	2.176	0	1	1	0	1	1.072	0.689	0.015
2062	1.67	1.72	55.714	0.00	2.41	0.000	0.000	0	0	0	0	0	0.000	0.000	0.214
2063	0.69	1.44	30.307	9.30	-1.00	613.748	0.886	0	0	1	0	1	0.545	0.332	1.386
2067	3.09	3.29	46.470	10.85	6.54	1214.150	3.994	0	0	0	0	0	0.000	0.000	0.012
2068	0.85	0.96	57.580	6.20	13.10	1000.780	0.959	1	0	0	0	0	0.000	0.000	0.554
2069	1.95	2.48	57.904	8.52	27.46	1322.482	3.283	0	0	0	0	1	2.086	2.086	0.051
2071	0.68	0.72	45.692	6.97	5.97	848.390	0.608	0	0	1	0	0	0.089	0.089	0.442
2074	1.93	2.08	30.462	6.20	7.85	472.569	0.982	0	0	1	0	0	1.460	1.548	0.154
2075	2.29	2.64	29.293	10.07	15.42	608.270	1.608	0	0	1	1	0	1.386	2.934	0.023
2076	0.53	0.86	16.208	5.42	60.38	183.768	0.158	0	0	0	0	1	0.281	3.215	0.018
2077	1.61	1.75	32.675	0.00	8.13	0.000	0.000	0	0	0	0	0	0.000	0.000	0.022
2078	0.18	0.19	0.000	0.00	-1.00	0.000	0.000	0	0	0	0	0	0.000	0.000	0.000
2079	1.48	1.55	30.635	8.52	4.76	592.140	0.920	0	0	2	0	0	1.145	1.145	0.018
2080	1.62	1.86	50.916	3.10	14.29	465.675	0.865	0	0	0	0	1	0.172	1.316	0.452
2081	1.18	1.25	18.363	7.75	5.98	258.407	0.323	0	0	0	0	0	0.000	0.000	0.014
2083	0.98	1.13	32.035	5.42	15.46	453.511	0.513	0	0	0	0	0	0.000	0.000	0.081
2084	0.96	1.71	41.647	10.07	77.89	999.289	1.704	1	0	0	0	0	0.000	0.000	0.421
2087	0.60	0.65	24.953	6.20	8.47	365.259	0.236	0	0	2	1	0	0.286	0.183	0.067
2088	1.92	1.99	24.697	8.52	3.68	433.128	0.861	0	0	0	0	0	0.000	0.000	0.000
2089	1.27	1.38	18.224	3.88	8.73	174.677	0.241	0	0	0	1	0	0.768	0.768	0.013
2092	1.81	1.90	27.077	4.65	5.03	327.628	0.621	0	0	0	0	0	0.000	0.000	2.898
2093	0.16	0.16	0.000	0.00	-1.00	0.000	0.000	0	0	0	0	0	0.000	0.000	2.183
2094	1.50	1.63	12.226	5.42	8.72	115.917	0.189	0	0	2	0	0	1.367	1.367	1.004
2096	0.47	0.49	19.943	0.77	4.26	46.669	0.023	0	0	0	0	0	0.000	0.000	22.607
2098	1.65	1.71	18.747	3.88	3.05	181.043	0.309	0	0	0	0	0	0.000	0.000	0.587
2099	1.28	1.38	17.876	4.65	7.87	193.216	0.267	0	0	1	0	0	0.910	0.910	0.000
2100	1.01	1.06	43.386	2.32	5.00	299.917	0.318	0	1	0	0	0	0.486	1.395	1.883
2101	2.19	2.54	47.079	6.97	16.13	878.790	2.234	0	2	1	0	0	0.850	0.974	0.883
2102	0.37	0.73	17.116	8.52	94.59	230.079	0.167	0	0	0	1	1	0.346	0.726	1.545
2105	1.46	1.55	26.172	2.32	6.21	174.184	0.271	0	0	0	0	0	0.000	0.000	0.009
2106	2.04	2.97	37.842	3.88	45.54	413.500	1.227	0	0	0	0	1	2.108	2.108	7.414
2107	0.53	0.68	13.671	3.88	26.42	119.253	0.081	0	0	0	1	0	0.426	2.534	0.057
2109	2.67	2.95	42.812	10.07	10.19	1036.185	3.053	0	0	0	1	0	2.730	5.264	0.357
2110	0.36	0.40	41.300	0.00	11.11	0.000	0.000	1	0	0	0	0	0.000	0.000	0.000
2114	0.79	1.42	28.324	11.63	80.77	609.875	0.868	0	0	0	0	1	0.857	6.122	7.383
2118	0.55	0.58	18.835	8.52	3.64	276.129	0.159	1	0	0	0	0	0.000	0.000	0.604
2120	1.75	2.09	41.375	2.32	19.65	285.228	0.596	0	1	0	0	1	1.059	2.523	0.745
2121	0.89	0.95	26.842	1.55	6.82	123.158	0.117	0	0	0	0	0	0.000	0.000	0.772
2124	2.29	3.86	42.864	15.50	68.72	1332.494	5.149	0	0	0	1	0	1.210	1.210	0.982
2125	1.81	1.98	44.320	0.77	9.50	106.021	0.210	0	0	0	1	0	1.796	3.007	0.061
2127	0.72	1.06	19.996	3.88	47.89	196.256	0.208	0	0	0	1	0	0.083	0.083	15.344
2128	2.36	2.47	23.512	9.30	4.70	415.225	1.026	0	0	0	0	0	0.000	0.000	0.002
2129	1.13	2.10	38.529	17.05	85.71	1150.488	2.415	1	0	0	0	0	0.000	0.000	0.728
2130	0.39	0.44	36.436	3.88	12.82	396.391	0.176	1	0	0	0	0	0.000	0.000	19.373
2131	1.75	1.86	42.556	3.88	6.36	470.884	0.874	0	0	0	0	0	0.000	0.000	0.547
2132	1.65	1.72	31.246	6.20	3.66	487.837	0.837	0	0	0	0	0	0.000	0.000	0.011
2134	0.97	1.01	37.526	1.55	4.17	175.183	0.177	0	0	0	0	0	0.000	0.000	0.014
2135	1.23	1.40	24.437	3.88	13.93	250.316	0.351	0	1	2	0	0	0.705	0.705	3.457
2136	2.32	2.53	22.701	9.30	9.13	391.540	0.992	0	0	1	1	0	1.222	1.927	0.076
2137	2.50	2.60	21.586	6.97	4.03	320.173	0.833	0	0	0	0	0	0.000	0.000	0.038
2138	1.39	1.83	40.293	12.40	31.16	1086.600	1.984	0	0	0	0	0	0.000	0.000	0.147
2139	1.03	1.75	37.158	4.65	69.61	474.895	0.829	1	0	0	0	0	0.000	0.000	0.041
2140	2.66	2.77	39.809	7.75	4.17	780.559	2.166	0	2	0	0	0	1.997	1.997	0.004
2141	1.69	1.83	30.229	5.42	8.38	422.742	0.772	0	0	1	0	0	1.202	3.199	0.044
2145	0.35	0.36	31.926	0.00	2.86	0.000	0.000	0	1	0	0	0	0.131	3.855	0.000
2146	0.47	0.49	33.137	5.42	4.26	472.301	0.234	1	0	0	0	0	0.000	0.000	0.829
2147	1.46	1.99	21.143	8.52	35.86	337.945	0.672	0	0	0	0	0	0.000	0.000	0.000
2148	0.60	0.63	25.759	1.55	5.08	117.886	0.074	0	1	0	0	0	0.538	0.538	0.207
2151	1.54	1.64	39.358	3.10	6.54	353.110	0.581	0	0	0	0	0	0.000	0.000	0.007
2155	0.86	1.75	25.558	9.30	-1.00	475.015	0.829	0	0	0	0	1	0.721	1.848	1.038
2157	3.01	3.17	39.505	3.88	5.37	433.746	1.374	0	0	0	0	0	0.000	0.000	0.063
2161	2.85	3.00	23.484	9.30	5.32	414.417	1.242	0	0	1	0	0	0.293	1.066	0.226
2164	0.45	0.68	21.962	2.32	48.89	143.433	0.097	1	0	0	0	0	0.000	0.000	0.612
2165	0.46	0.54	12.895	4.65	17.39	120.448	0.066	0	0	1	0	0	0.226	1.292	0.000
2167	0.51	1.20	28.985	7.75	-1.00	517.009	0.621	0	0	1	0	1	0.480	0.975	0.040
2169	0.87	0.94	31.281	3.88	8.14	333.633	0.313	1	0	0	0	0	0.000	0.000	0.035
2170	0.46	0.88	28.207	0.00	89.13	0.000	0.000	0	0	0	0	0	0.000	0.000	0.179
2173	2.76	3.07	53.263	5.42	10.95	815.314	2.501	0	0	1	0	0	0.458	0.458	0.002
2174	1.52	1.62	36.397	8.52	6.62	746.471	1.213	0	0	1	0	0	0.619	1.077	0.036
2176	0.84	0.98	31.805	1.55	16.87	147.324	0.144	0	0	0	0	0	0.000	0.000	0.052
2177	2.14	2.28	22.887	9.30	6.60	396.967	0.905	0	1	1	0	0	1.056	1.056	0.000
2178	1.50	1.64	30.284	3.88	9.40	321.495	0.529	0	1	0	0	0	0.134	1.189	0.000
2179	3.04	3.24	27.742	6.97	6.64	455.059	1.474	0	0	1	0	0	1.491	2.680	0.006
2181	1.35	1.47	17.657	6.97	8.96	234.075	0.345	0	0	0	0	0	0.000	0.000	0.034
2184	2.31	2.49	19.718	8.52	7.86	299.763	0.747	0	0	0	0	0	0.000	0.000	0.035
2185	0.35	0.63	38.223	6.97	77.14	684.726	0.428	1	0	0	0	0	0.000	0.000	9.731
2186	1.67	2.10	54.802	0.00	25.30	0.000	0.000	0	0	0	0	1	1.781	1.781	2.449
2188	1.54	1.65	26.696	0.00	7.19	0.000	0.000	0	0	0	0	0	0.000	0.000	11.164
2190	0.81	0.91	31.584	11.63	12.50	728.921	0.662	0	0	0	0	0	0.000	0.000	0.070
2191	3.37	3.54	31.822	10.07	5.09	688.331	2.438	0	0	0	1	0	3.439	3.439	0.059
2193	2.72	2.89	26.329	10.85	5.93	527.632	1.523	0	0	1	0	0	2.439	5.877	0.000
2194	1.78	2.94	31.639	14.72	65.34	782.423	2.297	0	0	1	1	1	2.012	7.890	0.081
2195	2.16	2.35	23.648	10.85	8.88	436.232	1.026	0	0	2	0	0	2.187	10.077	0.043
2197	1.10	1.18	47.281	6.20	7.34	800.174	0.945	1	0	0	0	0	0.000	0.000	2.673
2198	1.74	1.95	44.155	1.55	12.21	207.464	0.404	0	1	1	0	0	1.674	1.674	29.180
2200	0.53	0.99	22.782	0.00	84.91	0.000	0.000	0	0	0	2	0	0.550	0.870	1.253
2202	3.01	3.16	29.912	3.88	5.03	316.970	1.001	0	0	0	0	0	0.000	0.000	20.695
2203	1.92	3.06	44.066	0.00	59.47	0.000	0.000	0	1	2	0	1	1.362	0.508	9.943
2204	1.80	2.21	27.984	7.75	23.03	492.634	1.089	0	0	0	0	1	0.231	0.740	0.000
2207	0.63	0.86	18.110	4.65	37.10	196.628	0.169	0	0	0	1	0	0.199	0.199	0.125
2208	1.14	1.22	18.351	2.32	7.08	117.060	0.143	0	1	0	0	0	0.176	0.375	1.006
2211	2.21	2.37	36.481	12.40	7.31	938.079	2.224	0	0	2	0	0	1.907	1.907	0.031
2212	0.63	0.72	23.663	1.55	14.52	107.678	0.077	0	0	1	0	0	0.423	2.330	0.070
2213	1.32	1.97	26.565	11.63	48.85	545.630	1.074	0	0	2	0	1	1.498	2.048	0.068
2214	0.82	0.87	36.314	0.00	6.17	0.000	0.000	0	0	0	0	0	0.000	0.000	0.004
2218	0.58	0.61	60.605	20.15	5.26	2560.933	1.550	1	0	0	0	0	0.000	0.000	0.695
2219	1.46	1.62	28.883	13.95	11.03	654.434	1.063	0	0	3	0	0	0.371	0.844	0.036
2220	2.42	3.57	28.370	13.95	47.50	631.961	2.257	0	1	0	2	0	0.439	0.576	0.015
2221	1.12	1.21	39.809	8.52	8.11	837.846	1.014	0	0	1	0	0	1.020	1.596	0.002
2222	1.46	1.65	21.751	2.32	13.10	141.891	0.235	0	0	2	2	0	1.576	3.172	0.010
2225	0.27	0.51	18.218	3.88	88.89	174.608	0.090	0	0	0	0	1	0.196	3.368	6.113
2226	2.61	3.29	23.170	10.85	25.87	419.937	1.381	0	0	1	0	1	1.000	4.368	0.037
2228	1.00	1.09	34.916	6.20	9.09	559.322	0.610	0	0	0	0	0	0.000	0.000	0.352
2229	1.32	2.17	30.396	14.72	64.12	724.962	1.573	1	0	0	0	0	0.000	0.000	1.458
2230	0.32	0.55	24.169	3.88	71.88	247.047	0.137	0	0	0	0	1	0.349	0.349	0.064
2231	1.27	1.78	22.897	0.00	39.68	0.000	0.000	0	0	0	0	1	1.311	1.660	5.885
2232	0.76	1.29	32.437	11.63	70.67	760.064	0.982	0	0	0	0	1	0.808	2.468	0.093
2233	1.38	1.54	19.376	9.30	11.68	294.399	0.454	0	0	0	0	0	0.000	0.000	0.120
2235	0.60	1.14	43.431	8.52	91.53	934.843	1.066	0	0	0	0	1	0.621	0.621	2.358
2236	0.18	0.22	5.406	0.00	22.22	0.000	0.000	0	0	1	0	0	0.091	0.712	0.000
2238	2.02	2.33	18.205	7.75	15.50	254.542	0.593	0	0	0	1	0	0.145	0.145	0.000
2239	1.90	2.20	25.234	11.63	15.96	497.009	1.093	0	0	0	0	0	0.000	0.000	1.173
2242	2.36	2.56	36.820	12.40	8.55	951.289	2.438	0	0	0	0	0	0.000	0.000	0.085
2243	0.44	0.58	32.955	7.75	29.55	613.672	0.353	1	0	0	0	0	0.000	0.000	0.290
2244	0.76	0.76	33.120	10.85	0.00	759.105	0.574	1	0	0	0	0	0.000	0.000	1.015
2245	2.37	2.97	27.738	9.30	25.11	538.704	1.598	0	1	0	0	1	2.069	1.286	0.325
2248	1.27	1.53	28.925	9.30	20.63	573.394	0.879	0	0	0	1	0	1.329	2.615	0.081
2249	2.19	2.58	22.944	10.07	17.97	407.320	1.052	0	2	0	1	0	1.259	2.410	0.000
2250	1.72	3.24	51.980	12.40	88.82	1541.862	4.994	0	0	1	1	0	1.462	2.152	0.004
2252	2.29	2.55	29.577	10.07	11.45	617.264	1.576	0	0	1	0	0	0.441	0.441	0.124
2253	0.76	0.81	17.561	2.32	6.67	111.285	0.090	0	1	0	0	0	0.095	0.536	1.146
2254	2.10	2.34	32.797	5.42	11.54	466.510	1.092	0	0	1	0	0	1.667	2.203	0.012
2258	1.49	2.65	52.893	1.55	77.70	250.013	0.663	0	0	1	1	0	2.100	4.303	22.922
2259	4.24	4.51	38.681	7.75	6.43	753.080	3.397	0	0	1	0	0	0.118	4.422	0.000
2260	0.82	1.12	24.678	3.88	37.04	253.254	0.284	0	1	2	0	1	0.388	1.337	4.706
2264	1.89	2.10	32.132	13.95	11.23	796.815	1.672	0	1	0	0	0	1.142	2.480	0.068
2265	0.52	0.82	22.068	8.52	55.77	362.720	0.296	0	0	1	1	1	0.243	1.031	0.052
2267	1.26	1.31	33.925	3.88	4.00	365.813	0.480	0	0	2	0	0	0.923	1.953	0.000
2270	1.12	1.19	16.487	7.75	6.31	212.717	0.253	0	0	0	0	0	0.000	0.000	0.024
2271	0.80	1.05	37.077	3.88	31.65	404.189	0.424	0	0	0	0	1	0.818	0.818	0.057
2274	0.47	0.54	26.231	3.88	14.89	272.158	0.148	0	0	1	0	0	0.444	1.262	2.190
2276	3.55	3.72	49.272	4.65	4.83	651.863	2.427	0	0	0	0	0	0.000	0.000	0.031
2280	2.00	2.17	26.910	0.77	8.59	63.632	0.138	0	0	1	0	0	1.879	2.528	0.002
2283	0.95	1.08	31.982	2.32	13.83	216.618	0.234	0	0	0	0	0	0.000	0.000	0.480
2286	0.66	0.74	22.544	4.65	12.31	261.404	0.193	0	0	0	0	0	0.000	0.000	2.928
2287	3.28	3.52	30.670	10.85	7.38	675.576	2.379	0	0	3	0	0	2.098	1.457	0.302
2288	2.47	3.07	44.568	15.50	24.08	1415.456	4.342	0	0	1	1	0	1.732	1.999	0.043
2292	2.00	2.14	29.912	10.85	7.07	649.753	1.390	0	0	2	0	0	1.167	1.697	0.365
2293	0.64	1.32	38.442	9.30	-1.00	851.439	1.125	0	1	0	0	1	0.964	2.661	0.002
2295	3.29	3.61	35.934	7.75	9.82	686.194	2.479	0	0	2	0	0	3.101	3.003	0.201
2296	0.60	0.63	39.014	13.17	5.08	1069.476	0.669	1	0	0	0	0	0.000	0.000	3.219
2297	0.72	1.14	18.617	0.00	59.15	0.000	0.000	0	0	1	0	1	0.546	1.879	0.449
2298	1.17	1.28	25.379	5.42	9.48	340.075	0.436	0	0	0	0	0	0.000	0.000	0.181
2299	0.51	0.55	13.232	5.42	7.84	133.057	0.074	0	0	0	0	0	0.000	0.000	0.000
2302	2.61	2.73	48.183	6.20	4.63	817.743	2.236	0	0	1	0	0	2.580	2.580	0.010
2305	3.27	3.47	36.663	10.85	6.17	879.854	3.054	0	1	2	0	0	1.636	1.605	0.016
2307	0.72	0.75	37.813	5.42	4.23	551.986	0.412	1	0	0	0	0	0.000	0.000	0.375
2309	1.52	1.77	24.141	5.42	15.89	318.983	0.563	0	0	1	0	0	1.484	3.580	0.003
2310	1.44	1.56	36.205	15.50	8.39	1008.200	1.577	0	0	0	0	0	0.000	0.000	0.008
2312	1.57	1.69	26.929	5.42	7.05	366.502	0.618	0	0	1	0	0	1.336	1.336	0.017
2313	1.88	2.66	23.372	9.30	41.94	411.131	1.095	0	0	2	0	1	1.640	1.619	0.034
2315	2.04	2.12	21.005	9.30	3.96	341.990	0.725	0	0	0	0	0	0.000	0.000	0.002
2316	0.98	1.66	36.908	11.63	70.10	923.349	1.537	0	0	1	0	0	0.125	0.125	0.020
2317	2.61	2.78	24.714	11.63	6.56	478.025	1.331	0	1	0	0	0	0.440	0.565	0.000
2318	2.20	2.72	25.077	6.97	23.85	396.671	1.081	0	1	1	0	1	1.248	1.813	4.070
2320	2.34	3.32	20.696	9.30	41.81	332.944	1.105	0	0	1	1	0	2.109	2.126	0.009
2321	0.93	0.97	40.562	14.72	4.35	1195.203	1.158	0	1	1	0	0	0.453	1.345	0.093
2322	1.78	2.05	32.485	7.75	15.34	602.235	1.234	0	0	0	1	0	1.821	3.166	0.002
2327	1.14	2.12	24.465	0.00	85.84	0.000	0.000	0	0	2	1	0	1.981	1.981	1.457
2328	2.60	2.77	32.064	10.85	6.59	723.104	2.006	0	0	3	1	0	2.149	4.130	0.010
2329	2.03	2.26	25.246	11.63	11.44	497.451	1.124	0	1	1	0	0	1.847	5.978	0.115
2331	0.41	1.04	22.874	6.20	-1.00	324.773	0.338	0	0	0	2	1	0.474	3.365	5.691
2332	0.31	0.32	294.500	0.00	3.23	0.000	0.000	0	0	0	0	0	0.000	0.000	0.000
2333	0.53	0.67	26.402	5.42	24.53	357.521	0.238	0	0	0	2	0	0.249	0.245	2.594
2337	2.02	2.08	30.177	9.30	3.00	609.963	1.268	0	0	0	0	0	0.000	0.000	3.640
2338	0.99	1.09	19.561	3.88	10.20	190.958	0.208	0	0	1	0	0	0.884	0.884	0.198
2340	1.13	1.18	44.393	11.63	4.46	1196.713	1.413	1	0	0	0	0	0.000	0.000	0.058
2342	3.07	3.29	29.895	13.17	7.24	692.039	2.276	0	0	1	0	0	3.074	3.074	0.011
2348	0.55	0.59	34.270	0.00	5.45	0.000	0.000	0	0	1	0	0	0.428	0.428	0.000
2350	1.79	1.90	39.092	8.52	6.21	818.635	1.553	0	0	0	0	0	0.000	0.000	0.221
2351	1.76	1.89	19.959	8.52	7.47	306.235	0.578	0	0	1	0	0	0.820	0.820	0.310
2352	3.64	3.90	27.550	13.17	7.20	594.970	2.323	0	0	0	0	0	0.000	0.000	0.059
2353	0.94	1.27	25.718	3.10	35.48	220.273	0.280	0	0	0	2	0	1.128	1.128	2.696
2354	0.68	0.77	23.546	0.77	13.43	55.441	0.043	0	0	0	0	0	0.000	0.000	0.020
2356	1.43	1.54	15.537	6.20	7.75	181.861	0.281	0	0	0	0	0	0.000	0.000	0.090
2357	3.77	4.01	27.813	3.88	6.15	291.418	1.167	0	1	1	0	0	1.138	1.138	0.009
2358	0.63	0.69	20.459	8.52	9.68	319.619	0.219	0	0	0	0	0	0.000	0.000	0.441
2359	1.18	1.26	21.370	3.10	6.84	177.934	0.224	0	0	1	0	0	0.395	0.395	0.057
2360	1.06	1.56	32.469	4.65	47.62	406.396	0.636	0	0	1	0	1	1.296	1.691	6.684
2361	1.88	2.06	38.433	3.10	9.68	344.103	0.708	0	0	0	0	0	0.000	0.000	0.180
2363	1.94	2.00	23.050	9.30	3.12	401.721	0.803	0	0	0	0	0	0.000	0.000	0.014
2364	1.28	2.15	41.732	0.77	67.72	99.720	0.214	0	0	3	0	1	1.979	1.979	0.124
2365	2.19	2.30	31.318	6.20	5.07	489.249	1.126	0	0	0	0	0	0.000	0.000	0.114
2367	1.22	1.48	49.769	9.30	21.49	1182.368	1.754	1	0	0	0	0	0.000	0.000	0.715
2368	2.29	2.41	20.734	9.30	5.29	334.053	0.806	0	0	0	0	0	0.000	0.000	0.004
2373	0.74	1.31	23.365	10.85	78.08	426.604	0.560	0	0	0	0	1	0.768	0.768	0.187
2374	0.28	0.29	32.366	0.77	3.57	76.915	0.023	0	0	1	0	0	0.183	0.952	0.000
2375	2.04	2.20	23.888	7.75	7.92	392.909	0.864	0	0	0	0	0	0.000	0.000	0.000
2377	1.54	1.74	27.605	4.65	12.42	335.337	0.582	0	2	1	0	0	0.908	0.695	0.114
2378	0.54	0.73	15.873	6.20	33.33	188.406	0.137	0	0	0	0	0	0.000	0.000	3.147
2380	0.50	0.95	19.405	0.00	88.00	0.000	0.000	0	0	0	0	0	0.000	0.000	0.728
2382	1.64	1.83	24.841	10.07	11.04	467.360	0.854	0	0	2	1	0	1.641	2.943	0.034
2384	0.59	0.59	32.189	0.00	0.00	0.000	0.000	1	0	0	0	0	0.000	0.000	0.965
2385	0.49	1.05	19.483	0.00	-1.00	0.000	0.000	0	0	0	0	1	0.453	0.453	4.547
2386	1.29	2.56	21.695	0.00	98.44	0.000	0.000	0	0	1	1	0	0.331	0.331	0.206
2389	1.21	1.57	21.357	10.07	30.00	357.084	0.562	0	0	2	0	1	1.011	0.842	0.008
2390	2.53	2.63	35.832	9.30	3.98	775.195	2.041	0	0	0	0	0	0.000	0.000	0.021
2392	1.42	1.50	18.785	8.52	5.67	274.792	0.413	0	0	0	0	0	0.000	0.000	0.042
2393	3.11	3.31	28.989	12.40	6.49	646.224	2.139	0	0	0	0	0	0.000	0.000	0.025
2397	1.54	2.88	29.395	6.97	86.27	491.288	1.413	0	0	1	0	1	1.438	0.791	1.136
2400	2.79	3.60	45.592	18.60	28.88	1577.234	5.681	0	0	1	0	0	0.152	1.058	2.960
2401	2.43	3.83	30.990	10.85	57.68	686.513	2.632	0	0	0	0	1	0.977	0.977	0.269
2403	1.06	1.12	15.819	6.20	5.71	187.349	0.210	0	0	0	0	0	0.000	0.000	0.599
2404	0.29	0.32	26.337	0.00	10.34	0.000	0.000	0	0	0	0	0	0.000	0.000	30.794
2405	2.10	2.30	45.737	8.52	9.62	996.622	2.293	0	0	0	0	0	0.000	0.000	0.099
2406	1.37	1.46	20.042	6.20	6.62	269.605	0.394	0	0	0	0	0	0.000	0.000	0.003
2407	0.92	1.01	23.511	6.97	9.89	362.345	0.366	0	0	0	0	0	0.000	0.000	0.000
2408	0.85	1.26	49.918	9.30	48.81	1186.727	1.497	1	0	0	0	0	0.000	0.000	3.287
2409	1.91	2.54	24.027	9.30	33.33	430.269	1.094	0	0	0	0	1	0.519	0.519	0.034
2410	1.80	2.01	36.550	0.77	11.80	87.103	0.175	0	0	0	0	1	0.192	0.711	0.000
2411	2.70	2.83	28.963	10.07	4.48	597.821	1.689	0	0	0	0	0	0.000	0.000	0.007
2413	0.42	0.69	17.934	0.00	61.90	0.000	0.000	0	0	0	0	1	0.440	0.440	0.282
2414	0.94	0.96	164.422	0.00	2.15	0.000	0.000	1	0	0	0	0	0.000	0.000	0.000
2415	2.11	2.20	18.091	7.75	4.31	251.778	0.554	0	0	0	0	0	0.000	0.000	0.351
2419	1.37	1.45	36.382	0.00	5.88	0.000	0.000	0	0	0	0	0	0.000	0.000	19.079
2423	0.90	0.95	26.972	2.32	5.62	180.024	0.171	0	0	1	0	0	0.291	0.291	0.598
2424	1.14	1.24	44.334	4.65	8.85	579.723	0.719	1	0	0	0	0	0.000	0.000	0.547
2425	2.12	2.35	35.246	16.27	10.95	969.977	2.280	0	0	0	1	0	2.114	2.405	0.064
2426	1.74	1.81	45.609	5.42	4.07	684.857	1.237	0	0	1	0	0	0.124	2.529	0.000
2429	3.35	3.64	32.477	9.30	8.73	677.145	2.466	0	0	1	0	0	1.413	3.942	0.012
2430	2.16	2.82	30.532	11.63	30.37	690.489	1.944	0	0	0	2	0	0.303	2.202	0.024
2431	0.68	0.74	34.411	3.10	8.96	304.939	0.225	0	0	1	0	0	0.588	2.790	0.055
2432	3.32	3.48	47.873	4.65	4.86	631.419	2.198	0	0	0	0	0	0.000	0.000	0.128
2433	0.47	0.51	21.652	8.52	8.51	351.558	0.181	0	0	0	1	0	0.113	0.113	0.000
2435	1.13	1.17	44.373	6.97	3.57	819.486	0.959	0	0	0	0	0	0.000	0.000	0.041
2436	0.76	0.83	20.011	0.00	9.33	0.000	0.000	0	0	0	0	0	0.000	0.000	5.536
2438	0.46	0.63	26.111	6.20	34.78	387.829	0.243	0	0	0	2	0	0.341	0.224	0.127
2443	1.04	1.18	26.711	11.63	13.59	550.954	0.650	0	0	0	0	0	0.000	0.000	1.001
2445	1.80	2.43	23.954	3.88	35.39	244.441	0.594	0	0	0	0	1	0.510	0.510	0.039
2449	1.58	1.92	28.667	0.00	21.02	0.000	0.000	0	0	2	1	0	1.476	1.150	0.077
2450	3.07	3.22	42.944	8.52	4.93	921.824	2.967	0	1	1	0	0	2.072	1.736	0.025
2451	1.51	1.59	24.241	9.30	5.33	436.533	0.696	0	0	0	0	0	0.000	0.000	0.000
2452	1.50	1.64	37.676	6.20	9.40	613.085	1.008	0	0	0	0	0	0.000	0.000	7.424
2454	2.78	3.48	31.075	6.97	25.00	528.102	1.838	0	0	0	2	0	0.479	0.479	0.029
2456	1.74	2.39	27.138	7.75	37.79	472.045	1.129	1	0	0	0	0	0.000	0.000	0.000
2457	0.42	0.94	20.971	6.97	-1.00	306.681	0.288	0	0	0	0	1	0.485	0.769	31.444
2458	3.46	3.63	20.611	9.30	4.96	330.477	1.200	0	0	0	0	1	0.089	0.858	0.019
2459	1.04	1.38	41.263	0.77	33.01	98.579	0.136	1	0	0	0	0	0.000	0.000	11.250
2460	1.51	1.57	22.147	9.30	4.00	375.360	0.591	0	0	0	0	0	0.000	0.000	1.317
2461	2.20	2.56	24.489	11.63	16.51	469.806	1.204	0	0	3	2	0	1.881	1.881	0.039
2462	1.05	1.11	41.466	2.32	5.77	285.896	0.317	0	0	1	0	0	0.133	2.014	0.004
2463	2.39	2.65	27.570	8.52	10.97	510.066	1.354	0	0	0	0	1	2.455	4.470	0.011
2467	2.19	2.35	27.244	10.85	7.37	558.806	1.314	0	3	1	0	0	1.111	3.504	0.242
2470	3.54	3.67	29.881	7.75	3.70	538.843	1.979	0	0	0	0	0	0.000	0.000	0.020
2475	2.22	2.60	49.693	0.77	17.27	119.103	0.310	0	0	0	0	0	0.000	0.000	0.316
2476	0.44	0.46	27.160	3.88	4.55	283.461	0.132	0	0	1	0	0	0.333	0.333	2.679
2477	2.26	2.35	19.013	8.52	4.02	280.898	0.660	0	0	0	0	0	0.000	0.000	0.280
2478	1.23	1.38	32.372	12.40	12.30	778.016	1.075	0	0	1	0	0	1.017	1.017	0.261
2479	0.30	0.30	23.688	7.75	0.00	388.037	0.117	0	0	0	0	0	0.000	0.000	0.048
2481	1.83	2.19	29.169	8.52	19.89	552.881	1.211	0	0	0	0	0	0.000	0.000	2.053
2482	2.22	3.13	30.121	7.75	40.91	544.678	1.704	0	1	0	0	0	0.269	0.269	0.000
2483	1.16	1.25	48.058	0.00	7.83	0.000	0.000	0	0	0	0	0	0.000	0.000	5.381
2485	1.33	2.13	14.317	5.42	59.85	151.551	0.323	0	0	0	0	1	1.357	1.357	0.645
2487	0.73	0.76	19.796	8.52	4.17	301.848	0.228	0	0	0	0	0	0.000	0.000	0.418
2488	0.67	0.74	15.978	2.32	10.61	99.726	0.073	0	0	2	0	0	0.476	0.327	0.070
2490	1.78	2.40	26.845	6.97	35.23	435.398	1.046	0	0	0	0	1	0.480	0.480	8.055
2491	3.30	3.44	50.021	2.32	4.28	348.380	1.199	0	0	1	0	0	0.720	1.200	0.000
2492	0.24	0.24	19.679	5.42	0.00	242.937	0.059	0	0	0	0	0	0.000	0.000	0.213
2493	1.26	1.76	27.953	11.63	39.20	596.307	1.047	0	0	0	1	1	1.066	1.066	0.061
2494	2.02	2.17	20.683	8.52	7.50	325.605	0.706	0	0	0	0	0	0.000	0.000	0.332
2495	1.18	2.54	27.450	4.65	-1.00	333.074	0.847	0	1	1	1	1	0.907	0.592	0.234
2496	1.62	1.76	17.102	6.97	8.07	221.913	0.390	0	0	0	0	0	0.000	0.000	0.038
2497	1.80	1.91	29.829	6.20	6.18	460.241	0.878	0	0	0	0	0	0.000	0.000	0.010
2504	1.07	1.51	22.940	10.07	41.51	407.207	0.616	0	0	0	0	0	0.000	0.000	9.789
2505	1.07	2.04	19.350	9.30	90.57	293.639	0.598	0	0	0	1	0	1.232	1.232	0.889
2506	0.92	1.17	29.476	0.00	27.47	0.000	0.000	0	0	1	3	0	0.222	0.615	0.026
2508	2.51	2.67	34.764	10.85	6.43	815.132	2.180	0	1	0	0	0	0.307	0.922	0.240
2510	3.74	4.04	38.555	14.72	7.82	1102.388	4.449	0	0	4	1	0	2.971	1.575	0.000
2511	0.84	1.30	40.079	17.05	55.42	1233.541	1.606	0	0	1	0	0	0.800	2.376	0.057
2513	2.73	2.96	20.323	8.52	8.12	315.965	0.934	0	0	0	0	0	0.000	0.000	0.057
2516	1.85	2.04	28.602	7.75	10.38	507.701	1.035	0	0	0	0	1	0.100	0.100	0.180
2518	2.70	2.94	48.709	6.20	8.58	827.993	2.431	0	0	2	0	0	2.526	2.626	0.034
2520	2.74	2.95	29.772	10.07	7.35	623.433	1.837	0	1	0	0	0	2.018	2.018	0.007
2522	2.05	2.27	26.736	12.40	10.84	558.458	1.268	0	0	2	0	0	1.003	1.616	0.323
2523	1.80	2.05	29.650	12.40	14.04	671.992	1.376	0	1	2	0	0	1.244	1.085	0.277
2524	0.34	0.35	26.381	0.77	2.94	62.343	0.022	0	0	0	0	0	0.000	0.000	0.335
2526	1.54	1.73	19.734	6.20	11.76	263.612	0.455	0	1	1	0	0	1.140	1.140	0.016
2527	2.17	2.33	29.778	10.85	7.44	645.194	1.504	0	0	1	0	0	1.098	2.239	0.001
2528	2.71	2.87	55.134	2.32	5.58	385.725	1.105	0	0	0	0	0	0.000	0.000	1.340
2529	0.25	0.26	23.525	2.32	4.00	154.852	0.041	0	0	0	0	0	0.000	0.000	0.000
2533	0.46	0.52	47.579	5.42	13.04	718.435	0.377	1	0	0	0	0	0.000	0.000	0.437
2538	2.12	2.56	26.986	8.52	20.95	494.418	1.267	0	1	1	0	1	0.295	0.530	0.416
2542	2.23	2.39	52.990	0.00	7.24	0.000	0.000	0	0	0	0	0	0.000	0.000	0.484
2543	0.39	0.52	19.459	3.10	33.33	159.323	0.084	0	0	1	1	0	0.193	0.185	0.139
2545	0.41	0.44	37.546	4.65	7.32	480.562	0.213	1	0	0	0	0	0.000	0.000	0.303
2546	1.80	1.93	16.582	6.97	7.30	210.518	0.406	0	0	2	0	0	1.613	1.798	0.060
2547	1.28	1.35	23.428	6.20	5.51	335.570	0.454	0	0	0	0	0	0.000	0.000	0.000
2548	1.74	1.84	28.784	6.20	5.81	439.880	0.808	0	1	1	0	0	1.384	1.384	0.179
2549	2.23	2.42	43.700	6.97	8.60	804.743	1.949	0	0	0	0	0	0.000	0.000	0.028
2550	3.22	3.55	23.750	6.20	10.34	341.836	1.214	0	0	0	0	1	0.246	0.246	0.016
2552	1.20	2.04	37.559	6.97	69.75	670.173	1.366	0	0	0	0	1	1.252	4.062	0.018
2554	0.14	0.15	0.000	0.00	-1.00	0.000	0.000	0	0	0	0	0	0.000	0.000	0.000
2557	1.96	2.08	34.268	13.17	6.19	873.042	1.815	0	0	0	0	0	0.000	0.000	0.294
2558	0.91	1.03	32.152	4.65	13.33	401.757	0.413	0	0	0	1	0	0.951	0.951	0.434
2559	3.26	3.35	31.933	7.75	2.79	588.799	1.972	0	0	0	0	0	0.000	0.000	0.041
2561	0.25	0.36	17.273	0.00	44.00	0.000	0.000	0	0	0	0	1	0.114	0.114	0.514
2562	0.99	1.52	23.798	6.20	54.08	342.764	0.522	0	0	0	0	1	0.449	0.563	3.777
2563	2.48	2.60	41.035	6.20	4.88	678.514	1.766	0	1	0	0	0	0.178	0.741	0.005
2564	1.17	1.78	24.549	10.07	51.72	458.119	0.814	0	0	1	1	1	1.555	1.206	0.053
2565	1.15	1.24	25.259	2.32	7.89	167.517	0.208	0	0	2	0	0	0.889	2.095	0.000
2567	0.17	0.17	0.000	0.00	-1.00	0.000	0.000	0	0	0	0	0	0.000	0.000	0.000
2568	1.46	1.59	28.210	6.97	8.97	465.324	0.742	0	0	0	0	0	0.000	0.000	0.000
2572	0.41	0.60	14.997	3.88	43.90	135.394	0.081	0	0	1	1	0	0.200	0.160	0.358
2573	2.34	3.75	36.024	0.77	60.34	85.821	0.322	0	0	0	0	0	0.000	0.000	13.352
2574	2.02	2.20	21.353	8.52	9.00	343.571	0.756	0	0	1	0	0	1.696	1.696	0.004
2575	1.11	1.58	42.767	6.20	42.73	712.255	1.128	0	0	1	0	0	0.536	2.232	0.020
2576	1.54	1.84	28.583	10.85	18.95	604.445	1.110	0	1	0	1	0	1.661	3.893	0.048
2577	0.94	1.19	34.402	3.88	26.88	371.627	0.442	0	0	1	0	1	0.358	4.251	2.211
2578	0.29	0.54	19.268	4.65	86.21	213.552	0.116	0	0	0	1	0	0.088	0.088	7.255
2581	1.97	2.12	23.403	10.07	7.69	421.864	0.894	0	0	1	0	0	1.919	5.809	0.027
2582	2.22	2.33	34.864	5.42	5.00	501.730	1.169	0	0	0	0	0	0.000	0.000	0.092
2583	0.71	0.74	15.613	6.97	4.29	189.285	0.139	0	0	0	0	0	0.000	0.000	0.004
2584	0.47	0.50	17.279	5.42	6.38	202.024	0.102	0	0	0	0	0	0.000	0.000	1.574
2585	1.14	1.29	22.837	7.75	13.27	367.337	0.474	0	0	1	0	0	0.207	0.207	0.122
2589	1.12	1.16	27.078	3.10	3.60	233.519	0.271	0	1	0	0	0	0.179	0.179	0.025
2590	1.18	1.28	15.629	6.20	8.55	183.665	0.235	0	0	0	0	0	0.000	0.000	0.044
2592	0.45	0.58	17.528	6.20	26.67	220.636	0.127	0	0	1	1	0	0.450	0.450	0.119
2594	0.58	0.63	28.139	10.07	8.77	571.763	0.358	0	0	0	0	0	0.000	0.000	0.007
2596	1.70	1.79	22.877	6.20	5.36	324.823	0.580	0	0	1	0	0	0.316	1.068	0.009
2598	1.86	2.04	37.146	12.40	9.78	964.001	1.965	0	0	4	0	0	1.211	2.280	0.308
2599	2.85	3.00	18.486	6.97	5.32	252.235	0.756	0	0	1	0	0	2.264	4.543	0.876
2601	1.59	2.23	20.269	6.97	39.87	291.301	0.650	0	0	1	0	0	1.984	6.527	1.309
2603	1.98	2.54	22.390	7.75	28.57	356.444	0.906	0	1	0	0	1	1.003	1.003	0.000
2604	0.58	0.73	25.324	10.85	26.32	493.367	0.358	0	0	1	1	0	0.265	0.748	0.070
2608	0.76	0.89	20.480	10.07	17.33	329.338	0.292	0	0	3	0	0	0.676	1.424	0.062
2610	2.00	2.19	30.602	13.17	9.60	721.296	1.579	0	0	1	0	0	0.880	2.305	0.227
2611	1.04	1.25	46.173	0.77	20.39	110.533	0.138	1	0	0	0	0	0.000	0.000	0.000
2614	2.10	2.22	35.544	10.85	5.77	841.722	1.868	0	0	0	0	0	0.000	0.000	0.119
2615	1.32	1.41	29.445	10.85	6.87	633.840	0.895	0	0	1	0	0	1.156	1.156	0.010
2616	1.87	1.92	20.821	6.20	2.70	284.789	0.546	0	0	0	0	0	0.000	0.000	0.253
2617	1.22	1.41	29.692	6.97	15.70	497.787	0.703	0	0	0	0	0	0.000	0.000	0.066
2618	0.30	0.51	0.000	0.00	70.00	0.000	0.000	0	0	0	0	1	0.178	0.178	14.907
2619	1.24	1.32	28.950	4.65	6.50	354.984	0.469	0	0	0	0	0	0.000	0.000	0.055
2620	2.30	2.51	51.054	3.10	9.21	467.026	1.173	0	0	1	1	0	0.810	0.504	0.191
2622	2.43	2.53	23.749	8.52	4.15	407.721	1.033	0	0	1	0	0	0.084	0.588	0.000
2627	0.22	0.22	11.854	0.00	0.00	0.000	0.000	0	0	0	0	0	0.000	0.000	0.000
2628	3.08	3.21	37.310	3.88	4.26	407.023	1.306	0	0	0	0	0	0.000	0.000	0.048
2629	1.92	2.03	27.507	5.42	5.79	376.346	0.763	0	0	0	0	0	0.000	0.000	0.004
2630	2.34	2.46	24.151	10.07	5.17	445.522	1.097	0	0	1	0	0	1.027	1.027	0.001
2633	1.33	1.45	24.372	6.20	9.09	353.953	0.514	0	0	0	0	0	0.000	0.000	0.011
2639	1.38	2.08	33.849	3.10	50.36	299.462	0.622	0	0	0	1	0	1.389	1.389	0.072
2640	2.47	2.57	39.536	3.10	4.08	354.850	0.913	0	0	0	0	0	0.000	0.000	0.002
2642	2.18	2.30	48.962	3.10	5.56	446.642	1.028	0	0	0	0	0	0.000	0.000	0.025
2643	0.92	1.77	29.998	0.00	92.31	0.000	0.000	1	0	0	0	0	0.000	0.000	0.108
2644	0.98	1.21	49.171	0.00	23.71	0.000	0.000	0	0	0	0	1	1.026	1.026	0.000
2645	1.79	1.86	38.383	4.65	3.95	492.780	0.915	0	0	0	0	0	0.000	0.000	0.000
2646	1.44	1.52	26.470	2.32	5.59	176.363	0.269	1	0	0	0	0	0.000	0.000	0.830
2649	1.37	1.48	28.785	5.42	8.09	398.129	0.591	0	0	2	0	0	1.220	0.658	0.140
2650	2.04	2.21	25.083	10.85	8.42	485.146	1.072	0	0	2	0	0	2.110	2.768	0.137
2651	0.40	0.45	19.232	0.77	12.50	44.938	0.020	0	1	0	0	0	0.202	2.970	0.000
2652	2.13	2.24	45.183	0.00	5.21	0.000	0.000	0	0	0	0	0	0.000	0.000	0.011
2653	1.77	2.93	27.202	7.75	65.71	473.595	1.386	0	1	2	1	0	0.920	0.660	1.854
2656	3.18	3.47	27.110	9.30	9.21	520.354	1.806	0	1	4	0	0	2.993	3.653	0.007
2657	1.06	1.72	39.244	4.65	61.90	505.362	0.867	0	0	0	2	0	1.274	4.927	0.073
2658	1.38	1.45	29.115	3.10	5.11	253.359	0.368	0	0	3	0	0	0.644	2.075	0.022
2659	1.19	1.33	33.991	4.65	11.86	428.619	0.571	0	0	0	0	0	0.000	0.000	0.023
2660	0.92	0.98	42.562	0.00	6.59	0.000	0.000	0	0	0	0	0	0.000	0.000	8.544
2661	0.92	0.97	23.576	3.88	5.49	239.836	0.232	0	0	0	0	0	0.000	0.000	1.418
2663	2.15	2.35	40.192	6.20	9.39	662.095	1.557	0	0	1	0	0	0.249	0.249	0.019
2664	2.30	2.43	41.051	15.50	5.70	1244.182	3.025	0	0	2	0	0	0.873	1.122	0.015
2665	0.81	1.06	17.847	6.20	31.25	226.866	0.240	0	0	0	0	1	0.163	1.285	0.101
2666	1.77	2.12	39.317	13.95	20.00	1111.712	2.356	0	1	1	0	1	0.970	1.565	0.023
2669	0.17	0.18	0.000	0.00	-1.00	0.000	0.000	0	0	0	0	0	0.000	0.000	0.000
2670	1.23	2.48	24.052	9.30	-1.00	431.001	1.070	0	0	1	0	1	1.176	1.176	0.245
2671	0.55	0.97	19.661	8.52	74.55	298.257	0.289	0	0	1	0	1	0.342	0.895	9.852
2672	0.82	0.84	23.480	1.55	2.47	106.787	0.089	0	0	0	0	0	0.000	0.000	30.857
2675	1.88	2.14	28.187	13.95	13.98	623.944	1.335	0	0	1	0	0	0.889	1.995	0.146
2678	1.80	1.94	24.746	10.07	7.87	464.346	0.900	0	0	0	0	0	0.000	0.000	0.129
2679	1.83	2.16	40.900	3.10	18.23	368.133	0.795	0	0	0	0	1	0.240	0.240	2.681
2682	0.48	0.52	48.637	13.17	8.33	1467.780	0.770	1	0	0	0	0	0.000	0.000	0.261
2683	1.96	2.04	36.086	6.20	4.12	582.114	1.186	0	0	0	0	0	0.000	0.000	0.027
2684	1.10	1.16	24.201	7.75	5.50	400.545	0.465	0	0	0	0	0	0.000	0.000	0.050
2686	2.90	2.99	23.705	9.30	3.14	420.878	1.257	0	0	0	0	0	0.000	0.000	0.017
2687	1.37	1.57	38.000	16.27	14.71	1110.809	1.748	0	0	2	0	0	1.191	1.191	0.047
2691	1.20	1.37	34.882	0.00	14.29	0.000	0.000	0	0	0	0	1	1.178	2.180	0.000
2693	1.43	1.74	34.205	13.17	21.13	870.427	1.511	0	0	0	0	1	1.520	3.699	0.176
2695	0.65	0.76	18.904	4.65	17.19	208.230	0.158	0	0	1	0	0	0.306	4.005	0.032
2698	1.56	1.65	19.855	6.20	5.81	265.972	0.440	0	0	0	0	0	0.000	0.000	0.013
2702	2.97	3.21	33.743	1.55	8.16	156.761	0.503	0	0	3	0	0	1.824	1.627	2.728
2707	0.79	1.28	22.121	3.10	62.82	185.246	0.237	0	0	0	0	1	0.421	3.757	2.037
2708	2.46	2.57	13.299	4.65	4.51	126.343	0.325	0	0	2	0	0	0.469	4.226	10.670
2711	2.13	2.31	19.260	7.75	8.53	280.245	0.648	0	0	2	0	0	1.437	1.437	0.006
2712	1.73	1.83	22.785	9.30	5.85	394.000	0.720	0	0	1	0	0	0.409	1.846	0.009
2713	1.16	1.42	21.268	7.75	22.61	329.117	0.468	1	0	0	0	0	0.000	0.000	0.051
2714	0.85	0.90	15.050	6.20	5.95	172.374	0.155	0	0	0	0	0	0.000	0.000	0.000
2716	0.70	0.81	38.862	3.88	15.94	425.921	0.344	1	0	0	0	0	0.000	0.000	0.124
2718	0.20	0.20	17.284	0.00	0.00	0.000	0.000	0	0	0	0	0	0.000	0.000	0.000
2719	2.96	3.17	33.579	10.85	7.17	774.744	2.455	0	1	0	0	0	0.280	0.280	7.693
2721	2.28	2.39	26.631	6.20	4.87	397.956	0.952	0	0	0	0	0	0.000	0.000	0.046
2722	0.69	0.75	17.852	6.97	8.82	238.341	0.178	0	0	0	0	0	0.000	0.000	0.594
2723	0.77	0.85	27.604	4.65	10.53	335.323	0.284	0	0	0	0	0	0.000	0.000	0.000
2724	0.29	0.30	27.116	2.32	3.45	181.078	0.055	0	0	0	0	0	0.000	0.000	0.000
2725	1.98	2.10	18.792	7.75	6.12	268.837	0.564	0	0	0	0	0	0.000	0.000	0.007
2726	2.51	2.81	44.238	3.88	11.65	491.368	1.378	0	0	0	0	0	0.000	0.000	0.000
2730	0.82	1.67	18.648	0.00	-1.00	0.000	0.000	0	1	0	0	1	1.178	1.178	0.238
2731	1.41	1.47	34.881	12.40	4.29	875.756	1.290	0	0	0	0	0	0.000	0.000	0.318
2732	0.89	1.81	30.543	2.32	-1.00	206.109	0.372	0	0	0	0	1	0.868	0.868	0.298
2734	2.64	2.79	27.278	9.30	5.73	525.252	1.468	0	0	1	0	0	0.389	1.258	0.025
2736	1.46	2.05	33.657	15.50	40.00	884.169	1.811	0	0	1	0	1	1.272	2.529	1.048
2738	1.69	1.83	34.846	9.30	8.38	746.374	1.363	0	0	2	0	0	0.655	1.800	0.016
2739	1.43	1.51	42.940	0.77	5.63	102.661	0.155	0	0	0	0	0	0.000	0.000	0.000
2740	0.31	0.32	14.091	3.10	3.23	107.045	0.035	0	0	0	0	0	0.000	0.000	0.684
2743	0.77	1.46	30.825	0.77	90.79	73.164	0.107	0	0	2	0	1	0.596	0.417	0.508
2744	1.82	1.90	28.577	4.65	4.44	349.528	0.663	0	0	0	0	0	0.000	0.000	0.116
2745	1.40	2.35	38.729	9.30	67.63	859.818	2.021	1	0	0	0	0	0.000	0.000	1.608
2748	2.62	2.79	15.723	6.97	6.54	191.682	0.536	0	0	0	0	0	0.000	0.000	0.005
2749	1.32	1.64	34.453	3.88	24.43	372.242	0.612	0	0	1	0	1	1.256	0.687	0.000
2755	3.18	3.35	19.874	5.42	5.40	246.253	0.825	0	0	1	0	0	0.732	0.732	0.154
2756	1.56	1.74	20.180	9.30	10.97	317.867	0.552	0	0	1	0	0	0.355	1.087	0.047
2761	1.88	1.96	60.641	14.72	4.30	2124.078	4.158	0	0	0	0	0	0.000	0.000	2.105
2763	1.23	1.50	32.567	5.42	22.13	462.586	0.695	0	0	0	0	1	1.236	1.236	0.910
2764	5.11	5.53	28.188	4.65	8.30	343.853	1.901	0	1	0	0	0	1.753	1.753	0.108
2766	0.82	0.86	49.938	10.85	4.94	1332.359	1.143	1	0	0	0	0	0.000	0.000	0.068
2767	0.50	0.53	44.009	3.10	6.00	398.409	0.213	1	0	0	0	0	0.000	0.000	0.091
2769	1.04	1.10	22.805	7.75	5.83	366.542	0.403	0	0	2	1	0	0.828	1.371	0.067
2771	1.41	1.67	32.247	10.85	18.57	729.330	1.222	0	0	3	0	0	0.760	1.168	0.057
2774	2.33	2.56	30.163	7.75	9.96	545.699	1.399	0	0	1	0	0	0.237	0.237	0.000
2775	1.07	1.17	18.980	6.97	9.43	263.068	0.308	0	0	0	0	0	0.000	0.000	0.021
2777	1.79	1.97	22.371	5.42	10.17	288.819	0.568	0	0	0	0	0	0.000	0.000	0.000
2781	1.39	1.88	30.381	13.95	34.78	720.103	1.351	0	0	0	0	1	0.258	0.258	0.025
2786	1.14	1.22	29.741	5.42	7.08	414.428	0.506	0	0	0	0	0	0.000	0.000	1.514
2787	2.41	2.91	40.044	3.88	20.50	440.310	1.280	0	1	0	0	1	2.195	2.195	0.003
2788	0.70	0.80	27.395	0.77	14.49	64.811	0.052	0	0	0	0	0	0.000	0.000	0.244
2792	1.67	1.75	39.832	6.20	4.22	655.084	1.143	0	0	0	0	0	0.000	0.000	0.000
2793	0.92	1.69	26.310	10.07	83.52	513.849	0.866	0	0	0	1	1	0.725	0.725	0.145
2795	1.26	1.36	26.292	10.07	8.00	513.296	0.699	0	1	1	0	0	0.769	1.495	0.000
2796	2.88	3.06	30.860	7.75	6.32	562.673	1.720	0	0	2	0	0	2.424	3.918	4.059
2798	3.10	3.31	49.622	14.72	6.84	1614.314	5.343	0	0	1	0	0	0.532	4.450	0.059
2802	1.25	1.37	20.492	8.52	9.68	320.502	0.440	0	0	0	0	0	0.000	0.000	0.004
2804	0.92	0.99	42.221	15.50	7.69	1301.189	1.287	1	0	0	0	0	0.000	0.000	0.002
2805	1.20	1.57	23.599	6.20	31.09	338.893	0.533	1	0	0	0	0	0.000	0.000	0.071
2806	2.75	2.87	23.354	10.85	4.03	426.201	1.221	0	0	0	0	0	0.000	0.000	0.003
2807	0.51	0.52	16.331	4.65	1.96	170.644	0.090	0	0	0	0	0	0.000	0.000	0.039
2808	0.75	0.86	54.611	2.32	14.86	381.909	0.328	1	0	0	0	0	0.000	0.000	0.170
2809	0.86	0.93	21.521	0.77	8.24	50.512	0.047	0	0	1	0	0	0.447	0.447	0.027
2810	1.57	2.91	34.478	0.00	84.62	0.000	0.000	0	0	1	0	1	1.160	1.124	0.024
2812	2.88	3.00	47.018	6.20	4.21	795.042	2.383	0	0	0	0	0	0.000	0.000	0.311
2815	3.13	3.23	47.015	0.77	3.23	112.582	0.364	0	0	0	0	0	0.000	0.000	0.000
2816	2.00	2.16	28.320	10.85	8.08	595.499	1.286	0	1	0	0	0	1.049	1.049	0.077
2818	0.46	0.47	103.554	16.27	2.17	4462.506	2.116	0	0	0	0	0	0.000	0.000	4.797
2819	1.49	1.67	27.702	10.85	12.16	574.414	0.962	0	0	1	0	0	1.437	1.437	0.106
2821	2.59	2.87	18.974	7.75	10.51	273.269	0.783	0	0	0	0	0	0.000	0.000	0.834
2824	0.51	0.53	40.105	6.20	3.92	660.393	0.353	1	0	0	0	0	0.000	0.000	0.349
2827	1.15	1.88	28.384	9.30	63.16	557.570	1.046	0	0	0	0	0	0.000	0.000	2.219
2830	2.39	2.64	33.378	14.72	10.55	862.876	2.281	0	0	2	0	0	1.184	1.184	0.067
2834	0.72	0.76	40.355	3.10	5.63	362.819	0.275	1	0	0	0	0	0.000	0.000	23.539
2836	1.47	1.52	30.173	6.20	3.42	466.947	0.711	0	0	0	0	0	0.000	0.000	0.728
2837	0.70	1.03	45.862	13.17	47.83	1352.926	1.392	1	0	0	0	0	0.000	0.000	2.072
2838	0.64	0.67	44.467	0.00	4.76	0.000	0.000	1	0	0	0	0	0.000	0.000	0.789
2842	1.89	2.03	31.362	5.42	7.49	442.040	0.896	0	0	0	0	0	0.000	0.000	0.009
2844	0.40	0.62	32.116	4.65	52.50	401.236	0.247	1	0	0	0	0	0.000	0.000	6.019
2846	1.22	1.30	27.585	6.97	6.61	451.624	0.588	0	0	0	0	0	0.000	0.000	0.376
2847	3.48	3.65	25.752	10.85	4.93	507.946	1.855	0	0	1	0	0	2.039	2.039	0.165
2848	2.17	2.45	39.389	6.20	13.02	646.444	1.585	0	0	0	0	0	0.000	0.000	0.001
2849	2.61	2.74	20.103	8.52	5.02	310.091	0.851	0	0	1	1	0	2.332	1.344	0.000
2850	0.64	1.01	51.607	9.30	58.73	1236.088	1.247	1	0	0	0	0	0.000	0.000	0.000
2852	1.05	1.13	34.870	3.88	7.69	377.324	0.426	0	0	1	0	0	0.104	0.104	3.803
2854	0.69	1.04	17.712	0.00	51.47	0.000	0.000	0	0	0	0	1	0.326	0.430	0.386
2855	0.03	0.04	0.000	0.00	-1.00	0.000	0.000	0	0	0	0	0	0.000	0.000	1.078
2857	1.36	1.44	22.463	6.20	5.93	316.771	0.457	0	0	2	0	0	0.724	0.724	0.031
2858	1.75	1.84	24.901	2.32	5.20	164.897	0.303	0	1	0	0	0	0.112	0.836	0.135
2859	1.44	2.77	36.129	11.63	92.31	894.923	2.483	0	0	1	0	1	0.854	1.019	2.791
2861	2.92	3.82	24.961	10.07	31.14	471.169	1.802	0	0	3	0	1	1.020	0.836	0.037
2862	0.37	0.87	19.618	7.75	-1.00	288.949	0.251	0	0	0	1	1	0.327	0.622	0.003
2863	0.70	0.81	23.318	10.07	15.94	419.175	0.338	0	0	0	0	0	0.000	0.000	0.072
2864	0.87	1.08	55.708	2.32	24.42	389.919	0.421	1	0	0	0	0	0.000	0.000	0.803
2865	1.92	2.06	25.839	11.63	7.37	519.128	1.069	0	1	0	0	0	0.265	0.265	0.003
2866	0.43	0.45	20.640	0.00	4.65	0.000	0.000	0	1	0	0	0	0.176	0.441	0.144
2867	2.94	3.25	24.761	10.07	10.65	464.836	1.510	0	0	1	1	0	0.354	0.970	0.105
2869	1.82	2.17	29.361	7.75	19.44	526.163	1.141	0	0	0	1	1	1.832	1.832	0.017
2870	2.45	3.74	28.796	0.00	52.67	0.000	0.000	0	0	0	0	0	0.000	0.000	1.201
2873	1.16	1.27	25.267	9.30	9.57	466.509	0.593	0	1	1	1	0	1.011	1.011	1.532
2875	2.03	2.23	32.076	5.42	9.95	454.217	1.013	0	0	1	0	0	1.986	2.997	0.360
2876	0.74	1.07	26.926	0.00	45.21	0.000	0.000	0	0	0	1	1	0.908	3.905	7.956
2877	1.86	1.97	44.381	3.10	5.98	402.031	0.791	0	1	0	0	0	1.447	5.353	0.002
2879	1.93	2.49	27.391	6.20	29.32	412.753	1.029	0	0	0	0	1	1.965	7.318	0.051
2880	2.54	3.31	32.342	5.42	30.16	458.744	1.518	0	0	2	0	1	3.037	10.354	0.007
2882	0.50	0.61	23.342	0.00	20.00	0.000	0.000	0	0	0	0	1	0.084	0.907	0.020
2883	0.68	0.96	20.545	8.52	41.79	321.923	0.309	0	1	0	0	1	0.524	1.431	0.012
2884	0.19	0.27	11.459	1.55	42.11	48.250	0.013	0	0	0	0	0	0.000	0.000	4.543
2885	1.14	1.21	28.639	10.07	6.19	587.594	0.711	0	0	1	0	0	0.169	0.169	0.014
2886	0.52	0.58	12.695	5.42	9.62	123.899	0.071	0	0	0	0	0	0.000	0.000	0.154
2887	0.32	0.33	29.649	6.97	3.12	496.856	0.165	1	0	0	0	0	0.000	0.000	8.359
2888	1.01	1.89	24.946	0.00	87.00	0.000	0.000	1	0	0	0	0	0.000	0.000	0.011
2889	1.20	1.31	22.661	9.30	9.24	390.379	0.512	0	0	1	0	0	0.435	0.435	0.063
2890	0.19	0.19	0.000	0.00	-1.00	0.000	0.000	0	0	1	0	0	0.123	0.558	0.000
2891	0.32	0.35	22.145	0.77	9.37	52.029	0.018	0	0	1	0	0	0.262	0.820	0.122
2893	0.43	0.45	36.965	1.55	4.65	172.454	0.078	0	0	0	0	0	0.000	0.000	15.201
2894	2.43	2.66	32.021	10.07	9.54	694.630	1.850	0	0	3	0	0	1.547	1.547	0.010
2895	3.16	3.45	43.580	1.55	9.27	204.664	0.706	0	0	2	0	0	2.971	2.385	9.441
2899	1.90	2.20	55.694	3.88	15.96	630.827	1.388	0	0	0	0	1	0.249	2.634	0.198
2902	1.61	1.75	40.509	10.85	8.13	1010.962	1.765	0	0	1	0	0	0.734	3.368	0.070
2903	0.43	0.50	35.405	6.97	16.28	622.970	0.314	1	0	0	0	0	0.000	0.000	4.787
2907	0.23	0.24	20.932	1.55	4.35	94.382	0.023	0	0	0	0	0	0.000	0.000	0.000
2908	2.22	2.42	27.684	9.30	9.09	537.121	1.301	0	0	0	0	0	0.000	0.000	0.104
2909	0.04	0.04	0.000	0.00	-1.00	0.000	0.000	0	0	0	0	0	0.000	0.000	0.000
2910	2.71	2.84	28.363	6.20	4.46	431.696	1.224	0	0	0	0	0	0.000	0.000	0.742
2912	0.38	0.42	34.898	4.65	10.53	441.881	0.187	0	0	0	1	0	0.272	0.272	0.011
2913	1.36	2.01	20.882	6.97	47.41	304.748	0.612	0	0	1	0	1	0.673	0.945	0.042
2914	1.01	1.61	31.513	5.42	60.00	444.622	0.718	0	0	0	0	0	0.000	0.000	7.734
2915	1.17	1.25	23.141	3.10	6.90	195.180	0.244	0	0	1	0	0	0.397	0.397	0.040
2916	2.28	2.47	31.232	10.85	8.41	694.762	1.717	0	1	0	0	0	0.178	0.575	0.001
2917	1.52	1.60	35.002	10.85	5.30	823.255	1.321	0	0	0	0	0	0.000	0.000	0.249
2918	1.63	1.85	24.392	0.00	12.96	0.000	0.000	0	0	2	0	0	0.513	0.366	0.024
2919	1.87	2.10	27.724	0.00	12.43	0.000	0.000	0	0	0	0	1	1.076	1.441	0.018
2920	1.66	1.74	31.141	6.97	4.24	529.550	0.919	0	0	0	0	0	0.000	0.000	0.153
2921	1.91	2.12	33.252	12.40	11.11	812.303	1.721	0	0	0	0	1	2.040	2.040	0.000
2922	0.86	0.93	16.244	5.42	8.24	184.385	0.171	0	0	0	0	0	0.000	0.000	0.035
2924	1.28	1.43	31.414	7.75	11.81	576.147	0.825	0	0	0	0	0	0.000	0.000	8.696
2925	0.59	1.02	33.837	4.65	74.14	426.374	0.435	1	0	0	0	0	0.000	0.000	0.094
2926	2.06	2.14	24.382	10.07	3.92	452.847	0.969	0	0	0	0	0	0.000	0.000	0.029
2928	1.60	1.77	24.511	8.52	10.06	428.134	0.756	0	0	1	1	0	0.283	0.274	0.104
2929	0.71	0.98	21.796	9.30	38.57	365.104	0.357	0	0	3	0	1	0.470	0.535	0.042
2930	3.34	4.17	17.759	6.20	24.77	225.135	0.938	0	1	1	0	0	3.659	4.194	0.584
2931	0.86	1.62	29.141	0.00	89.41	0.000	0.000	0	0	2	1	0	1.180	5.373	0.115
2933	0.54	0.58	74.416	4.65	5.56	1019.175	0.586	1	0	0	0	0	0.000	0.000	0.278
2935	0.53	0.95	36.288	5.42	77.36	526.005	0.499	0	0	0	0	0	0.000	0.000	1.752
2938	0.92	1.10	19.178	6.97	19.78	267.401	0.294	0	0	3	0	0	0.739	0.428	0.073
2939	0.80	0.90	15.838	6.20	12.66	187.730	0.169	0	0	1	0	0	0.364	0.792	0.042
2941	1.41	1.46	35.965	2.32	3.57	245.716	0.359	0	0	1	0	0	1.316	2.109	0.012
2943	1.13	1.51	33.504	0.77	33.93	79.686	0.121	0	0	0	0	1	0.235	0.235	0.015
2944	2.09	2.19	20.899	8.52	4.83	331.408	0.726	0	0	0	0	0	0.000	0.000	0.397
2945	1.26	1.35	30.020	6.20	7.20	463.963	0.627	0	0	1	0	0	0.160	0.160	0.070
2946	0.27	0.28	29.569	0.00	3.70	0.000	0.000	0	0	0	0	0	0.000	0.000	0.000
2947	0.85	1.06	16.835	0.77	25.00	39.102	0.041	0	0	0	0	1	0.178	0.178	19.366
2948	0.44	0.76	31.965	0.77	70.45	75.940	0.057	1	0	0	0	0	0.000	0.000	12.051
2949	2.09	2.27	17.506	7.75	8.70	237.535	0.539	0	0	1	0	0	0.448	0.626	0.016
2950	1.29	1.38	23.754	2.32	7.03	156.522	0.216	0	0	1	0	0	0.209	0.834	1.913
2951	1.55	1.69	28.532	2.32	8.44	191.423	0.323	0	0	0	0	0	0.000	0.000	0.577
2954	1.61	1.77	27.313	10.85	9.37	561.177	0.991	0	0	2	0	0	0.609	0.609	0.001
2956	0.88	1.03	16.144	6.20	17.24	193.698	0.199	0	1	0	0	1	0.595	1.204	4.909
2957	2.60	2.77	37.158	3.88	6.59	405.179	1.124	0	0	2	1	0	2.104	1.733	0.011
2960	1.01	1.41	12.882	5.42	40.00	127.088	0.180	0	1	1	1	0	0.497	0.950	0.040
2961	1.31	1.41	28.234	10.07	7.69	574.767	0.812	0	0	1	1	0	1.174	2.124	0.126
2962	0.77	1.45	29.362	10.07	89.47	610.468	0.887	0	0	0	0	1	0.592	2.716	1.243
2963	0.35	0.58	24.483	4.65	62.86	289.732	0.167	0	0	0	0	1	0.331	3.046	6.070
2965	0.31	0.35	22.547	6.97	12.90	341.218	0.121	0	0	1	0	0	0.176	3.222	0.467
2968	2.27	2.57	34.404	17.05	13.33	929.538	2.392	0	0	1	1	0	1.971	1.138	0.123
2972	0.49	0.59	17.802	6.97	18.37	237.250	0.139	0	0	0	1	0	0.133	0.133	0.150
2973	0.15	0.20	11.436	3.88	33.33	92.043	0.019	1	0	0	0	0	0.000	0.000	0.097
2976	2.31	3.71	36.207	15.50	60.70	1008.321	3.744	0	1	0	2	0	2.229	2.362	0.028
2977	0.20	0.20	8.346	0.00	0.00	0.000	0.000	0	0	0	0	0	0.000	0.000	0.000
2979	0.68	0.75	22.677	6.20	10.45	320.947	0.240	0	0	0	1	0	0.641	0.641	0.096
2980	0.69	1.14	19.419	8.52	66.18	291.752	0.333	0	0	0	0	1	0.348	0.989	0.573
2982	1.73	1.86	37.004	0.00	7.60	0.000	0.000	0	0	0	0	0	0.000	0.000	0.000
2983	1.10	1.19	24.055	10.07	8.26	442.476	0.527	0	0	2	0	0	0.723	0.520	0.099
2984	0.35	0.37	25.574	6.97	5.71	407.550	0.152	0	0	0	0	0	0.000	0.000	0.031
2985	0.20	0.21	294.500	0.00	5.00	0.000	0.000	0	0	0	0	0	0.000	0.000	0.000
2986	1.72	1.85	27.203	3.10	7.65	234.740	0.433	0	0	1	0	0	1.611	1.611	0.002
2988	0.71	0.83	30.666	0.77	17.14	72.777	0.060	0	0	1	1	0	0.474	1.142	0.074
2989	1.04	1.09	26.551	5.42	4.85	360.061	0.392	0	0	1	0	0	0.328	1.470	0.017
2990	1.60	1.86	21.554	9.30	15.72	358.034	0.665	0	0	0	1	0	0.203	1.674	0.011
2991	1.01	1.09	24.120	8.52	8.00	417.654	0.455	0	0	0	0	0	0.000	0.000	0.054
2994	2.66	2.87	62.567	7.75	7.58	1334.638	3.824	0	0	1	0	0	1.846	1.846	0.000
2996	0.51	1.00	26.803	2.32	94.12	178.794	0.179	0	0	0	0	1	0.547	2.393	0.208
2997	0.14	0.15	0.000	0.00	-1.00	0.000	0.000	0	0	0	0	0	0.000	0.000	0.000
3002	1.27	1.44	17.204	6.97	13.49	224.151	0.323	0	0	0	0	0	0.000	0.000	3.321
3003	2.14	2.37	27.677	11.63	10.85	586.218	1.390	0	0	1	0	0	1.592	1.592	0.035
3005	1.27	1.41	40.893	6.97	11.11	743.239	1.050	1	0	0	0	0	0.000	0.000	1.310
3006	1.45	2.35	18.831	8.52	61.81	276.011	0.649	0	0	0	0	0	0.000	0.000	0.141
3008	0.70	0.79	18.053	6.20	13.04	230.865	0.182	0	0	0	1	0	0.169	0.169	3.431
3009	0.61	0.69	14.261	1.55	13.33	61.897	0.042	0	0	0	0	0	0.000	0.000	42.459
3010	0.55	0.64	14.101	3.88	14.55	124.489	0.079	0	1	1	0	0	0.240	0.176	2.897
3012	0.99	1.01	39.089	7.75	2.04	763.032	0.770	1	0	0	0	0	0.000	0.000	5.029
3013	0.43	0.82	33.348	0.00	88.37	0.000	0.000	0	0	0	1	0	0.698	0.875	4.783
3014	2.16	2.90	22.509	0.00	34.11	0.000	0.000	0	0	1	0	0	1.246	1.246	0.030
3015	1.81	2.97	35.012	0.00	64.25	0.000	0.000	0	1	1	2	0	2.797	4.043	0.081
3019	1.21	1.55	33.999	10.07	28.33	757.235	1.177	0	0	0	1	0	0.567	4.609	0.343
3022	0.59	1.07	35.218	17.05	82.76	973.138	1.041	1	0	0	0	0	0.000	0.000	2.123
3023	0.57	0.70	22.799	6.97	23.21	346.748	0.241	1	0	0	0	0	0.000	0.000	0.023
3024	0.54	1.33	24.307	7.75	-1.00	403.114	0.537	1	0	1	0	0	0.564	5.656	13.841
3025	0.48	0.54	12.049	3.10	12.50	87.152	0.047	0	0	1	0	0	0.439	6.096	1.796
3029	0.48	0.93	18.496	7.75	91.67	261.645	0.243	0	0	0	2	0	0.601	6.697	0.421
3030	1.30	1.41	15.516	6.97	8.53	187.148	0.264	0	0	0	0	0	0.000	0.000	0.007
3036	0.61	0.92	16.688	3.88	51.67	155.980	0.143	0	0	0	0	1	0.622	0.622	0.156
3037	3.64	3.85	31.745	13.95	5.82	779.876	3.006	0	0	2	0	0	2.938	3.560	0.001
3038	2.48	2.83	22.343	6.20	13.82	314.425	0.888	0	0	0	1	0	2.522	6.082	0.027
3039	2.63	3.10	23.240	7.75	17.62	377.137	1.168	0	0	1	0	1	0.565	6.647	0.000
3040	1.40	1.60	25.304	4.65	14.39	301.727	0.484	0	0	0	0	1	0.266	6.913	0.172
3041	1.95	2.25	31.673	9.30	15.54	653.666	1.471	0	0	1	1	0	1.335	8.248	0.094
3042	2.72	3.49	35.910	10.07	28.15	817.704	2.855	0	0	0	0	1	0.545	8.793	0.000
3043	0.92	1.80	23.837	0.00	95.60	0.000	0.000	0	0	0	0	0	0.000	0.000	0.123
3045	0.11	0.11	0.000	0.00	-1.00	0.000	0.000	0	0	0	0	0	0.000	0.000	0.000
3047	1.45	1.55	24.803	1.55	6.94	113.231	0.176	0	0	1	0	0	0.895	0.895	0.020
3048	0.75	0.79	20.123	5.42	5.41	250.493	0.197	0	0	0	0	0	0.000	0.000	0.009
3051	1.55	2.60	24.104	10.07	67.53	444.041	1.156	0	0	1	0	0	0.297	1.534	0.435
3052	1.72	2.70	168.562	0.00	57.65	0.000	0.000	0	0	1	1	0	0.569	1.185	0.131
3053	1.11	1.50	22.070	9.30	35.45	373.112	0.561	0	0	1	1	0	0.951	2.136	0.000
3054	0.64	1.05	28.315	3.10	65.08	245.566	0.258	0	0	0	0	1	0.672	2.808	30.147
3059	0.98	1.05	32.033	4.65	7.22	400.021	0.420	1	0	0	0	0	0.000	0.000	0.173
3060	1.48	1.54	14.017	6.20	4.08	152.265	0.235	0	0	0	0	0	0.000	0.000	0.003
3062	1.99	2.89	47.379	5.42	45.18	715.023	2.063	0	0	0	0	0	0.000	0.000	0.318
3063	1.50	1.71	27.677	9.30	13.42	536.912	0.916	0	0	0	1	0	0.088	0.088	0.088
3066	1.04	1.38	15.069	6.20	33.01	172.743	0.239	0	0	1	0	0	0.681	0.769	0.288
3067	1.76	2.25	32.696	6.20	28.16	516.089	1.161	0	0	0	0	0	0.000	0.000	0.000
3070	0.74	0.83	30.552	9.30	12.33	620.924	0.514	1	0	0	0	0	0.000	0.000	0.098
3071	0.55	0.63	13.939	0.77	12.73	32.052	0.020	0	0	0	0	0	0.000	0.000	0.271
3072	3.64	3.88	25.538	7.75	6.65	433.096	1.682	0	0	0	1	0	3.580	3.580	0.005
3074	1.18	1.25	25.607	9.30	5.98	476.429	0.596	0	1	0	0	0	0.736	4.316	0.326
3075	0.78	1.26	34.423	4.65	62.34	434.942	0.549	0	0	1	0	1	0.296	2.381	1.146
3076	0.42	0.52	21.449	6.97	23.81	317.162	0.166	1	0	0	0	0	0.000	0.000	1.012
3077	0.91	1.02	26.783	6.20	12.22	400.919	0.409	0	0	0	0	0	0.000	0.000	0.016
3078	1.06	2.01	38.365	2.32	89.52	263.246	0.529	1	0	0	0	0	0.000	0.000	13.669
3079	0.98	1.11	22.379	1.55	13.40	101.425	0.113	0	0	1	0	0	0.678	0.678	0.094
3081	0.93	1.13	29.772	10.07	21.74	623.446	0.705	0	0	0	0	1	0.173	0.852	4.003
3088	0.15	0.19	0.000	0.00	-1.00	0.000	0.000	0	0	0	0	0	0.000	0.000	0.000
3091	0.65	0.93	23.400	10.07	43.75	421.757	0.392	0	0	0	1	0	0.571	0.571	0.114
3092	0.12	0.12	0.000	0.00	-1.00	0.000	0.000	0	0	0	0	0	0.000	0.000	0.000
3093	0.69	0.91	30.712	11.63	32.35	697.085	0.633	0	0	0	0	0	0.000	0.000	0.135
3094	0.74	1.36	14.869	0.00	84.93	0.000	0.000	0	0	0	2	0	0.828	0.481	6.937
3095	2.89	3.01	46.465	10.07	4.20	1151.789	3.463	0	0	0	0	0	0.000	0.000	0.028
3096	1.31	1.37	21.708	6.97	4.62	322.835	0.443	0	0	1	0	0	0.696	0.696	0.000
3097	1.43	1.55	45.813	0.77	8.45	109.657	0.170	0	0	0	0	0	0.000	0.000	0.002
3101	1.19	1.75	23.529	10.07	46.61	425.833	0.743	0	0	0	2	0	1.217	0.669	0.466
3102	0.91	1.37	23.885	7.75	51.11	392.839	0.539	0	0	0	0	1	0.334	1.002	3.916
3103	2.51	2.60	38.833	6.97	3.61	698.098	1.817	0	0	0	0	0	0.000	0.000	0.008
3104	3.32	3.54	40.653	4.65	6.69	525.947	1.863	0	0	0	0	0	0.000	0.000	0.049
3106	1.84	1.92	28.909	4.65	4.40	354.380	0.679	0	0	0	0	0	0.000	0.000	0.114
3107	0.69	1.40	33.804	0.00	-1.00	0.000	0.000	0	0	1	0	1	1.076	1.076	0.056
3109	0.34	0.77	14.428	5.42	-1.00	153.446	0.118	0	0	0	3	0	0.512	1.589	0.116
3110	1.95	2.07	18.944	8.52	6.22	279.044	0.577	0	0	0	0	0	0.000	0.000	0.000
3119	2.51	2.70	40.627	4.65	7.63	525.559	1.421	0	1	2	0	0	2.238	1.243	0.037
3121	2.68	2.91	35.790	17.05	8.27	1003.775	2.917	0	0	0	0	0	0.000	0.000	0.077
3122	1.14	1.25	42.311	2.32	9.73	292.066	0.365	0	0	0	0	0	0.000	0.000	0.000
3123	2.90	3.07	24.935	10.07	5.92	470.347	1.443	0	0	0	0	0	0.000	0.000	0.166
3125	0.97	1.60	31.654	14.72	65.63	783.139	1.256	0	0	0	0	0	0.000	0.000	0.454
3126	0.83	1.01	39.251	2.32	21.95	269.713	0.272	1	0	0	0	0	0.000	0.000	6.484
3128	0.17	0.33	12.878	3.10	94.12	95.226	0.032	0	0	0	0	1	0.166	0.166	0.321
3129	1.21	1.37	35.214	7.75	13.33	668.683	0.918	0	0	1	0	0	0.520	0.686	0.011
3131	1.20	1.25	24.190	5.42	4.20	319.812	0.400	0	0	1	0	0	0.849	1.535	0.312
3132	0.78	0.90	19.975	5.42	15.58	247.983	0.223	0	0	3	0	0	0.537	1.142	0.064
3137	0.84	1.58	22.505	10.85	89.16	397.261	0.629	0	0	3	0	1	1.280	1.196	1.456
3138	0.96	1.05	16.763	4.65	9.47	176.945	0.186	0	0	0	0	1	0.988	2.183	4.642
3139	2.67	2.75	29.597	0.77	3.02	70.173	0.193	0	0	0	0	0	0.000	0.000	38.506
3140	1.67	2.41	40.561	3.10	43.98	364.827	0.880	0	0	0	0	0	0.000	0.000	0.000
3141	1.24	1.51	20.837	3.88	21.95	206.490	0.313	0	1	0	1	0	1.058	0.613	0.000
3142	0.99	1.09	17.951	7.75	10.20	248.362	0.271	0	0	0	0	0	0.000	0.000	0.009
3144	1.93	2.64	52.533	1.55	37.17	248.261	0.656	0	0	1	0	0	0.482	2.433	0.819
3145	1.49	1.66	25.841	9.30	11.49	483.286	0.805	0	0	0	1	1	0.215	2.648	0.033
3147	1.37	2.43	28.093	0.00	77.21	0.000	0.000	0	1	1	0	1	1.878	1.878	0.037
3148	0.86	1.75	33.896	0.00	-1.00	0.000	0.000	0	1	0	0	1	0.765	1.389	0.003
3149	1.18	1.21	43.038	2.32	2.56	297.373	0.360	0	0	0	0	0	0.000	0.000	4.280
3151	3.14	3.25	26.920	11.63	3.54	558.583	1.815	0	0	0	0	0	0.000	0.000	0.007
3152	0.17	0.18	0.000	0.00	-1.00	0.000	0.000	0	0	0	0	0	0.000	0.000	0.000
3155	0.59	0.95	28.984	2.32	62.07	194.723	0.185	0	0	0	0	0	0.000	0.000	0.535
3157	2.92	3.17	49.684	24.02	8.65	1936.665	6.136	0	0	3	1	0	2.220	2.220	0.110
3158	2.19	3.21	30.658	6.20	46.54	476.387	1.529	0	0	0	0	1	0.902	3.122	0.785
3161	3.20	3.33	54.580	2.32	4.10	381.680	1.271	0	0	0	0	0	0.000	0.000	0.005
3162	3.05	3.53	56.592	0.00	15.89	0.000	0.000	0	0	0	2	0	0.236	0.189	30.783
3164	0.51	0.54	23.169	6.20	5.88	330.521	0.180	0	0	0	0	0	0.000	0.000	0.000
3165	0.45	0.69	24.605	3.88	51.11	252.362	0.173	1	0	0	0	0	0.000	0.000	0.774
3166	0.13	0.14	0.000	0.00	-1.00	0.000	0.000	0	0	0	0	0	0.000	0.000	0.000
3167	1.40	1.60	22.714	5.42	14.39	294.652	0.473	0	0	2	1	0	0.917	0.470	0.042
3168	0.70	1.09	21.720	6.97	56.52	323.104	0.352	0	0	0	1	1	0.550	1.019	0.317
3169	0.75	1.00	32.799	6.20	33.78	518.089	0.518	0	0	1	1	0	0.611	0.892	1.476
3170	1.70	2.44	25.067	9.30	44.05	460.674	1.125	0	0	1	0	1	2.160	2.160	0.194
3178	0.98	1.13	26.747	12.40	15.46	558.897	0.632	0	0	1	0	0	0.506	0.987	0.086
3179	2.02	3.03	24.514	9.30	50.00	444.514	1.346	0	0	0	0	1	0.804	1.791	0.053
3181	0.68	0.74	36.953	0.00	8.96	0.000	0.000	0	0	0	0	0	0.000	0.000	0.523
3182	0.35	0.68	25.416	0.00	91.43	0.000	0.000	1	0	0	0	0	0.000	0.000	1.089
3185	1.09	1.18	18.357	6.97	8.33	249.413	0.294	0	0	0	0	0	0.000	0.000	0.059
3186	0.36	0.40	35.014	3.10	11.11	310.805	0.125	1	0	0	0	0	0.000	0.000	0.000
3188	0.99	1.05	16.801	4.65	6.12	177.510	0.186	0	2	1	0	0	0.520	0.435	0.231
3189	1.17	1.74	26.707	6.97	48.28	432.387	0.750	1	0	0	0	0	0.000	0.000	0.120
3190	1.45	1.57	41.484	6.97	8.33	756.179	1.190	0	0	3	0	0	0.919	0.775	0.045
3191	1.09	1.39	30.459	8.52	27.78	587.444	0.818	0	0	1	0	1	0.639	1.414	0.045
3192	1.64	2.85	28.566	10.85	73.01	603.869	1.718	0	0	2	1	0	0.943	1.033	3.638
3193	1.91	3.16	37.349	10.85	65.61	903.253	2.853	0	0	1	0	1	2.677	3.710	0.028
3194	1.59	2.38	27.267	9.30	49.37	524.943	1.250	0	0	0	0	0	0.000	0.000	0.570
3195	0.54	0.62	32.018	6.97	12.96	548.754	0.338	1	0	0	0	0	0.000	0.000	0.005
3199	0.69	0.71	28.365	7.75	2.94	501.914	0.355	0	0	0	0	0	0.000	0.000	0.127
3200	2.74	2.85	33.832	12.40	3.68	834.896	2.376	0	0	0	0	0	0.000	0.000	0.022
3202	1.27	1.29	46.674	8.52	1.59	1021.704	1.320	1	0	0	0	0	0.000	0.000	0.013
3205	0.18	0.19	0.000	0.00	-1.00	0.000	0.000	0	0	0	0	0	0.000	0.000	0.000
3206	0.91	1.11	22.563	7.75	22.22	360.652	0.400	0	0	1	0	1	0.524	0.468	0.854
3207	1.24	2.27	22.334	5.42	82.93	288.176	0.654	0	0	0	0	1	1.149	1.618	0.162
3208	2.74	2.84	48.442	7.75	3.31	990.743	2.809	0	0	0	0	0	0.000	0.000	0.000
3212	2.84	3.01	36.693	15.50	6.05	1031.964	3.103	0	0	0	0	0	0.000	0.000	0.116
3215	0.94	1.03	28.007	7.75	9.68	493.207	0.508	0	0	1	0	0	0.683	0.683	0.051
3216	0.54	0.70	21.343	0.00	27.78	0.000	0.000	0	0	0	1	0	0.503	1.186	0.024
3217	1.26	1.31	24.786	10.85	4.00	475.020	0.623	0	0	1	0	0	1.091	2.278	0.000
3218	0.31	0.34	27.800	0.77	9.68	65.799	0.023	0	0	0	0	0	0.000	0.000	0.000
3219	0.75	1.58	34.569	0.00	-1.00	0.000	0.000	1	0	0	0	0	0.000	0.000	1.078
3220	1.80	1.95	25.395	11.63	8.43	502.902	0.979	0	0	1	0	0	1.453	1.453	0.000
3221	0.48	0.50	16.758	0.00	4.17	0.000	0.000	0	0	0	0	0	0.000	0.000	0.206
3223	2.30	2.44	32.552	6.20	6.14	513.276	1.253	0	0	0	0	0	0.000	0.000	0.006
3224	0.98	1.13	48.397	0.77	15.46	115.948	0.131	0	0	0	1	0	1.010	1.010	0.191
3226	3.34	3.57	33.594	10.07	6.95	744.412	2.659	0	0	0	0	0	0.000	0.000	0.032
3229	0.34	0.34	15.910	0.77	0.00	36.849	0.013	0	0	0	0	0	0.000	0.000	0.321
3230	1.30	1.43	21.555	4.65	10.08	246.960	0.354	0	0	2	0	0	0.574	0.352	0.016
3231	2.35	2.45	22.531	8.52	4.29	375.122	0.920	0	0	0	0	0	0.000	0.000	0.018
3232	0.77	1.18	20.623	0.00	53.95	0.000	0.000	0	0	0	0	1	0.380	0.380	0.063
3234	2.15	2.43	28.459	9.30	13.15	559.773	1.361	0	0	1	0	1	1.982	1.329	0.133
3236	2.00	2.15	37.773	13.17	7.58	1018.113	2.188	0	0	0	0	0	0.000	0.000	0.428
3237	2.09	2.20	18.166	7.75	5.31	253.602	0.558	0	0	1	0	0	1.758	1.758	0.238
3239	0.76	0.81	23.025	7.75	6.67	371.906	0.300	0	0	0	0	0	0.000	0.000	0.021
3241	2.15	2.31	32.418	13.17	7.51	796.491	1.840	0	0	0	0	0	0.000	0.000	0.007
3244	0.77	1.10	32.849	0.00	43.42	0.000	0.000	1	0	0	0	0	0.000	0.000	0.081
3249	1.57	1.72	22.057	8.52	8.97	362.412	0.622	0	1	0	0	0	0.149	0.149	0.049
3250	0.44	0.66	16.857	6.97	47.73	216.550	0.142	0	0	0	0	1	0.177	0.327	0.202
3251	0.92	0.96	14.343	6.20	4.40	158.605	0.152	0	0	0	0	0	0.000	0.000	0.161
3254	1.61	1.93	30.336	8.52	19.38	584.140	1.126	0	0	0	0	1	0.216	0.216	0.016
3258	0.74	0.80	30.786	3.10	8.22	269.632	0.215	0	0	0	0	0	0.000	0.000	0.311
3260	0.76	0.84	34.038	3.88	10.67	367.191	0.308	1	0	0	0	0	0.000	0.000	2.494
3263	1.37	1.43	40.939	3.10	4.41	368.511	0.528	0	0	0	0	0	0.000	0.000	0.716
3264	0.32	0.40	20.914	3.10	25.00	173.489	0.070	1	0	0	0	0	0.000	0.000	4.649
3265	2.48	3.23	31.151	3.10	30.08	273.184	0.882	0	0	0	0	1	0.812	0.812	0.000
3266	1.90	2.04	25.031	7.75	7.45	420.748	0.858	0	0	1	0	0	0.887	1.699	0.046
3267	0.53	0.75	23.664	0.77	39.62	55.729	0.042	0	0	0	0	1	0.533	2.232	0.087
3268	1.08	1.91	15.980	0.00	76.64	0.000	0.000	1	0	0	0	0	0.000	0.000	0.323
3269	1.11	1.20	19.281	7.75	8.18	280.745	0.337	0	0	1	0	0	0.917	3.149	0.000
3271	1.46	1.55	35.390	0.00	6.21	0.000	0.000	0	0	2	0	0	0.343	0.337	0.000
3272	2.24	2.52	17.382	7.75	12.61	234.507	0.592	0	0	0	1	0	0.089	0.426	0.044
3274	1.00	1.25	15.895	4.65	25.25	164.278	0.206	0	0	0	0	1	1.066	1.492	3.209
3275	1.74	1.85	26.253	10.85	6.40	525.040	0.969	0	0	0	0	0	0.000	0.000	0.002
3276	0.85	1.16	22.615	0.00	36.90	0.000	0.000	1	0	0	0	0	0.000	0.000	0.249
3277	0.55	0.93	37.170	5.42	67.27	541.037	0.502	1	0	0	0	0	0.000	0.000	0.046
3278	1.40	1.84	42.477	12.40	30.94	1171.684	2.152	0	0	0	0	1	1.535	1.535	0.033
3280	1.38	1.98	33.054	6.20	43.07	523.057	1.034	0	0	1	0	1	1.409	1.533	0.059
3284	1.78	2.14	20.907	9.30	20.45	339.132	0.725	0	0	0	0	0	0.000	0.000	0.000
3286	1.90	2.04	25.183	10.07	7.45	478.196	0.975	0	1	0	0	0	1.672	1.672	0.011
3288	1.83	1.97	26.711	11.63	7.73	550.942	1.084	0	0	2	0	0	0.850	2.129	0.004
3291	1.99	2.11	16.822	6.20	6.09	206.885	0.436	0	0	0	0	0	0.000	0.000	0.021
3292	0.74	1.21	31.922	7.75	64.38	588.513	0.713	0	0	0	0	1	0.780	0.780	5.803
3295	0.71	1.27	31.852	0.00	80.00	0.000	0.000	0	0	0	2	0	0.886	1.667	0.059
3296	1.84	2.03	27.437	9.30	10.44	529.895	1.075	0	0	0	0	0	0.000	0.000	0.881
3298	0.98	1.46	23.950	10.85	49.48	446.514	0.653	0	0	0	0	0	0.000	0.000	0.803
3299	0.49	0.60	15.758	6.20	20.41	186.162	0.111	0	0	1	0	0	0.178	0.178	0.008
3300	2.01	2.32	32.023	2.32	15.58	216.924	0.503	0	0	1	0	1	1.113	1.291	0.000
3301	1.71	1.87	29.982	1.55	9.47	138.448	0.258	0	0	0	0	0	0.000	0.000	0.025
3303	0.84	0.86	29.512	1.55	2.41	136.161	0.117	0	0	0	0	0	0.000	0.000	0.099
3305	0.77	1.12	30.330	10.85	46.05	663.986	0.744	1	0	0	0	0	0.000	0.000	0.615
3306	1.02	1.13	19.103	7.75	10.89	276.417	0.312	0	0	0	0	0	0.000	0.000	0.028
3307	0.47	0.49	34.903	3.88	4.26	377.729	0.187	0	0	0	0	0	0.000	0.000	0.043
3308	0.97	1.25	34.161	3.88	29.17	368.692	0.461	0	0	0	0	0	0.000	0.000	4.738
3309	3.12	3.27	16.708	5.42	4.85	192.303	0.629	0	0	0	0	0	0.000	0.000	0.000
3310	0.45	0.53	20.240	0.00	17.78	0.000	0.000	0	0	0	0	0	0.000	0.000	0.000
3312	2.19	2.31	41.738	3.88	5.53	460.933	1.065	0	0	0	0	0	0.000	0.000	0.070
3313	2.99	3.11	29.269	9.30	4.05	583.440	1.813	0	0	1	0	0	2.217	2.217	0.002
3314	0.53	0.57	30.308	3.10	5.66	264.973	0.150	0	0	1	0	0	0.094	2.311	0.004
3315	2.07	2.16	20.169	8.52	4.39	311.851	0.673	0	0	0	0	0	0.000	0.000	0.039
3316	1.58	1.66	27.512	12.40	5.10	588.686	0.980	0	0	0	0	0	0.000	0.000	0.024
3317	1.74	1.88	27.068	10.85	8.14	552.828	1.038	0	0	0	0	0	0.000	0.000	0.000
3319	0.72	0.79	21.543	3.10	9.86	179.616	0.141	0	0	0	0	0	0.000	0.000	0.018
3320	1.29	1.47	28.746	2.32	14.06	192.983	0.284	0	0	1	0	0	0.635	0.635	0.002
3321	1.75	1.89	18.186	8.52	8.09	258.732	0.488	0	0	0	0	0	0.000	0.000	0.003
3324	2.07	2.15	53.492	1.55	3.90	252.931	0.544	0	0	0	0	0	0.000	0.000	20.710
3325	2.00	2.09	38.287	12.40	4.55	1008.438	2.106	0	0	1	0	0	0.517	0.517	0.193
3326	1.37	1.43	31.615	4.65	4.41	393.922	0.564	0	0	1	0	0	0.169	0.686	0.351
3327	2.41	2.51	35.719	7.75	4.18	680.967	1.711	0	0	0	0	0	0.000	0.000	0.000
3328	2.88	3.28	18.803	9.30	14.04	277.661	0.911	0	0	0	0	0	0.000	0.000	0.285
3333	0.77	1.47	25.477	0.00	92.11	0.000	0.000	0	0	0	0	1	0.615	0.615	0.342
3334	2.78	2.97	38.532	5.42	6.52	564.253	1.674	0	0	0	0	0	0.000	0.000	0.999
3336	0.29	0.30	26.705	3.88	3.45	277.928	0.084	0	0	0	0	0	0.000	0.000	0.769
3337	2.19	2.32	40.603	8.52	5.99	859.109	1.994	0	1	1	0	0	1.024	0.821	0.210
3338	3.96	4.17	24.907	10.85	5.36	479.158	1.997	0	1	0	0	0	2.968	3.790	0.018
3339	1.56	1.88	35.249	6.97	20.00	619.552	1.163	0	0	1	0	1	0.552	4.342	0.022
3340	3.47	3.90	42.793	11.63	12.50	1138.301	4.445	0	0	0	1	0	3.589	7.931	0.047
3341	1.83	1.96	38.816	3.88	7.18	425.359	0.833	0	0	0	0	0	0.000	0.000	1.326
3344	1.24	1.31	30.628	1.55	5.69	141.595	0.186	0	0	0	0	0	0.000	0.000	0.000
3346	2.50	2.62	12.516	4.65	4.84	114.915	0.301	0	0	0	0	0	0.000	0.000	0.000
3348	1.94	2.18	22.291	4.65	12.50	257.704	0.562	0	0	0	0	0	0.000	0.000	0.077
3349	1.47	1.71	21.430	6.20	15.75	296.658	0.506	0	0	0	0	0	0.000	0.000	0.024
3352	1.66	1.84	21.794	6.97	10.30	324.727	0.596	0	1	0	0	0	0.521	0.521	0.032
3353	1.73	1.91	30.441	13.17	10.53	714.661	1.363	0	0	2	0	0	1.661	2.182	0.122
3356	0.55	0.55	21.776	3.10	0.00	181.885	0.101	0	0	0	0	0	0.000	0.000	0.106
3358	0.55	0.60	16.163	6.20	7.27	194.054	0.116	0	0	1	0	0	0.084	0.084	0.246
3359	1.99	2.13	51.846	6.20	7.11	889.086	1.893	0	0	3	0	0	1.355	0.826	0.031
3360	0.36	0.37	25.403	1.55	2.78	116.150	0.043	0	0	0	0	0	0.000	0.000	0.000
3361	1.24	1.36	17.280	7.75	9.76	232.037	0.316	0	0	2	0	0	0.774	0.774	0.010
3364	3.08	3.28	31.823	6.20	6.56	499.077	1.637	0	0	0	0	0	0.000	0.000	0.000
3365	0.65	0.90	22.271	10.85	39.06	389.304	0.350	0	0	1	0	1	0.517	0.349	0.071
3366	2.18	2.33	25.021	4.65	6.94	297.586	0.694	0	1	0	0	0	1.098	1.447	0.002
3368	1.36	1.69	18.151	4.65	23.70	197.228	0.332	0	0	0	0	1	1.434	1.434	0.000
3370	0.25	0.32	26.928	0.00	28.00	0.000	0.000	1	0	0	0	0	0.000	0.000	0.110
3372	0.49	1.01	22.099	0.00	-1.00	0.000	0.000	0	0	0	0	1	0.545	2.283	0.094
3373	0.36	0.78	28.318	7.75	-1.00	500.782	0.389	0	0	0	2	0	0.338	1.381	0.117
3376	1.36	1.44	31.261	4.65	5.93	388.744	0.561	0	0	0	0	0	0.000	0.000	0.015
3377	0.35	0.36	50.476	1.55	2.86	238.244	0.087	1	0	0	0	0	0.000	0.000	0.422
3378	2.16	2.28	20.633	8.52	5.61	324.274	0.739	0	0	0	0	0	0.000	0.000	0.098
3379	0.72	1.00	26.089	3.10	39.44	223.888	0.224	0	0	0	0	1	0.249	0.249	0.119
3380	0.84	0.91	22.346	4.65	8.43	258.512	0.235	0	0	0	0	0	0.000	0.000	15.667
3381	1.44	2.44	26.676	0.00	69.23	0.000	0.000	1	0	0	0	0	0.000	0.000	0.014
3382	0.99	1.07	22.176	9.30	8.16	376.207	0.402	0	0	1	0	0	0.121	0.121	0.088
3384	0.92	1.03	35.171	3.10	12.09	312.339	0.321	0	0	1	0	0	0.369	0.490	14.102
3385	2.34	2.43	35.200	3.88	3.88	381.342	0.927	0	0	0	0	0	0.000	0.000	0.004
3387	1.60	2.01	27.595	7.75	25.16	483.180	0.970	0	0	0	1	1	1.524	0.861	0.243
3389	2.43	2.54	19.007	7.75	4.56	274.089	0.697	0	0	1	0	0	2.258	3.119	0.065
3398	0.70	0.78	43.578	4.65	11.59	568.674	0.442	0	0	0	1	0	0.576	0.576	0.092
3399	0.80	0.84	37.846	3.10	5.06	338.388	0.283	0	0	0	0	0	0.000	0.000	0.334
3401	2.27	2.37	30.747	6.97	4.44	520.896	1.235	0	0	2	0	0	0.168	0.163	0.161
3402	2.18	2.31	37.779	6.20	6.02	615.093	1.421	0	0	1	0	0	0.094	0.257	0.013
3405	0.88	1.03	20.936	5.42	17.24	264.357	0.272	0	0	0	0	1	0.265	0.522	1.291
3406	3.05	3.26	25.660	5.42	6.95	344.876	1.124	0	0	2	0	0	2.259	1.497	17.497
3407	0.25	0.26	10.917	1.55	4.00	45.611	0.012	0	0	0	0	0	0.000	0.000	0.017
3409	0.78	0.93	22.055	0.00	19.48	0.000	0.000	1	0	0	0	0	0.000	0.000	0.578
3411	1.39	2.43	24.281	0.00	74.64	0.000	0.000	0	0	1	1	1	1.642	1.120	0.040
3412	0.40	0.64	28.808	0.77	57.50	68.252	0.043	0	0	0	0	1	0.436	1.556	18.289
3413	3.57	3.79	36.465	6.20	6.21	589.489	2.236	0	0	0	0	0	0.000	0.000	0.002
3414	1.13	1.20	33.112	3.88	6.25	355.924	0.427	0	0	1	0	0	0.382	0.382	0.033
3416	1.09	2.09	31.930	0.00	91.67	0.000	0.000	0	0	1	0	1	0.650	1.032	0.117
3417	1.41	2.65	25.018	0.00	87.86	0.000	0.000	0	0	0	1	1	0.834	0.497	0.098
3418	1.52	1.66	38.489	6.97	9.27	690.551	1.150	0	0	1	0	0	1.227	1.724	0.042
3421	2.02	2.24	38.002	14.72	11.00	1076.810	2.412	0	0	2	0	0	1.270	1.663	0.173
3423	0.87	0.94	21.372	1.55	8.14	96.523	0.091	0	0	0	0	0	0.000	0.000	0.000
3424	3.14	3.29	39.938	8.52	4.82	841.319	2.767	0	0	0	0	0	0.000	0.000	0.006
3425	1.64	1.76	23.998	9.30	6.75	429.428	0.754	0	0	0	0	0	0.000	0.000	0.055
3426	1.69	1.78	19.833	6.97	5.39	281.759	0.500	0	0	0	0	0	0.000	0.000	0.000
3427	0.77	0.83	39.392	2.32	7.89	270.746	0.224	0	0	1	0	0	0.241	0.241	0.062
3428	0.90	0.95	19.298	7.75	5.62	281.163	0.267	0	0	0	0	0	0.000	0.000	0.007
3430	1.57	1.74	24.279	7.75	10.26	402.444	0.698	0	0	0	0	0	0.000	0.000	0.061
3432	3.03	3.17	31.357	3.88	4.67	334.555	1.060	0	0	0	0	0	0.000	0.000	0.020
3433	1.80	1.93	24.103	8.52	7.30	417.216	0.804	0	0	1	0	0	1.128	1.128	0.034
3436	2.03	2.25	35.517	13.17	10.95	924.749	2.081	0	1	2	0	0	1.550	1.066	0.011
3438	0.21	0.23	294.500	0.00	9.52	0.000	0.000	0	0	0	0	0	0.000	0.000	0.000
3443	0.29	0.31	17.466	6.20	6.90	219.432	0.069	0	0	0	0	0	0.000	0.000	0.042
3444	0.65	0.82	26.726	5.42	26.56	363.042	0.297	0	0	1	0	0	0.205	0.205	0.082
3446	2.27	2.51	30.780	11.63	10.67	699.556	1.758	0	0	0	0	0	0.000	0.000	0.130
3447	3.97	4.13	33.720	10.85	4.07	779.554	3.217	0	0	1	0	0	3.784	3.784	0.000
3450	0.47	0.47	48.575	2.32	0.00	337.818	0.160	1	0	0	0	0	0.000	0.000	0.397
3451	1.45	1.50	47.155	5.42	3.47	711.218	1.069	0	0	0	0	0	0.000	0.000	0.021
3452	1.42	1.59	17.483	6.97	12.06	230.252	0.367	0	1	2	1	0	1.222	1.222	0.017
3457	1.06	1.52	28.446	11.63	43.81	614.310	0.936	1	0	0	0	0	0.000	0.000	0.178
3458	1.44	1.65	39.230	13.95	14.69	1107.895	1.833	0	0	4	1	0	1.234	1.294	0.125
3463	0.24	0.35	18.850	7.75	45.83	270.254	0.095	0	0	1	1	0	0.129	0.766	4.180
3464	1.57	1.66	13.757	5.42	5.77	142.006	0.236	0	0	0	0	0	0.000	0.000	0.315
3465	0.96	1.04	26.078	3.10	8.42	223.785	0.233	0	0	0	0	0	0.000	0.000	0.059
3467	0.39	0.62	17.781	2.32	56.41	112.892	0.069	0	1	0	0	1	0.407	0.407	3.771
3468	2.09	2.24	42.246	2.32	7.25	291.594	0.653	0	1	1	0	0	0.693	0.785	1.470
3470	1.40	1.86	22.954	9.30	32.37	398.923	0.741	0	0	0	1	1	0.276	0.604	0.000
3474	1.38	1.49	23.904	6.97	8.03	370.962	0.554	0	1	1	0	0	0.821	0.973	0.104
3476	1.67	1.76	29.289	13.95	4.82	672.238	1.180	0	0	3	0	0	0.752	1.090	0.062
3477	2.99	3.13	30.983	3.88	4.73	330.007	1.032	0	0	0	0	0	0.000	0.000	0.146
3478	0.81	1.53	23.095	0.00	90.00	0.000	0.000	0	0	1	0	0	0.673	1.156	0.125
3479	2.41	2.55	40.000	10.07	5.86	947.163	2.418	0	0	0	0	0	0.000	0.000	0.026
3483	2.72	2.89	24.646	11.63	5.93	475.529	1.372	0	0	0	0	0	0.000	0.000	0.015
3484	1.15	1.81	30.184	3.10	57.02	263.771	0.476	0	0	0	0	0	0.000	0.000	2.995
3485	0.57	1.10	27.103	0.00	94.64	0.000	0.000	0	0	0	0	1	0.550	0.550	0.017
3491	2.68	2.90	37.190	8.52	7.89	767.718	2.223	0	1	2	0	0	1.482	1.658	0.063
[truncated: 15,480 more rows]
